# Supplementary material for: RNA-Seq Analysis Illuminates the Early Stages of Plasmodium Liver Infection
Source: mBio. 2020 Feb 4;11(1):e03234-19. doi: 10.1128/mBio.03234-19 (PMC7002348; doi:10.1128/mBio.03234-19)
Supplement: DATA SET S1 [file mBio.03234-19-sd001.xlsx]

## Sheet: Header Information
	Header Information:
	GeneID	Gene ID
	GeneName	Gene description
	IsCoding	Is the gene a known protein coding gene?
	logFC	Log2(fold-change)
	lfcSE	Standard error of the log2(fold-change)
	stat	Wald test statistic
	pvalue	P-value
	padj	FDR corrected p-value
	<SampleID>	Normalized expression value for specific <SampleID>

## Sheet: 2h.vs.spz
GeneID	GeneName	IsCoding	logFC (2h / spz)	lfcSE	stat	pvalue	padj	X2262_DP03	X2689_Jspor	X2689_Mspor	X2689_RRJ2	X4925_S2	X4925_S4	X4925_S5	X4925_S6	X4577_P30
PBANKA_1311300	inner membrane complex protein putative	TRUE	-21.0674	1.45193	-14.5099	1.04852e-47	4.96999e-44	384.014	1523.22	0	0	16.7066	0	0	0	0
PBANKA_1334300	exported protein 2	TRUE	4.65638	0.587413	7.92693	2.24627e-15	5.32366e-12	27.8053	290.51	21.5727	5477.06	64.7728	1685	1442.32	943.937	1036.06
PBANKA_1227600	adenylyl cyclase beta putative	TRUE	-4.8703	0.6264	-7.77506	7.54117e-15	1.19151e-11	6723.63	5038.13	3490.24	0	973.423	179.733	138.961	31.1188	65.2068
PBANKA_0834200	conserved Plasmodium protein unknown function	TRUE	-5.57738	0.772422	-7.22063	5.17455e-13	6.13184e-10	533.562	769.46	378.09	0	218.129	67.4	9.58355	20.7459	7.2452
PBANKA_1101100	Plasmodium exported protein unknown function	TRUE	5.16926	0.731999	7.06184	1.64311e-12	1.40909e-09	34.5688	28.7893	2.27081	1153.07	1.66511	22.4667	134.17	300.815	28.9808
PBANKA_1224700	AAA family ATPase putative	TRUE	-6.07378	0.861477	-7.05043	1.78366e-12	1.40909e-09	145.79	3598.66	1353.4	0	98.5745	22.4667	0	20.7459	14.4904
PBANKA_1305000	conserved Plasmodium protein unknown function	TRUE	2.61964	0.37675	6.95327	3.56913e-12	2.41681e-09	64.2529	172.736	121.488	0	187.269	943.6	1341.7	1379.6	1449.04
PBANKA_0110100	conserved Plasmodium protein unknown function	TRUE	-3.77366	0.548967	-6.87411	6.23791e-12	3.69596e-09	943.503	492.036	2416.14	0	2259.28	224.667	368.967	217.832	50.7164
PBANKA_1465400	fam-b protein	TRUE	-15.759	2.31761	-6.79967	1.04856e-11	5.52239e-09	11.2724	0	0	0	6.71594	0	0	0	0
PBANKA_1030700	conserved Plasmodium protein unknown function	TRUE	4.08886	0.603875	6.77104	1.27861e-11	6.06061e-09	12.7754	13.0861	2.27081	0	7.04896	0	81.4602	259.323	231.846
PBANKA_1107600	6-cysteine protein	TRUE	-6.48667	0.976178	-6.64496	3.03301e-11	1.30695e-08	17585	20484.9	6857.85	144.133	2649.19	763.867	627.723	508.274	0
PBANKA_1414200	tRNA (adenine(58)-N(1))-methyltransferase catalytic subunit TRM61 putative	TRUE	-4.80105	0.723938	-6.63185	3.31497e-11	1.30941e-08	86.0463	1143.72	518.881	0	339.627	44.9333	86.252	124.475	0
PBANKA_0601600	conserved protein unknown function	TRUE	-3.58237	0.543262	-6.59419	4.27587e-11	1.51412e-08	7643.09	3781.87	8591.62	432.4	1675.16	224.667	201.255	321.561	210.111
PBANKA_1310700	glutaminyl-peptide cyclotransferase putative	TRUE	-5.46908	0.830217	-6.58753	4.4721e-11	1.51412e-08	8562.92	29155.7	6025.6	0	4301.31	808.8	1073.36	964.683	311.543
PBANKA_1359200	DNA/RNA-binding protein Alba 2 putative	TRUE	3.89194	0.592248	6.57146	4.98228e-11	1.5744e-08	34.5688	136.095	3.40622	3315.07	113.949	494.267	737.933	892.072	1289.64
PBANKA_1128600	cullin-like protein putative	TRUE	-3.71616	0.569882	-6.52093	6.98716e-11	2.06995e-08	1200.89	2428.77	1631.58	144.133	489.154	89.8667	95.8355	103.729	289.808
PBANKA_0403000	60S ribosomal protein L44 putative	TRUE	3.05439	0.470726	6.48869	8.65855e-11	2.41421e-08	77.0283	738.053	543.86	6774.26	40.6842	1011	690.016	902.445	543.39
PBANKA_0309600	SRR1-like protein	TRUE	-5.19585	0.802263	-6.47649	9.38837e-11	2.47227e-08	1668.32	1863.45	970.772	144.133	281.903	44.9333	23.9589	62.2376	0
PBANKA_1003400	lysine decarboxylase putative	TRUE	-4.4219	0.686402	-6.44214	1.178e-10	2.93879e-08	433.989	1989.08	3737.76	0	561.531	67.4	134.17	0	28.9808
PBANKA_1146261	PIR protein	TRUE	-14.0811	2.1961	-6.41184	1.43775e-10	3.40748e-08	40.5808	2.61721	0	0	0.721548	0	0	0	0
PBANKA_1034300	AP2 domain transcription factor AP2-G2	TRUE	3.58368	0.560037	6.39899	1.56403e-10	3.53024e-08	102.203	81.1335	6.81244	144.133	43.5149	1078.4	287.507	331.934	767.991
PBANKA_1452800	pre-mRNA-splicing factor CWC22 putative	TRUE	-3.25867	0.515069	-6.32667	2.50512e-10	5.39739e-08	10604.7	7935.38	6496.8	288.267	1733.66	1640.07	785.851	809.089	391.241
PBANKA_0623000	Plasmodium exported protein unknown function	TRUE	4.51958	0.724761	6.23595	4.49032e-10	9.25396e-08	43.9625	198.908	4.54163	5909.46	1137.38	1235.67	11495.5	9792.05	10179.5
PBANKA_0817400	conserved Plasmodium protein unknown function	TRUE	-3.67986	0.593246	-6.20293	5.54213e-10	1.09457e-07	3635.36	4025.27	13394.4	0	2537.18	1303.07	378.55	321.561	608.596
PBANKA_0812300	conserved Plasmodium protein unknown function	TRUE	-6.06676	0.98712	-6.14592	7.95019e-10	1.50736e-07	258.515	3551.55	593.818	0	777.273	224.667	100.627	186.713	0
PBANKA_0107900	conserved Plasmodium protein unknown function	TRUE	-3.6572	0.602013	-6.07495	1.24025e-09	2.26107e-07	4279.39	2750.69	2334.4	0	1046.69	112.333	388.134	425.29	137.659
PBANKA_0309500	secreted protein with altered thrombospondin repeat domain putative	TRUE	-4.38327	0.723166	-6.06123	1.35083e-09	2.37146e-07	11435.5	19914.4	8345.24	0	1257.88	314.533	115.003	197.086	239.091
PBANKA_1429200	kelch domain-containing protein putative	TRUE	-6.874	1.13689	-6.04633	1.48183e-09	2.50853e-07	2226.68	14931.2	3842.22	0	1233.62	224.667	666.057	176.34	57.9616
PBANKA_1220800	conserved Plasmodium protein unknown function	TRUE	-3.43799	0.571449	-6.01626	1.78491e-09	2.91741e-07	4548.43	17341.6	3963.7	0	3846.13	2516.27	1039.82	923.191	420.221
PBANKA_0931300	dipeptidyl aminopeptidase 1 putative	TRUE	-4.33821	0.727132	-5.96619	2.42853e-09	3.83707e-07	2777.53	1866.07	6032.41	0	789.484	44.9333	412.093	51.8647	65.2068
PBANKA_1204200	IMP1-like protein putative	TRUE	-5.5638	0.934113	-5.95624	2.58106e-09	3.94652e-07	21575.4	27187.6	11383.6	0	3061.8	898.667	555.846	466.782	195.62
PBANKA_1225300	conserved Plasmodium protein unknown function	TRUE	5.83607	0.98292	5.93748	2.89438e-09	4.28729e-07	84.919	0	1.13541	0	13.0434	134.8	378.55	311.188	746.255
PBANKA_1433700	conserved Plasmodium protein unknown function	TRUE	-5.74189	0.969017	-5.92548	3.11386e-09	4.47263e-07	3922.81	6511.62	12207.9	0	1481.06	292.067	431.26	601.63	202.865
PBANKA_0924400	13 kDa ribonucleoprotein-associated protein putative	TRUE	3.59577	0.609548	5.89909	3.6552e-09	5.03997e-07	18.4117	39.2582	1.13541	576.533	109.897	404.4	785.851	757.224	811.462
PBANKA_0604900	conserved Plasmodium protein unknown function	TRUE	-3.62692	0.615137	-5.89612	3.72149e-09	5.03997e-07	4044.18	4993.64	4869.76	0	3188.24	494.267	924.813	394.171	355.015
PBANKA_0513800	heptatricopeptide repeat and RAP domain-containing protein putative	TRUE	3.48259	0.591239	5.89034	3.85411e-09	5.07458e-07	114.603	57.5786	9.08325	0	293.781	1415.4	2026.92	2531	1079.53
PBANKA_0909900	WD repeat-containing protein putative	TRUE	-3.38039	0.574465	-5.88442	3.99458e-09	5.11739e-07	756.381	4718.83	9455.66	0	2750.71	1033.47	1006.27	497.901	478.183
PBANKA_0308700	pseudouridine synthase putative	TRUE	-5.0947	0.866564	-5.8792	4.12264e-09	5.14244e-07	470.061	1279.82	886.752	0	891.111	516.733	311.465	394.171	0
PBANKA_1450800	conserved Plasmodium protein unknown function	TRUE	-5.1595	0.887913	-5.81082	6.21684e-09	7.55585e-07	986.338	3227.02	879.94	0	554.704	179.733	210.838	186.713	21.7356
PBANKA_0716700	GTP-binding protein putative	TRUE	-3.611	0.623009	-5.79606	6.78906e-09	8.04503e-07	1306.48	1952.44	887.888	0	712.556	89.8667	206.046	331.934	166.64
PBANKA_1362300	conserved Plasmodium protein unknown function	TRUE	-3.51182	0.606886	-5.78662	7.18178e-09	8.30283e-07	1864.46	1559.86	1771.23	432.4	842.102	89.8667	52.7095	41.4917	94.1875
PBANKA_0806700	conserved Plasmodium protein unknown function	TRUE	-3.12495	0.542733	-5.75781	8.52122e-09	9.61681e-07	3246.46	5603.45	6868.07	0	2710.91	1145.8	249.172	207.459	427.467
PBANKA_0833400	apicoplast ribosomal protein S6 putative	TRUE	-3.59604	0.62501	-5.75357	8.73805e-09	9.63217e-07	1053.6	2823.97	2257.19	144.133	418.609	67.4	91.0437	280.069	94.1875
PBANKA_1235200	single-stranded DNA-binding protein putative	TRUE	-4.86643	0.8476	-5.74143	9.38816e-09	1.01136e-06	418.207	3138.04	404.205	0	232.338	22.4667	47.9178	10.3729	0
PBANKA_0806900	conserved Plasmodium protein unknown function	TRUE	3.5195	0.614	5.73208	9.92068e-09	1.0317e-06	62.7499	31.4065	24.9789	0	199.702	921.133	565.429	1213.63	1644.66
PBANKA_0201500	Plasmodium exported protein unknown function	TRUE	6.92645	1.2087	5.73052	1.00123e-08	1.0317e-06	16.5329	2.61721	0	0	0.111007	0	158.129	31.1188	166.64
PBANKA_1403300	NLI interacting factor-like phosphatase	TRUE	-2.91946	0.51198	-5.70229	1.18208e-08	1.19214e-06	913.819	2549.16	1180.82	144.133	2013.28	292.067	412.093	383.799	195.62
PBANKA_0111800	AP-3 complex subunit beta putative	TRUE	-4.1759	0.734042	-5.68892	1.27849e-08	1.26251e-06	620.736	5564.19	1083.18	0	649.781	22.4667	292.298	186.713	86.9424
PBANKA_1424300	conserved protein unknown function	TRUE	2.92127	0.518856	5.63022	1.79985e-08	1.72858e-06	104.834	735.436	105.593	864.8	532.78	1954.6	2922.98	2603.61	2977.78
PBANKA_1240600	inner membrane complex protein 1g putative	TRUE	-5.1052	0.907938	-5.62285	1.87829e-08	1.72858e-06	627.123	11261.9	2259.46	0	357.888	67.4	138.961	186.713	246.337
PBANKA_0623500	fam-a protein	TRUE	6.11523	1.08762	5.62259	1.88113e-08	1.72858e-06	24.4236	10.4688	0	0	0.0555037	0	43.126	155.594	65.2068
PBANKA_1459500	myosin A tail domain interacting protein MTIP putative	TRUE	-6.14966	1.09401	-5.6212	1.89633e-08	1.72858e-06	1233.96	12282.6	1616.82	0	203.976	0	14.3753	31.1188	72.452
PBANKA_1413100	lipoate-protein ligase 1	TRUE	-6.13237	1.09806	-5.58475	2.34041e-08	2.09312e-06	169.838	1871.31	1.13541	0	278.85	67.4	115.003	20.7459	0
PBANKA_1415700	AP2 domain transcription factor AP2-G3 putative	TRUE	-3.75284	0.673052	-5.57585	2.46327e-08	2.15113e-06	586.167	675.24	2116.4	0	401.513	0	14.3753	62.2376	72.452
PBANKA_0303800	cysteine desulfuration protein SufE	TRUE	-4.4881	0.805249	-5.57355	2.49604e-08	2.15113e-06	3018.76	7773.12	9710	0	1037.75	359.467	349.8	259.323	239.091
PBANKA_1227900	periodic tryptophan protein 2 putative	TRUE	4.22391	0.759015	5.56498	2.62178e-08	2.21915e-06	174.723	41.8754	0	2738.53	58.2233	1235.67	383.342	311.188	362.26
PBANKA_0513000	inner membrane complex protein 1m putative	TRUE	-6.57745	1.1835	-5.55763	2.73457e-08	2.27401e-06	1639.39	6896.35	1642.93	0	554.204	67.4	263.548	248.95	0
PBANKA_1107700	SET domain protein putative	TRUE	-4.06748	0.735826	-5.52778	3.24312e-08	2.65041e-06	4110.68	6242.05	12374.8	0	1986.53	247.133	388.134	197.086	376.75
PBANKA_1356200	tRNA guanosine-2'-O-methyltransferase putative	TRUE	4.98689	0.907868	5.49297	3.95231e-08	3.17525e-06	35.3203	36.6409	1.13541	5188.8	98.741	22.4667	340.216	331.934	289.808
PBANKA_0603200	eukaryotic translation initiation factor 5A putative	TRUE	3.32311	0.607717	5.46819	4.54657e-08	3.55791e-06	33.4416	494.653	11.3541	6197.73	191.099	1550.2	886.478	1379.6	1231.68
PBANKA_1034200	conserved Plasmodium protein unknown function	TRUE	-5.59006	1.02252	-5.46694	4.57874e-08	3.55791e-06	1044.96	6215.88	1164.93	0	199.314	44.9333	43.126	103.729	108.678
PBANKA_0302600	3'-5' exonuclease putative	TRUE	-4.24257	0.780875	-5.4331	5.53833e-08	4.18426e-06	3420.81	3852.53	4674.47	144.133	778.605	112.333	177.296	238.577	231.846
PBANKA_0716600	acylated pleckstrin-homology domain-containing protein putative	TRUE	-5.33714	0.98276	-5.43076	5.61148e-08	4.18426e-06	1025.79	1156.81	1653.15	0	409.284	44.9333	33.5424	20.7459	0
PBANKA_0901100	serine/threonine protein kinase putative	TRUE	-4.61074	0.849195	-5.42955	5.64963e-08	4.18426e-06	1169.33	3493.98	213.456	0	966.097	224.667	258.756	124.475	0
PBANKA_1432000	signal recognition particle subunit SRP19 putative	TRUE	-2.83342	0.523153	-5.41604	6.09336e-08	4.44346e-06	1386.13	4357.66	2383.22	144.133	677.2	876.2	158.129	259.323	152.149
PBANKA_1449200	protein TOC75 putative	TRUE	-4.27315	0.795137	-5.37411	7.69625e-08	5.51996e-06	653.801	842.742	211.186	144.133	533.668	89.8667	153.337	51.8647	14.4904
PBANKA_1208200	kinesin-4 putative	TRUE	-3.06248	0.57012	-5.37164	7.80247e-08	5.51996e-06	1415.82	4653.4	3905.8	144.133	779.937	112.333	162.92	31.1188	275.317
PBANKA_1310200	nucleoporin NUP313	TRUE	-2.18715	0.408233	-5.35761	8.43323e-08	5.87846e-06	6424.16	6037.9	5516.94	288.267	2324.38	1909.67	805.018	1120.28	941.875
PBANKA_0210900	dolichyl-diphosphooligosaccharide--protein glycosyltransferase subunit OST2 putative	TRUE	-2.48405	0.464588	-5.34678	8.95305e-08	6.15036e-06	152.929	910.789	1272.79	0	314.206	22.4667	115.003	72.6105	79.6972
PBANKA_0917000	conserved Plasmodium protein unknown function	TRUE	-4.19138	0.784334	-5.34388	9.09803e-08	6.16067e-06	7885.07	1269.35	435.996	0	255.65	134.8	76.6684	186.713	0
PBANKA_0805700	heat shock protein 90 putative	TRUE	2.13528	0.399929	5.33916	9.33772e-08	6.23392e-06	808.61	5849.47	4364.5	23637.9	3225.04	9031.6	15281	11306.5	10672.2
PBANKA_1107900	triose phosphate transporter	TRUE	4.73802	0.888574	5.33217	9.70483e-08	6.38901e-06	27.8053	81.1335	5.67703	6053.6	50.2863	44.9333	598.972	394.171	347.769
PBANKA_1353000	conserved Plasmodium protein unknown function	TRUE	-3.26558	0.614721	-5.3123	1.08249e-07	6.95453e-06	564.749	2418.3	1108.16	0	1136.94	202.2	551.054	290.442	369.505
PBANKA_0707400	RNA-binding protein putative	TRUE	3.63232	0.684121	5.30948	1.09941e-07	6.95453e-06	77.0283	31.4065	0	0	24.4216	449.333	345.008	207.459	594.106
PBANKA_0107700	zinc transporter ZIP1	TRUE	3.49149	0.657735	5.30835	1.10624e-07	6.95453e-06	307.738	41.8754	0	0	98.075	134.8	1039.82	612.003	2122.84
PBANKA_1460600	conserved Plasmodium protein unknown function	TRUE	-3.80211	0.716446	-5.3069	1.11507e-07	6.95453e-06	604.203	876.766	984.397	0	243.661	0	43.126	20.7459	50.7164
PBANKA_0211300	cysteine desulfurase putative	TRUE	-3.32987	0.628045	-5.30195	1.14569e-07	7.0527e-06	2491.96	8500.7	13519.3	0	3430.74	898.667	1887.96	1576.69	470.938
PBANKA_1131400	metacaspase-1	TRUE	-4.03747	0.763309	-5.28943	1.22697e-07	7.45622e-06	575.27	78.5163	975.314	0	669.652	134.8	110.211	155.594	0
PBANKA_1312700	gamete egress and sporozoite traversal protein	TRUE	-5.40001	1.02227	-5.28235	1.27534e-07	7.59092e-06	42437.7	75202.9	40370.5	0	10032.5	1482.8	2539.64	3091.13	1217.19
PBANKA_1204300	CCR4-NOT transcription complex subunit 5 putative	TRUE	-5.09189	0.964096	-5.28152	1.28117e-07	7.59092e-06	217.934	599.341	876.534	0	21.8684	44.9333	0	10.3729	0
PBANKA_0702400	conserved protein unknown function	TRUE	-3.17708	0.602103	-5.27663	1.3158e-07	7.69986e-06	32203.5	3289.83	899.242	144.133	287.231	44.9333	100.627	311.188	210.111
PBANKA_1308700	conserved protein unknown function	TRUE	-3.64517	0.693012	-5.25989	1.4414e-07	8.33197e-06	412.571	3297.69	3455.04	0	917.087	247.133	287.507	456.409	50.7164
PBANKA_1119400	conserved Plasmodium protein unknown function	TRUE	-3.95489	0.753423	-5.24923	1.52739e-07	8.72269e-06	940.497	2771.63	962.825	0	413.447	89.8667	124.586	228.205	7.2452
PBANKA_1453000	conserved Plasmodium protein unknown function	TRUE	-3.53916	0.674837	-5.24447	1.56736e-07	8.84441e-06	5537.4	1444.7	1764.42	144.133	554.315	179.733	134.17	124.475	21.7356
PBANKA_1025700	inner membrane complex protein 1l putative	TRUE	-6.03557	1.15369	-5.23152	1.68123e-07	9.3753e-06	1386.51	3737.38	2552.39	0	440.477	89.8667	76.6684	165.967	0
PBANKA_1129700	ATP-dependent RNA helicase HAS1 putative	TRUE	3.59305	0.689453	5.21146	1.87365e-07	1.03269e-05	136.021	20.9377	3.40622	144.133	274.077	2471.33	776.268	601.63	1101.27
PBANKA_0414900	dynein intermediate light chain putative	TRUE	-4.05267	0.778009	-5.20902	1.89837e-07	1.03428e-05	846.936	3556.79	2835.11	0	1025.21	494.267	378.55	414.917	28.9808
PBANKA_1208300	heptatricopeptide repeat-containing protein putative	TRUE	-3.18502	0.612079	-5.2036	1.9546e-07	1.04483e-05	440.752	1981.23	1437.42	0	358.776	134.8	28.7507	145.221	318.789
PBANKA_1233400	WD repeat-containing protein 26 putative	TRUE	-2.53964	0.488119	-5.20292	1.96182e-07	1.04483e-05	2134.25	1405.44	1881.37	144.133	1114.24	269.6	186.879	383.799	231.846
PBANKA_1145600	conserved Plasmodium protein unknown function	TRUE	-2.28766	0.440535	-5.19291	2.07032e-07	1.0833e-05	4681.44	5613.92	2110.72	0	2277.65	1011	517.512	1058.04	912.895
PBANKA_0307400	conserved Plasmodium protein unknown function	TRUE	-2.51249	0.484037	-5.19071	2.09497e-07	1.0833e-05	1867.47	3651.01	2573.97	0	1438.88	269.6	910.437	466.782	579.616
PBANKA_0502700	pre-mRNA-splicing factor RDS3 putative	TRUE	3.43778	0.662432	5.18963	2.10712e-07	1.0833e-05	10.8967	75.8991	3.40622	144.133	183.939	2673.53	426.468	746.851	688.294
PBANKA_0929200	conserved protein unknown function	TRUE	-4.13092	0.796261	-5.1879	2.12682e-07	1.0833e-05	814.622	12437	3317.66	144.133	1493.49	404.4	541.471	446.036	36.226
PBANKA_1227200	peptidyl-prolyl cis-trans isomerase putative	TRUE	-3.27181	0.630891	-5.18602	2.14832e-07	1.0833e-05	3315.22	9673.21	4375.86	0	1876.3	2246.67	1126.07	819.462	492.673
PBANKA_1345100	conserved Plasmodium protein unknown function	TRUE	-2.83741	0.547403	-5.1834	2.17876e-07	1.08709e-05	426.098	1701.19	657.4	0	602.27	381.933	162.92	331.934	210.111
PBANKA_1342500	conserved Plasmodium protein unknown function	TRUE	-3.55416	0.686785	-5.17508	2.27817e-07	1.12205e-05	3566.98	23193.7	9512.43	0	2021.83	741.4	690.016	466.782	543.39
PBANKA_0208200	conserved Plasmodium protein unknown function	TRUE	-2.99367	0.578643	-5.17361	2.29618e-07	1.12205e-05	1932.47	11989.4	5028.71	0	1414.84	449.333	622.931	1037.29	847.688
PBANKA_0208700	4-hydroxy-3-methylbut-2-enyl diphosphate reductase putative	TRUE	4.33672	0.83857	5.17157	2.32141e-07	1.12281e-05	31.9386	54.9614	3.40622	1585.47	0.832555	0	52.7095	0	36.226
PBANKA_1352900	mitochondrial ribosomal protein L49 precursor putative	TRUE	-5.30469	1.02863	-5.15705	2.50873e-07	1.20115e-05	1545.08	1991.7	6.81244	0	304.382	112.333	105.419	41.4917	0
PBANKA_1234900	protein phosphatase PPM9	TRUE	-4.06536	0.789087	-5.15199	2.57741e-07	1.20966e-05	473.067	2680.02	824.305	0	115.281	22.4667	52.7095	103.729	7.2452
PBANKA_0521700	AP2 domain transcription factor putative	TRUE	-3.18944	0.619072	-5.15198	2.57755e-07	1.20966e-05	1713.41	20592.2	25508	144.133	8041.65	1887.2	2070.05	726.105	536.145
PBANKA_1006200	sporozoite invasion-associated protein 1	TRUE	-4.9177	0.955306	-5.14778	2.63593e-07	1.21575e-05	4793.79	11604.7	17198	0	1682.2	202.2	896.062	290.442	115.923
PBANKA_1355600	sporozoite protein essential for cell traversal	TRUE	-4.60651	0.894927	-5.14736	2.64181e-07	1.21575e-05	63910.6	24078.3	7676.48	0	7728.33	3437.4	2932.57	2603.61	579.616
PBANKA_1434100	dynamin-like protein putative	TRUE	3.93374	0.764863	5.14306	2.70304e-07	1.23196e-05	66.1316	31.4065	1.13541	0	78.9817	247.133	392.926	446.036	876.669
PBANKA_0713200	conserved protein unknown function	TRUE	-3.95147	0.769707	-5.13374	2.84045e-07	1.28226e-05	5756.83	4975.32	5420.43	0	1288.96	134.8	512.72	342.307	79.6972
PBANKA_1347600	eukaryotic translation initiation factor 6 putative	TRUE	3.639	0.70944	5.12939	2.9068e-07	1.29983e-05	12.0239	13.0861	0	0	19.6483	0	349.8	248.95	188.375
PBANKA_1303200	Sad1/UNC domain-containing protein putative	TRUE	2.0461	0.399327	5.12387	2.99333e-07	1.32602e-05	137.524	227.697	554.078	2594.4	140.535	921.133	828.977	446.036	463.693
PBANKA_1220600	conserved Plasmodium protein unknown function	TRUE	-3.9961	0.781577	-5.11286	3.1731e-07	1.39264e-05	969.43	4334.1	1369.3	144.133	1383.65	247.133	392.926	487.528	72.452
PBANKA_1430000	histone-lysine N-methyltransferase putative	TRUE	-3.6459	0.714132	-5.10536	3.30164e-07	1.43576e-05	341.931	3098.78	3259.75	0	459.071	22.4667	277.923	186.713	79.6972
PBANKA_1336300	GTPase-activating protein putative	TRUE	-5.32416	1.04496	-5.09506	3.48628e-07	1.50227e-05	40.205	2311	3.40622	0	248.934	44.9333	52.7095	31.1188	0
PBANKA_1355200	aconitate hydratase putative	TRUE	-3.79866	0.747199	-5.08386	3.69839e-07	1.57931e-05	1267.02	1552.01	3545.87	0	766.839	67.4	153.337	217.832	0
PBANKA_0314200	calcium-dependent protein kinase 1	TRUE	-4.4535	0.876788	-5.07933	3.78769e-07	1.603e-05	735.339	290.51	2612.57	0	167.399	0	28.7507	62.2376	0
PBANKA_0503600	60S ribosomal protein L30e putative	TRUE	2.94684	0.58138	5.0687	4.00538e-07	1.66542e-05	21.4176	429.223	17.0311	576.533	63.4407	1685	412.093	715.732	731.765
PBANKA_0905900	AP2 domain transcription factor AP2-O	TRUE	-4.01446	0.792011	-5.0687	4.00544e-07	1.66542e-05	1486.46	9455.98	999.158	0	787.985	179.733	86.252	62.2376	36.226
PBANKA_1002500	conserved Plasmodium protein unknown function	TRUE	-5.52559	1.09085	-5.06541	4.07528e-07	1.66957e-05	14600.8	18105.9	46665.2	0	5284.28	1729.93	388.134	643.122	862.178
PBANKA_0901300	membrane associated erythrocyte binding-like protein	TRUE	-3.61581	0.713895	-5.06491	4.08586e-07	1.66957e-05	6854.02	13156.7	47154.6	0	4575.78	674	1193.15	529.02	1108.51
PBANKA_0819900	nucleosome assembly protein	TRUE	2.2134	0.437896	5.05463	4.31236e-07	1.74706e-05	276.55	1562.47	2173.17	10233.5	394.354	876.2	2213.8	3879.48	2774.91
PBANKA_1439900	conserved Plasmodium protein unknown function	TRUE	-3.01295	0.596497	-5.05108	4.39318e-07	1.76472e-05	1280.92	5768.33	977.585	144.133	1290.13	1213.2	565.429	466.782	449.202
PBANKA_1144900	glycosylphosphatidylinositol anchor attachment 1 protein putative	TRUE	-4.83674	0.960513	-5.03558	4.76412e-07	1.89764e-05	2599.42	1305.99	883.346	0	216.298	0	9.58355	0	108.678
PBANKA_1200600	Plasmodium exported protein unknown function	TRUE	5.24573	1.04312	5.02887	4.93387e-07	1.94888e-05	55.235	0	1.13541	0	44.6804	157.267	378.55	207.459	637.577
PBANKA_1129400	conserved protein unknown function	TRUE	-3.72798	0.751221	-4.96256	6.95695e-07	2.72528e-05	950.267	68.0475	3076.95	0	610.152	22.4667	95.8355	62.2376	224.601
PBANKA_0708500	phosphorylated CTD interacting factor 1 WW domain-containing protein putative	TRUE	-4.44634	0.89921	-4.94472	7.62517e-07	2.95871e-05	110.47	52.3442	2010.8	0	112.395	44.9333	28.7507	93.3564	0
PBANKA_0619100	40S ribosomal protein S5 putative	TRUE	2.81074	0.568586	4.94339	7.67766e-07	2.95871e-05	60.4954	1099.23	27.2498	4756.4	64.3842	292.067	618.139	809.089	528.899
PBANKA_1138400	calpain putative	TRUE	2.95579	0.599033	4.93428	8.04481e-07	3.07519e-05	111.597	164.884	94.2387	2882.67	145.198	1819.8	392.926	352.68	333.279
PBANKA_1446100	amino acid transporter putative	TRUE	4.36943	0.886289	4.93003	8.22164e-07	3.11765e-05	119.864	39.2582	21.5727	1008.93	5.60587	1100.87	162.92	93.3564	72.452
PBANKA_1103800	ATP-dependent RNA helicase DDX27 putative	TRUE	-4.40676	0.897914	-4.90777	9.21182e-07	3.45114e-05	3005.61	6142.59	493.902	0	1753.14	1123.33	1054.19	933.564	123.168
PBANKA_0710300	protein transport protein YIF1 putative	TRUE	-3.68204	0.75036	-4.90703	9.24673e-07	3.45114e-05	484.339	2808.27	807.274	0	752.907	112.333	210.838	186.713	43.4712
PBANKA_1236200	conserved Plasmodium protein unknown function	TRUE	-5.34144	1.08969	-4.90182	9.49535e-07	3.50457e-05	7176.79	4177.07	1327.29	0	731.261	157.267	110.211	82.9835	50.7164
PBANKA_0809100	proteasome activator 28 subunit beta putative	TRUE	3.47232	0.7085	4.90094	9.53774e-07	3.50457e-05	18.0359	54.9614	3.40622	2017.87	12.7103	0	43.126	93.3564	173.885
PBANKA_0308300	GAF domain-related protein putative	TRUE	-4.18159	0.853974	-4.89662	9.74971e-07	3.55489e-05	1329.77	151.798	6000.62	0	943.507	1011	258.756	363.053	0
PBANKA_1236700	conserved Plasmodium protein unknown function	TRUE	-3.64959	0.745567	-4.89506	9.82757e-07	3.55593e-05	2228.19	6464.51	88.5617	144.133	674.758	112.333	119.794	207.459	224.601
PBANKA_0902500	oocyst rupture protein 1	TRUE	-3.40497	0.696445	-4.88908	1.0131e-06	3.60604e-05	704.152	1379.27	2740.87	144.133	473.613	67.4	273.131	155.594	28.9808
PBANKA_1017800	conserved Plasmodium protein unknown function	TRUE	-3.07766	0.629521	-4.8889	1.01402e-06	3.60604e-05	4830.62	2127.79	3934.18	144.133	1925.98	808.8	464.802	82.9835	202.865
PBANKA_1201000	conserved Plasmodium protein unknown function	TRUE	-3.85223	0.788123	-4.88785	1.01943e-06	3.60604e-05	236.721	1507.51	2136.83	0	361.051	22.4667	335.424	186.713	21.7356
PBANKA_0309700	multidrug efflux pump putative	TRUE	-3.59518	0.737465	-4.87505	1.08782e-06	3.81945e-05	1995.22	266.955	868.586	0	322.31	134.8	38.3342	31.1188	57.9616
PBANKA_1432300	cell traversal protein for ookinetes and sporozoites	TRUE	-6.50917	1.33653	-4.87022	1.11475e-06	3.88522e-05	12959.9	115000	14970.3	0	10848	2516.27	2070.05	1918.99	739.01
PBANKA_0822800	conserved Plasmodium protein unknown function	TRUE	3.15452	0.648041	4.86778	1.12858e-06	3.90473e-05	28.9326	78.5163	5.67703	0	14.9305	0	268.339	331.934	760.746
PBANKA_0206900	pre-rRNA-processing protein TSR2 putative	TRUE	3.21835	0.661405	4.86594	1.13916e-06	3.91277e-05	16.1572	18.3205	0	0	27.3633	0	268.339	259.323	333.279
PBANKA_1410800	mitochondrial ribosomal protein S35 precursor putative	TRUE	3.55005	0.730868	4.85731	1.1899e-06	4.05766e-05	22.1691	5.23442	0	0	2.38666	0	9.58355	103.729	72.452
PBANKA_1238700	MerC domain-containing protein putative	TRUE	3.20452	0.660167	4.8541	1.20935e-06	4.0945e-05	11.6482	86.3679	6.81244	144.133	17.3171	0	67.0849	176.34	543.39
PBANKA_0508300	conserved Plasmodium protein unknown function	TRUE	-3.0823	0.636902	-4.83951	1.30157e-06	4.37549e-05	2465.66	6977.48	4993.52	288.267	1316.44	381.933	575.013	508.274	224.601
PBANKA_0810500	apoptosis-related protein putative	TRUE	2.78982	0.576972	4.83527	1.32962e-06	4.4383e-05	14.6542	31.4065	1.13541	144.133	49.3983	22.4667	196.463	290.442	181.13
PBANKA_0517000	early transcribed membrane protein	TRUE	3.24674	0.671769	4.83312	1.34407e-06	4.45518e-05	25.9266	15.7033	4.54163	0	29.861	0	345.008	176.34	550.635
PBANKA_1356500	conserved protein unknown function	TRUE	-3.27013	0.677191	-4.82895	1.37251e-06	4.51786e-05	2236.83	3404.99	1302.31	0	1094.42	67.4	316.257	404.544	376.75
PBANKA_0904000	conserved Plasmodium protein unknown function	TRUE	-5.1114	1.0592	-4.82571	1.39503e-06	4.5603e-05	1920.45	1444.7	4789.14	0	1157.64	44.9333	124.586	248.95	79.6972
PBANKA_1454900	conserved Plasmodium protein unknown function	TRUE	-2.39858	0.497792	-4.81845	1.4468e-06	4.68776e-05	3442.6	15297.6	10559.3	432.4	5598.71	1595.13	2803.19	3205.24	1651.9
PBANKA_1458600	50S ribosomal protein L3 mitochondrial putative	TRUE	-3.70992	0.770095	-4.81748	1.4538e-06	4.68776e-05	241.606	39.2582	1914.3	0	367.878	44.9333	124.586	82.9835	79.6972
PBANKA_1419500	conserved protein unknown function	TRUE	3.44867	0.716623	4.81239	1.49137e-06	4.77643e-05	12.7754	26.1721	0	0	10.8232	0	95.8355	165.967	152.149
PBANKA_0829300	conserved Plasmodium protein unknown function	TRUE	-3.68366	0.768484	-4.79341	1.63966e-06	5.2161e-05	405.808	5095.71	934.439	0	140.924	0	91.0437	93.3564	7.2452
PBANKA_0829100	conserved Plasmodium protein unknown function	TRUE	-2.72287	0.568953	-4.78576	1.70343e-06	5.38284e-05	1536.81	7359.6	2573.97	144.133	516.906	898.667	201.255	259.323	239.091
PBANKA_1306400	geranylgeranyl transferase type-2 subunit alpha putative	TRUE	-5.32246	1.11332	-4.78069	1.7469e-06	5.48366e-05	126.251	26.1721	682.379	0	31.1931	0	0	0	0
PBANKA_1240100	conserved protein unknown function	TRUE	-4.48618	0.940622	-4.76938	1.84796e-06	5.76272e-05	1285.06	4464.96	53.3641	0	484.991	89.8667	138.961	134.848	21.7356
PBANKA_1212000	conserved Plasmodium protein unknown function	TRUE	-2.75143	0.577871	-4.76133	1.92324e-06	5.9438e-05	394.911	2345.02	1623.63	0	949.723	247.133	71.8766	145.221	202.865
PBANKA_0111900	conserved Plasmodium protein unknown function	TRUE	-3.3347	0.700493	-4.7605	1.93111e-06	5.9438e-05	784.937	355.941	3156.43	144.133	587.007	224.667	115.003	82.9835	86.9424
PBANKA_1346300	CPW-WPC family protein	TRUE	-2.14352	0.450423	-4.75891	1.94639e-06	5.95218e-05	1806.6	1206.53	910.596	0	1737.93	359.467	474.386	394.171	347.769
PBANKA_1422700	superoxide dismutase [Fe] putative	TRUE	-2.67892	0.563632	-4.75295	2.0047e-06	6.0912e-05	2203.01	6126.89	11383.6	144.133	780.437	1280.6	249.172	850.581	608.596
PBANKA_0908100	conserved Plasmodium protein unknown function	TRUE	-3.30879	0.696813	-4.74847	2.04963e-06	6.18805e-05	545.586	300.979	1604.33	144.133	255.095	67.4	47.9178	165.967	65.2068
PBANKA_0922100	40S ribosomal protein S18 putative	TRUE	1.924	0.405397	4.74598	2.07503e-06	6.2251e-05	110.094	772.077	1482.84	864.8	302.772	2246.67	1715.46	3101.51	2630.01
PBANKA_1201900	40S ribosomal protein S20e putative	TRUE	2.07179	0.436972	4.74125	2.12408e-06	6.33217e-05	34.9446	1586.03	541.589	4612.26	250.988	2583.67	666.057	1421.09	1180.97
PBANKA_1208600	DNA2/NAM7 helicase putative	TRUE	3.12415	0.660049	4.73321	2.21e-06	6.54711e-05	107.464	49.727	2.27081	144.133	95.3553	674	402.509	840.208	514.409
PBANKA_1241800	DNA replication licensing factor MCM3 putative	TRUE	-3.77053	0.800815	-4.70836	2.49718e-06	7.35195e-05	352.076	3826.36	1575.94	288.267	322.199	22.4667	19.1671	82.9835	0
PBANKA_1123700	conserved Plasmodium protein unknown function	TRUE	-6.83726	1.4534	-4.70431	2.54728e-06	7.45315e-05	1660.81	473.715	3813.83	0	515.407	89.8667	19.1671	20.7459	14.4904
PBANKA_0820300	protein disulfide isomerase putative	TRUE	-4.01163	0.853182	-4.70196	2.57674e-06	7.49309e-05	300.598	23.5549	697.139	0	289.008	67.4	38.3342	114.102	0
PBANKA_1327800	zinc finger protein putative	TRUE	2.89739	0.617389	4.69298	2.69253e-06	7.78208e-05	27.8053	62.8131	1.13541	0	35.9109	112.333	129.378	300.815	210.111
PBANKA_1313100	crossover junction endonuclease MUS81 putative	TRUE	4.0297	0.86013	4.68499	2.79973e-06	8.04286e-05	299.471	335.003	248.654	18016.7	39.6851	696.467	86.252	103.729	94.1875
PBANKA_1206700	protein GPR89 putative	TRUE	-4.17183	0.892623	-4.67368	2.95852e-06	8.44781e-05	1211.79	75.8991	2147.05	0	416.832	89.8667	124.586	155.594	21.7356
PBANKA_1344400	AMP deaminase putative	TRUE	-5.3768	1.15148	-4.66946	3.01997e-06	8.57164e-05	286.696	2316.23	2.27081	0	196.982	157.267	105.419	20.7459	0
PBANKA_1306500	TRAP-like protein	TRUE	-5.66614	1.21403	-4.6672	3.05335e-06	8.58522e-05	1366.6	3001.94	691.462	0	658.939	89.8667	47.9178	51.8647	0
PBANKA_0520300	conserved Plasmodium protein unknown function	TRUE	-4.29205	0.919721	-4.66669	3.06097e-06	8.58522e-05	59.7439	36.6409	1421.53	0	117.113	22.4667	19.1671	0	21.7356
PBANKA_0502900	conserved Plasmodium protein unknown function	TRUE	-2.71565	0.582313	-4.66355	3.10803e-06	8.66592e-05	567.004	1677.63	1300.04	144.133	384.307	44.9333	392.926	155.594	159.394
PBANKA_1039100	conserved Plasmodium protein unknown function	TRUE	-3.71841	0.797658	-4.66166	3.13673e-06	8.6948e-05	897.286	4276.52	1294.36	0	304.327	134.8	196.463	114.102	101.433
PBANKA_0818500	conserved protein unknown function	TRUE	-4.34904	0.934458	-4.65407	3.25439e-06	8.92847e-05	346.064	133.478	1437.42	0	291.394	44.9333	67.0849	41.4917	7.2452
PBANKA_0615900	cysteine repeat modular protein 2	TRUE	-5.71587	1.22821	-4.6538	3.2587e-06	8.92847e-05	1048.71	685.709	1476.03	0	660.882	224.667	0	20.7459	0
PBANKA_0413500	conserved Plasmodium protein unknown function	TRUE	-4.20145	0.90324	-4.65153	3.29489e-06	8.97573e-05	4807.7	4480.66	7.94784	0	478.109	1078.4	215.63	414.917	115.923
PBANKA_1229200	60S ribosomal protein L19 putative	TRUE	2.78544	0.599882	4.64331	3.42868e-06	9.28684e-05	160.444	1065.2	124.895	7927.33	112.395	22.4667	790.643	1213.63	1195.46
PBANKA_1425400	proteasome activator complex subunit 4 putative	TRUE	-4.15686	0.895529	-4.6418	3.45393e-06	9.30205e-05	158.566	1706.42	84.0201	0	85.1981	0	0	20.7459	28.9808
PBANKA_1109000	RNA polymerase I putative	TRUE	2.16301	0.466315	4.63851	3.50938e-06	9.39799e-05	415.201	560.083	815.222	8648	832.333	1707.47	1648.37	871.326	970.856
PBANKA_1213100	prohibitin 2	TRUE	-4.0065	0.864467	-4.63465	3.57533e-06	9.50128e-05	53.732	49.727	995.751	0	427.711	44.9333	100.627	176.34	7.2452
PBANKA_0502800	tRNA wybutosine-synthesizing protein putative	TRUE	2.32896	0.50264	4.63346	3.59602e-06	9.50128e-05	254.381	117.774	186.207	2882.67	164.457	292.067	483.969	414.917	724.52
PBANKA_1214700	conserved Plasmodium protein unknown function	TRUE	-3.60049	0.777178	-4.63277	3.60808e-06	9.50128e-05	519.284	565.317	361.059	0	884.007	89.8667	292.298	62.2376	0
PBANKA_1024100	ATP-dependent rRNA helicase SPB4 putative	TRUE	1.71435	0.370714	4.62446	3.7558e-06	9.83564e-05	82.6646	99.454	157.821	144.133	64.4398	247.133	258.756	363.053	412.976
PBANKA_1025200	H/ACA ribonucleoprotein complex subunit 4 putative	TRUE	3.22482	0.697523	4.62325	3.77766e-06	9.83851e-05	28.9326	31.4065	2.27081	0	29.5835	0	277.923	62.2376	572.37
PBANKA_1341200	WD repeat-containing protein putative	TRUE	-4.78124	1.03554	-4.61715	3.89039e-06	0.000100767	40.9565	62.8131	1343.19	0	104.68	0	14.3753	0	0
PBANKA_0501800	myosin essential light chain ELC putative	TRUE	-2.5418	0.550803	-4.61471	3.93638e-06	0.000101405	2707.64	6652.95	3684.39	0	909.094	134.8	388.134	549.765	318.789
PBANKA_1327200	mitochondrial ribosomal protein S6-2 precursor putative	TRUE	-4.38266	0.950588	-4.61047	4.01757e-06	0.000102574	36.4476	15.7033	842.472	0	184.827	0	28.7507	51.8647	7.2452
PBANKA_1225000	serine/threonine protein kinase FIKK family	TRUE	-3.84601	0.83426	-4.61008	4.02506e-06	0.000102574	4219.27	4852.31	2063.03	0	1065.56	247.133	86.252	155.594	21.7356
PBANKA_0709700	protein kinase 1	TRUE	-4.35841	0.945775	-4.60829	4.0599e-06	0.000102765	459.164	1311.22	873.127	0	384.141	202.2	91.0437	0	0
PBANKA_0208800	ubiquitin carboxyl-terminal hydrolase 1 putative	TRUE	2.90442	0.630372	4.60747	4.07593e-06	0.000102765	216.807	348.089	138.52	6341.86	127.214	224.667	483.969	487.528	883.914
PBANKA_1019700	conserved Plasmodium protein unknown function	TRUE	2.57478	0.55977	4.59972	4.23059e-06	0.000106101	606.081	900.32	1134.27	18449.1	578.071	3594.67	867.311	819.462	1557.72
PBANKA_0608800	conserved Plasmodium protein unknown function	TRUE	-5.36555	1.1686	-4.59144	4.40192e-06	0.000109816	708.661	2538.69	1350	0	488.654	89.8667	182.087	31.1188	0
PBANKA_1108200	conserved protein unknown function	TRUE	3.52854	0.769454	4.58577	4.52306e-06	0.000112248	9.01795	57.5786	0	288.267	44.4584	0	230.005	404.544	463.693
PBANKA_0816200	ribonuclease H2 subunit C putative	TRUE	-4.0795	0.891065	-4.57823	4.68919e-06	0.00011536	4278.27	5990.79	659.671	0	839.715	112.333	124.586	93.3564	7.2452
PBANKA_0705700	conserved Plasmodium protein unknown function	TRUE	2.93612	0.641372	4.57788	4.69715e-06	0.00011536	225.449	102.071	249.789	4900.53	264.919	876.2	680.432	612.003	615.842
PBANKA_1465100	Plasmodium exported protein unknown function	TRUE	3.93516	0.860054	4.57548	4.75121e-06	0.000115931	21.7934	26.1721	0	0	2.49766	0	402.509	373.426	391.241
PBANKA_0213000	RNA-binding protein putative	TRUE	-3.07001	0.671086	-4.57469	4.76933e-06	0.000115931	571.137	6213.26	873.127	0	771.778	404.4	316.257	290.442	79.6972
PBANKA_1413400	general transcription factor IIH subunit 2 putative	TRUE	-3.00949	0.658154	-4.57263	4.81637e-06	0.000116478	357.712	151.798	3005.42	144.133	603.658	134.8	138.961	103.729	65.2068
PBANKA_1423500	60S ribosomal protein L13-2 putative	TRUE	2.85395	0.624949	4.56669	4.95497e-06	0.000119221	31.5628	1217	22.7081	7494.93	118.5	584.133	603.764	1182.51	710.029
PBANKA_0711700	BRIX domain putative	TRUE	3.12518	0.685439	4.55939	5.13027e-06	0.000122057	13.9027	23.5549	0	0	21.9239	269.6	263.548	93.3564	369.505
PBANKA_1438000	cAMP-dependent protein kinase regulatory subunit putative	TRUE	-5.64734	1.23874	-4.55894	5.14128e-06	0.000122057	49.5987	1659.31	135.113	0	38.1865	0	9.58355	0	0
PBANKA_0602400	major facilitator superfamily domain-containing protein putative	TRUE	-3.91115	0.857975	-4.55858	5.15007e-06	0.000122057	529.805	1146.34	113.541	144.133	719.383	67.4	62.2931	62.2376	14.4904
PBANKA_1402100	conserved Plasmodium protein unknown function	TRUE	-4.57303	1.00373	-4.55604	5.21278e-06	0.000122928	4.88472	970.985	879.94	0	78.7042	22.4667	9.58355	20.7459	7.2452
PBANKA_0411600	conserved Plasmodium protein unknown function	TRUE	-2.80428	0.615719	-4.55448	5.25143e-06	0.000123227	400.172	968.368	806.139	0	1038.47	876.2	325.841	176.34	231.846
PBANKA_1023000	myosin-specific chaperone UNC putative	TRUE	-4.31916	0.948654	-4.55294	5.29018e-06	0.000123524	213.049	4095.93	9.08325	0	399.127	22.4667	172.504	93.3564	43.4712
PBANKA_1231200	phosducin-like protein 1 putative	TRUE	-4.92826	1.08365	-4.54785	5.4197e-06	0.000125928	37.9505	659.537	1.13541	0	26.6973	0	0	0	14.4904
PBANKA_0716400	conserved Plasmodium protein unknown function	TRUE	-4.76169	1.04749	-4.54581	5.47253e-06	0.000126536	3345.28	25630.3	6144.82	0	3157.33	2291.6	1116.48	1047.67	659.313
PBANKA_0605900	conserved Plasmodium protein unknown function	TRUE	-4.32553	0.953431	-4.5368	5.71135e-06	0.000131416	63217.3	46327.2	7884.26	0	3551.01	2246.67	1188.36	1306.99	1188.21
PBANKA_1305600	mitochondrial inner membrane protease ATP23 putative	TRUE	-3.41922	0.755259	-4.52722	5.9766e-06	0.000136855	653.426	60.1958	666.484	0	342.513	44.9333	76.6684	134.848	36.226
PBANKA_1038000	cytochrome c putative	TRUE	-2.21299	0.489153	-4.52412	6.06482e-06	0.000138044	1687.86	1311.22	3770.68	144.133	547.266	718.933	239.589	508.274	355.015
PBANKA_0305900	conserved Plasmodium protein unknown function	TRUE	4.74713	1.04947	4.52335	6.08677e-06	0.000138044	7.89071	26.1721	1.13541	3459.2	12.2108	0	28.7507	114.102	7.2452
PBANKA_1462200	protein phosphatase PPM4	TRUE	-3.05159	0.676649	-4.50986	6.48708e-06	0.000146423	171.717	774.694	3801.34	0	567.58	112.333	397.717	238.577	601.351
PBANKA_0815100	conserved Plasmodium protein unknown function	TRUE	-3.78367	0.839669	-4.50614	6.60173e-06	0.000147979	828.524	2122.56	1545.29	144.133	1019.32	67.4	110.211	93.3564	21.7356
PBANKA_0105700	MYND-type zinc finger protein putative	TRUE	-5.7305	1.27186	-4.5056	6.61845e-06	0.000147979	22.9206	31.4065	1797.35	0	6.43842	0	0	0	0
PBANKA_1111000	RNA pseudouridylate synthase putative	TRUE	-2.02662	0.452224	-4.48145	7.41367e-06	0.00016498	5493.06	8733.63	7627.66	1008.93	3433.01	4066.47	1193.15	736.478	956.366
PBANKA_1355300	conserved Plasmodium protein unknown function	TRUE	-3.31002	0.739366	-4.47683	7.57596e-06	0.000167804	1180.6	3056.9	146.467	144.133	882.897	1055.93	158.129	383.799	21.7356
PBANKA_1344100	myosin F putative	TRUE	-2.98618	0.667318	-4.47489	7.645e-06	0.000168546	1554.09	9367	3254.07	432.4	1330.76	337	258.756	51.8647	376.75
PBANKA_1229900	conserved protein unknown function	TRUE	-4.91557	1.09895	-4.47297	7.71413e-06	0.000169282	172.844	520.825	693.733	0	219.85	157.267	0	41.4917	0
PBANKA_0209200	parasite-infected erythrocyte surface protein	TRUE	-3.12346	0.698628	-4.47085	7.79084e-06	0.000170178	1228.32	994.54	1213.75	0	624.139	247.133	215.63	394.171	43.4712
PBANKA_1131600	DNA replication licensing factor MCM6 putative	TRUE	-3.97169	0.894263	-4.4413	8.94174e-06	0.000194421	79.2828	94.2196	1088.85	0	40.8507	0	19.1671	103.729	7.2452
PBANKA_0100061	fam-c protein	TRUE	4.24018	0.955255	4.4388	9.04637e-06	0.000195798	5.63622	5.23442	0	0	93.7457	1078.4	445.635	809.089	159.394
PBANKA_0928400	conserved Plasmodium protein unknown function	TRUE	-5.05343	1.13994	-4.43306	9.29057e-06	0.00020017	95.44	1133.25	435.996	0	62.9967	0	0	20.7459	0
PBANKA_1335100	conserved Plasmodium protein unknown function	TRUE	-3.48382	0.786859	-4.4275	9.53333e-06	0.000204471	720.309	3449.48	428.048	0	912.369	966.067	555.846	259.323	0
PBANKA_1117700	malate dehydrogenase putative	TRUE	-4.44531	1.00453	-4.42527	9.63234e-06	0.000204835	584.664	3499.21	1158.11	144.133	646.063	134.8	277.923	20.7459	7.2452
PBANKA_1350300	RanBPM and CLTH-like protein putative	TRUE	-2.09675	0.473823	-4.42517	9.63673e-06	0.000204835	1720.17	6456.66	1364.76	432.4	1807.81	988.533	848.144	881.699	782.481
PBANKA_0936000	endonuclease/exonuclease/phosphatase family protein putative	TRUE	-4.40848	0.997252	-4.42063	9.84158e-06	0.000208255	1494.35	2907.72	3774.09	0	1408.68	134.8	498.345	165.967	72.452
PBANKA_1323100	conserved Plasmodium protein unknown function	TRUE	3.88293	0.878886	4.41801	9.96133e-06	0.000209852	49.223	34.0237	0	2594.4	50.5083	0	431.26	114.102	231.846
PBANKA_0302700	2-methoxy-6-polyprenyl-14-benzoquinol methylase mitochondrial putative	TRUE	-3.99122	0.904358	-4.41332	1.01795e-05	0.0002135	94.3127	26.1721	155.551	0	62.2751	0	0	20.7459	0
PBANKA_1242900	conserved protein unknown function	TRUE	-4.73753	1.07408	-4.41078	1.02998e-05	0.000215071	363.348	628.131	725.525	0	123.829	0	268.339	145.221	7.2452
PBANKA_1331400	kelch domain-containing protein putative	TRUE	-2.29686	0.520879	-4.40959	1.03565e-05	0.000215307	3825.11	7427.64	10793.2	0	6612.37	3145.33	1835.25	995.802	565.125
PBANKA_0209100	thrombospondin-related sporozoite protein	TRUE	-3.49531	0.793784	-4.40334	1.06595e-05	0.000220637	8819.18	25148.8	9226.31	0	3741.28	1954.6	1959.84	2209.43	608.596
PBANKA_0808800	prefoldin-like protein putative	TRUE	-2.60513	0.592038	-4.40027	1.08117e-05	0.000222816	350.949	2208.93	1719.01	0	312.264	112.333	263.548	238.577	268.072
PBANKA_1231700	60S ribosomal protein L2 putative	TRUE	2.29852	0.522707	4.39734	1.09584e-05	0.00022486	130.385	1604.35	120.353	6630.13	303.439	1482.8	1154.82	1244.75	970.856
PBANKA_1137000	bergheilysin	TRUE	-2.28924	0.522354	-4.38256	1.17295e-05	0.000239645	1658.55	8555.66	6277.66	432.4	1842.06	606.6	948.771	788.343	463.693
PBANKA_0405400	40S ribosomal protein S12 putative	TRUE	3.04824	0.696765	4.37485	1.21516e-05	0.000247204	7.51496	779.929	22.7081	6774.26	30.083	0	201.255	228.205	478.183
PBANKA_0933000	serine/threonine protein kinase putative	TRUE	-2.56799	0.587352	-4.37214	1.23032e-05	0.000249219	358.088	968.368	694.869	144.133	354.335	67.4	115.003	72.6105	28.9808
PBANKA_0704600	conserved Plasmodium protein unknown function	TRUE	-3.86439	0.886531	-4.359	1.30659e-05	0.000263541	263.399	54.9614	1523.72	144.133	161.738	22.4667	47.9178	41.4917	0
PBANKA_1005000	conserved Plasmodium protein unknown function	TRUE	3.17412	0.728838	4.35504	1.33043e-05	0.000267213	56.3622	13.0861	0	144.133	60.1105	89.8667	277.923	238.577	304.298
PBANKA_1109200	asparagine--tRNA ligase putative	TRUE	-4.02096	0.923919	-4.35207	1.34856e-05	0.000269711	77.7798	3077.84	10.2187	0	233.06	44.9333	81.4602	103.729	14.4904
PBANKA_0612200	conserved Plasmodium protein unknown function	TRUE	-3.25856	0.74904	-4.35031	1.35945e-05	0.000270747	172.468	94.2196	1929.06	144.133	808.022	202.2	110.211	124.475	137.659
PBANKA_1223400	conserved Plasmodium protein unknown function	TRUE	-3.2264	0.743269	-4.34083	1.41946e-05	0.000281517	308.489	599.341	948.064	0	190.211	0	47.9178	31.1188	137.659
PBANKA_0936600	conserved Plasmodium protein unknown function	TRUE	1.81784	0.419053	4.33796	1.43808e-05	0.000284022	217.558	39.2582	60.1765	0	234.947	1168.27	742.725	1141.02	789.726
PBANKA_0300900	conserved Plasmodium protein unknown function	TRUE	-3.9138	0.903276	-4.3329	1.4716e-05	0.000289436	140.154	34.0237	130.572	0	85.6421	22.4667	0	20.7459	0
PBANKA_1144800	conserved protein unknown function	TRUE	-4.1168	0.950676	-4.3304	1.48841e-05	0.000291532	214.176	1544.15	230.487	0	731.927	112.333	196.463	186.713	14.4904
PBANKA_1103400	60S ribosomal protein L31 putative	TRUE	1.80357	0.416785	4.32735	1.50915e-05	0.000294376	82.2888	827.039	1321.61	7062.53	478.053	3122.87	733.142	1721.91	536.145
PBANKA_0807100	stomatin-like protein	TRUE	3.39803	0.785516	4.32585	1.51943e-05	0.000294572	22.5449	34.0237	11.3541	0	0.999066	0	67.0849	176.34	333.279
PBANKA_0721200	conserved Plasmodium protein unknown function	TRUE	-4.39045	1.01512	-4.32505	1.525e-05	0.000294572	35.6961	1387.12	594.953	0	127.603	22.4667	33.5424	0	43.4712
PBANKA_0703600	translation initiation factor IF-2 putative	TRUE	2.50609	0.57951	4.3245	1.52879e-05	0.000294572	107.088	99.454	7.94784	0	172.616	404.4	412.093	601.63	1535.98
PBANKA_1356700	kelch protein K13 putative	TRUE	2.95729	0.684178	4.3224	1.54342e-05	0.000296188	35.3203	47.1098	5.67703	0	11.9888	0	158.129	259.323	166.64
PBANKA_1409400	mitochondrial ribosomal protein S15 precursor putative	TRUE	3.76445	0.871138	4.32131	1.55108e-05	0.000296369	18.4117	34.0237	0	0	10.3237	22.4667	162.92	134.848	724.52
PBANKA_0210400	DNA mismatch repair protein PMS1 putative	TRUE	-2.56973	0.594779	-4.32048	1.55688e-05	0.000296369	12113	2816.12	1253.49	288.267	1189.61	269.6	527.095	425.29	123.168
PBANKA_0715200	eukaryotic translation initiation factor 3 subunit G putative	TRUE	2.56903	0.596597	4.30613	1.66134e-05	0.00031499	20.6661	193.674	420.1	5909.46	114.504	134.8	249.172	331.934	369.505
PBANKA_0301500	protein MAK16 putative	TRUE	2.95391	0.686962	4.29996	1.70827e-05	0.000322597	37.5748	36.6409	1.13541	0	201.645	2336.53	718.766	674.241	333.279
PBANKA_1110100	topoisomerase I putative	TRUE	-2.75871	0.642208	-4.29566	1.74175e-05	0.00032668	709.788	3098.78	2258.32	144.133	652.501	224.667	57.5013	41.4917	304.298
PBANKA_1019800	calcium-dependent protein kinase putative	TRUE	-2.86128	0.666124	-4.29541	1.74367e-05	0.00032668	45.0898	803.484	187.342	0	128.324	44.9333	62.2931	51.8647	72.452
PBANKA_0819300	eukaryotic translation initiation factor 3 subunit F putative	TRUE	3.41635	0.795895	4.29247	1.76695e-05	0.000329738	34.5688	164.884	10.2187	7062.53	274.743	22.4667	656.473	809.089	601.351
PBANKA_1452300	conserved protein unknown function	TRUE	2.692	0.628322	4.28443	1.83211e-05	0.000340557	359.591	149.181	4.54163	1585.47	311.598	808.8	996.689	1742.65	601.351
PBANKA_0612600	PP-loop family protein putative	TRUE	-3.5335	0.825075	-4.28265	1.84684e-05	0.000341955	160.069	47.1098	934.439	144.133	237.833	89.8667	172.504	62.2376	14.4904
PBANKA_0314100	conserved protein unknown function	TRUE	-4.25317	0.994163	-4.27815	1.88456e-05	0.000347129	402.426	5789.27	4.54163	0	364.271	67.4	119.794	124.475	0
PBANKA_0711800	conserved Plasmodium protein unknown function	TRUE	-2.05846	0.481221	-4.27757	1.88944e-05	0.000347129	3996.46	5985.56	1344.32	144.133	2229.75	1348	1183.57	1234.38	731.765
PBANKA_0820700	TLD domain-containing protein	TRUE	-3.16148	0.739502	-4.27515	1.9101e-05	0.00034957	402.05	3190.38	823.17	144.133	388.637	67.4	43.126	62.2376	115.923
PBANKA_0213600	mRNA (N6-adenosine)-methyltransferase putative	TRUE	-3.11659	0.730614	-4.26572	1.99259e-05	0.000363264	294.962	604.576	3542.47	0	601.715	179.733	436.052	259.323	14.4904
PBANKA_1364200	60S ribosomal protein L17 putative	TRUE	1.98908	0.466707	4.26194	2.02655e-05	0.000368041	91.3068	740.671	1640.66	8215.6	657.163	426.867	1720.25	1918.99	2405.41
PBANKA_1236600	conserved Plasmodium protein unknown function	TRUE	-3.41881	0.802564	-4.25986	2.04552e-05	0.000369735	975.066	3368.35	1460.13	144.133	360.108	134.8	138.961	207.459	144.904
PBANKA_0721700	ran-specific GTPase-activating protein 1 putative	TRUE	-2.38971	0.561069	-4.25921	2.05149e-05	0.000369735	259.266	211.994	1120.65	0	299.054	0	182.087	207.459	130.414
PBANKA_0209000	conserved Plasmodium protein unknown function	TRUE	-5.11182	1.20048	-4.25816	2.06118e-05	0.000370076	1729.94	1798.02	736.879	0	1343.74	292.067	158.129	176.34	0
PBANKA_0513100	conserved Plasmodium protein unknown function	TRUE	-4.0033	0.940348	-4.25725	2.06955e-05	0.000370176	302.853	34.0237	1493.06	0	150.637	44.9333	52.7095	134.848	0
PBANKA_1232100	serine/arginine-rich splicing factor 1 putative	TRUE	3.9513	0.930594	4.246	2.17618e-05	0.000387786	38.702	15.7033	0	144.133	0.943562	0	86.252	20.7459	282.563
PBANKA_1432900	GTP-binding protein EngA putative	TRUE	-3.69081	0.869552	-4.2445	2.1908e-05	0.000388928	687.243	78.5163	3930.78	0	262.199	0	148.545	155.594	28.9808
PBANKA_0831700	NifU-like protein putative	TRUE	-5.26355	1.24132	-4.24029	2.2323e-05	0.000394816	299.095	1724.74	7.94784	0	254.207	67.4	76.6684	0	0
PBANKA_0606400	conserved Plasmodium protein unknown function	TRUE	-3.34948	0.791384	-4.23243	2.31177e-05	0.000407353	24.0479	20.9377	616.526	0	303.439	67.4	62.2931	51.8647	28.9808
PBANKA_1423600	40S ribosomal protein S16 putative	TRUE	2.63534	0.622851	4.2311	2.32556e-05	0.000408265	9.01795	939.579	1205.8	15422.3	48.2882	0	234.797	591.257	282.563
PBANKA_0811000	small nuclear ribonucleoprotein Sm D3 putative	TRUE	2.29663	0.54382	4.22315	2.40913e-05	0.000421376	15.7814	47.1098	9.08325	0	15.9851	22.4667	62.2931	114.102	94.1875
PBANKA_0826400	zinc binding protein (Yippee) putative	TRUE	-3.32817	0.789043	-4.21799	2.46495e-05	0.000427147	295.338	1617.44	442.808	0	171.673	44.9333	57.5013	51.8647	7.2452
PBANKA_1327000	DNA-directed RNA polymerase III subunit RPC4 putative	TRUE	-2.62966	0.623488	-4.21767	2.4684e-05	0.000427147	171.717	4245.12	1652.02	0	635.628	674	618.139	819.462	666.558
PBANKA_0720700	regulator of chromosome condensation putative	TRUE	-4.04965	0.960178	-4.2176	2.46916e-05	0.000427147	1023.16	2598.89	94.2387	0	243.106	0	23.9589	124.475	101.433
PBANKA_1120800	signal recognition particle subunit SRP68 putative	TRUE	4.19795	0.995782	4.21574	2.48966e-05	0.000429126	44.714	60.1958	3.40622	4035.73	7.04896	0	23.9589	82.9835	0
PBANKA_0717900	RNA-binding protein putative	TRUE	-3.04921	0.723643	-4.21369	2.51229e-05	0.000431458	16002.7	9120.98	326.997	288.267	186.936	202.2	158.129	62.2376	57.9616
PBANKA_1104700	trafficking protein particle complex subunit 8 putative	TRUE	-2.42992	0.576933	-4.21179	2.53352e-05	0.000433534	262.272	1824.2	3646.93	0	513.298	67.4	263.548	248.95	340.524
PBANKA_0714000	meiotic recombination protein DMC1	TRUE	3.91606	0.930469	4.2087	2.56847e-05	0.000437847	20.6661	13.0861	3.40622	0	2.94169	0	9.58355	41.4917	108.678
PBANKA_1024300	ATP-dependent RNA helicase DBP4 putative	TRUE	2.61468	0.621369	4.20793	2.5772e-05	0.000437847	229.958	138.712	21.5727	3747.47	303.938	539.2	690.016	363.053	412.976
PBANKA_1212300	translation initiation factor eIF-2B subunit delta putative	TRUE	-4.01092	0.954725	-4.20113	2.65591e-05	0.000449608	56.3622	65.4303	56.7703	0	62.9412	22.4667	0	0	0
PBANKA_1315400	calcineurin subunit B putative	TRUE	-4.28484	1.02202	-4.19251	2.7589e-05	0.000465176	56.3622	1167.28	9.08325	0	162.515	44.9333	47.9178	31.1188	0
PBANKA_1401600	methyltransferase putative	TRUE	-3.88211	0.926211	-4.19139	2.77248e-05	0.000465176	232.212	1852.99	3.40622	144.133	577.405	67.4	167.712	82.9835	0
PBANKA_1001600	SET domain protein putative	TRUE	-3.47028	0.828101	-4.19065	2.78159e-05	0.000465176	279.556	1374.04	240.706	0	50.2863	44.9333	67.0849	72.6105	14.4904
PBANKA_1222700	conserved Plasmodium protein unknown function	TRUE	-2.8138	0.67152	-4.1902	2.78713e-05	0.000465176	3157.41	5627	1091.13	0	607.266	1100.87	450.427	404.544	297.053
PBANKA_0203000	chromatin assembly factor 1 protein WD40 domain putative	TRUE	-3.89265	0.929835	-4.18638	2.83434e-05	0.000471396	82.6646	167.501	1985.83	0	517.35	44.9333	354.591	570.511	28.9808
PBANKA_0615500	conserved Plasmodium protein unknown function	TRUE	-4.48215	1.07282	-4.17791	2.942e-05	0.00048759	49.9745	1800.64	1294.36	0	331.745	67.4	52.7095	31.1188	21.7356
PBANKA_1128700	phosphatidylinositol/phosphatidylcholine transfer protein putative	TRUE	-4.60845	1.10365	-4.17564	2.97147e-05	0.000490758	1528.92	1104.46	183.936	0	135.151	0	115.003	155.594	14.4904
PBANKA_0921200	conserved Plasmodium protein unknown function	TRUE	-3.23959	0.776144	-4.17395	2.99363e-05	0.000492702	3558.33	20579.1	11015.7	0	2831.46	2359	1049.4	1836.01	470.938
PBANKA_0305500	conserved Plasmodium protein unknown function	TRUE	-3.1637	0.758483	-4.17108	3.03155e-05	0.000497217	7239.16	109.923	1368.16	0	427.212	292.067	129.378	82.9835	50.7164
PBANKA_1321900	conserved Plasmodium protein unknown function	TRUE	-4.51294	1.08258	-4.16868	3.06363e-05	0.000500746	75.1496	418.754	9.08325	0	58.7784	0	14.3753	0	0
PBANKA_1038100	DNA-directed RNA polymerase II subunit RPB4 putative	TRUE	-4.49167	1.07967	-4.16023	3.17933e-05	0.000516792	66.8831	26.1721	564.297	0	12.0998	22.4667	4.79178	0	0
PBANKA_1306600	conserved Plasmodium protein unknown function	TRUE	-3.10556	0.746544	-4.15992	3.18361e-05	0.000516792	3560.96	1190.83	2229.94	144.133	764.84	292.067	206.046	51.8647	65.2068
PBANKA_0930200	DNA mismatch repair protein MLH putative	TRUE	-3.46285	0.83457	-4.14926	3.33547e-05	0.000539594	66.5074	86.3679	609.713	0	518.682	44.9333	43.126	72.6105	28.9808
PBANKA_1212700	SPRY domain-containing protein putative	TRUE	-2.65378	0.641771	-4.13509	3.54809e-05	0.000572039	3319.73	847.976	8394.06	144.133	1841.11	1774.87	479.178	248.95	144.904
PBANKA_0414300	kinetochore protein NUF2 putative	TRUE	-3.48462	0.842988	-4.13365	3.57044e-05	0.000573692	399.796	44.4926	1103.61	0	137.039	202.2	76.6684	62.2376	21.7356
PBANKA_1219500	chloroquine resistance transporter putative	TRUE	-3.29547	0.797689	-4.13128	3.60753e-05	0.00057708	136.772	667.389	1116.1	0	184.772	44.9333	105.419	103.729	0
PBANKA_1039400	ribosomal protein S27a putative	TRUE	1.91578	0.463785	4.13075	3.61588e-05	0.00057708	49.5987	2140.88	1255.76	3315.07	186.881	4381	1126.07	2033.09	666.558
PBANKA_0306600	conserved Plasmodium protein unknown function	TRUE	-4.3016	1.04306	-4.12402	3.72311e-05	0.0005922	2435.97	10662.5	64.7182	0	734.202	179.733	392.926	404.544	21.7356
PBANKA_1119300	ATP synthase-associated protein putative	TRUE	-3.39882	0.824553	-4.12201	3.75581e-05	0.000594764	24.0479	75.8991	512.068	0	58.7784	0	23.9589	51.8647	7.2452
PBANKA_0713000	conserved Plasmodium protein unknown function	TRUE	-3.26445	0.792057	-4.12149	3.76433e-05	0.000594764	77.7798	586.255	666.484	0	185.049	0	110.211	93.3564	0
PBANKA_1354500	60S ribosomal protein L18-2 putative	TRUE	2.25721	0.548345	4.11639	3.84845e-05	0.000606035	33.8173	630.748	17.0311	1153.07	159.518	1348	1049.4	1379.6	710.029
PBANKA_1416800	conserved Plasmodium protein unknown function	TRUE	-3.72052	0.906175	-4.10574	4.03017e-05	0.00063255	1888.13	1298.14	3544.74	144.133	1145.43	651.533	230.005	290.442	79.6972
PBANKA_1311900	conserved Plasmodium protein unknown function	TRUE	3.14257	0.76701	4.09717	4.18234e-05	0.000654268	64.2529	7.85163	0	0	24.0331	0	86.252	176.34	159.394
PBANKA_0522200	conserved Plasmodium protein unknown function	TRUE	-4.93712	1.20526	-4.09633	4.19755e-05	0.000654486	1305.72	2462.8	945.793	0	538.774	22.4667	263.548	155.594	14.4904
PBANKA_0210800	conserved Plasmodium protein unknown function	TRUE	-3.15402	0.770137	-4.0954	4.21437e-05	0.000654955	474.945	1533.69	1412.45	144.133	188.712	22.4667	167.712	134.848	0
PBANKA_0313400	autophagy-related protein 11 putative	TRUE	-2.98105	0.728541	-4.09181	4.28022e-05	0.000663015	1392.15	5888.72	1875.69	0	721.215	1145.8	91.0437	549.765	231.846
PBANKA_0515400	conserved Plasmodium protein unknown function	TRUE	-2.54472	0.622177	-4.09003	4.31324e-05	0.000665932	1123.49	3496.59	2063.03	0	218.24	67.4	230.005	165.967	159.394
PBANKA_0835400	conserved Plasmodium protein unknown function	TRUE	-3.95363	0.966827	-4.08928	4.32715e-05	0.000665932	966.8	539.145	986.668	0	688.079	179.733	253.964	518.647	0
PBANKA_0817200	conserved Plasmodium protein unknown function	TRUE	-2.93272	0.717523	-4.08729	4.36447e-05	0.000669501	331.41	73.2819	271.362	144.133	71.8217	0	57.5013	10.3729	7.2452
PBANKA_1406000	conserved Plasmodium protein unknown function	TRUE	-2.29178	0.561742	-4.07977	4.50795e-05	0.000689109	413.699	1402.82	2015.35	0	862.471	1145.8	407.301	632.749	115.923
PBANKA_1462000	conserved protein unknown function	TRUE	1.65262	0.405145	4.07908	4.52137e-05	0.000689109	293.835	143.947	206.644	288.267	344.456	516.733	790.643	736.478	1543.23
PBANKA_0605300	eukaryotic translation initiation factor 5 putative	TRUE	2.43609	0.597451	4.07747	4.55276e-05	0.000691669	349.07	75.8991	265.685	3891.6	255.261	1280.6	392.926	363.053	383.995
PBANKA_1028800	DnaJ protein putative	TRUE	3.36068	0.824659	4.07524	4.59676e-05	0.000696123	104.082	18.3205	2.27081	1873.73	43.7924	0	177.296	124.475	289.808
PBANKA_1027800	ATP-dependent protease putative	TRUE	-2.77258	0.681314	-4.06946	4.71227e-05	0.000711342	168.335	1266.73	129.436	0	346.898	202.2	105.419	311.188	50.7164
PBANKA_0205900	Niemann-Pick type C1-related protein putative	TRUE	2.43242	0.598256	4.06586	4.78564e-05	0.000720125	601.197	107.306	174.853	288.267	2082.61	2673.53	3651.33	2645.1	4165.99
PBANKA_0928900	conserved protein unknown function	TRUE	-2.28498	0.562349	-4.06329	4.83867e-05	0.000725801	932.231	4218.94	902.648	144.133	399.848	292.067	143.753	197.086	173.885
PBANKA_1116100	conserved protein unknown function	TRUE	-3.17618	0.782338	-4.05985	4.91043e-05	0.000734241	784.937	3813.28	1320.48	288.267	152.413	516.733	100.627	114.102	72.452
PBANKA_1448200	asparagine/aspartate rich protein putative	TRUE	-2.40772	0.593459	-4.05709	4.96888e-05	0.000740644	2085.03	19089.9	2345.75	1008.93	1746.53	1572.67	412.093	560.138	369.505
PBANKA_0929000	tRNA m(1)G methyltransferase putative	TRUE	-1.51055	0.372648	-4.05357	5.04422e-05	0.000749517	7557.79	7019.36	5379.56	1585.47	1343.41	831.267	713.974	1130.65	1101.27
PBANKA_0719300	bifunctional dihydrofolate reductase-thymidylate synthase putative	TRUE	-3.59223	0.886843	-4.05057	5.1092e-05	0.00075507	1515.39	1214.39	1424.93	144.133	1238.45	89.8667	277.923	321.561	28.9808
PBANKA_1113300	deoxyribodipyrimidine photo-lyase putative	TRUE	-2.8455	0.702526	-4.05038	5.11345e-05	0.00075507	523.041	405.668	487.089	144.133	606.988	44.9333	143.753	51.8647	43.4712
PBANKA_1135300	conserved Plasmodium protein unknown function	TRUE	2.88967	0.713596	4.04945	5.13381e-05	0.000755722	532.059	280.042	1.13541	5332.93	754.073	3684.53	1983.79	1846.38	2789.4
PBANKA_0808900	ATP-dependent protease ATPase subunit ClpY putative	TRUE	-2.61944	0.647595	-4.04486	5.23535e-05	0.000768284	199.146	690.944	2311.69	144.133	464.399	22.4667	282.715	155.594	144.904
PBANKA_0820400	major facilitator superfamily domain-containing protein putative	TRUE	-3.22511	0.797528	-4.04388	5.25732e-05	0.000769127	6602.27	11303.7	500.714	0	2745.27	1482.8	1269.82	1141.02	1050.55
PBANKA_1036600	ribonucleoside-diphosphate reductase small chain putative	TRUE	-2.65062	0.656227	-4.03918	5.36389e-05	0.000782303	155.184	109.923	256.602	144.133	239.332	44.9333	81.4602	72.6105	14.4904
PBANKA_1409200	RNA-binding protein putative	TRUE	-2.83637	0.702861	-4.03546	5.44957e-05	0.00079236	414.826	3651.01	2924.81	0	746.968	89.8667	368.967	580.884	202.865
PBANKA_1351200	zinc finger protein putative	TRUE	-2.26114	0.56133	-4.02818	5.6211e-05	0.000814802	1626.24	2575.34	2939.57	0	943.729	1145.8	488.761	643.122	492.673
PBANKA_1321400	large ribosomal subunit nuclear export factor putative	TRUE	1.99161	0.494586	4.02683	5.65335e-05	0.000816979	456.534	175.353	168.04	144.133	514.352	4268.67	967.939	964.683	1941.71
PBANKA_1349800	thrombospondin-related anonymous protein	TRUE	-3.27255	0.813094	-4.02482	5.70199e-05	0.000821502	22768.8	47353.2	35969.7	0	10100.3	3482.33	14945.5	4439.62	2825.63
PBANKA_0304700	serine repeat antigen 5	TRUE	-3.71788	0.924008	-4.02365	5.7304e-05	0.000823093	2854.56	4888.95	5303.48	0	2259.55	314.533	1197.94	435.663	652.068
PBANKA_1453500	HD superfamily phosphohydrolase protein putative	TRUE	-5.18196	1.28915	-4.01966	5.82825e-05	0.00083393	63.5014	1279.82	0	0	201.09	22.4667	9.58355	0	0
PBANKA_1032900	conserved Plasmodium protein unknown function	TRUE	2.80683	0.698365	4.01914	5.84103e-05	0.00083393	37.9505	65.4303	5.67703	144.133	24.2551	0	201.255	269.696	507.164
PBANKA_0401500	exportin-1 putative	TRUE	-2.46072	0.61245	-4.01784	5.8735e-05	0.000836048	155.56	3216.55	873.127	0	496.813	67.4	158.129	124.475	239.091
PBANKA_1361000	step II splicing factor putative	TRUE	-2.73201	0.681162	-4.01081	6.05114e-05	0.000857432	3181.46	3828.98	550.672	0	376.925	89.8667	282.715	487.528	340.524
PBANKA_1433600	thrombospondin-related apical membrane protein	TRUE	-3.67188	0.915575	-4.01047	6.05991e-05	0.000857432	1797.2	7257.52	2668.2	0	681.64	539.2	551.054	394.171	883.914
PBANKA_0810000	mitochondrial carrier protein putative	TRUE	-3.76237	0.93867	-4.0082	6.11843e-05	0.000863136	97.3187	41.8754	2663.66	0	135.928	22.4667	52.7095	186.713	0
PBANKA_1415400	conserved protein unknown function	TRUE	-2.42468	0.60541	-4.00502	6.20127e-05	0.000872226	664.322	727.585	396.257	0	478.719	44.9333	206.046	134.848	72.452
PBANKA_1239800	zinc finger protein putative	TRUE	2.67071	0.667378	4.0018	6.28628e-05	0.000881455	105.961	23.5549	45.4163	288.267	117.39	471.8	345.008	207.459	869.424
PBANKA_0510700	conserved Plasmodium protein unknown function	TRUE	-2.37366	0.593248	-4.00113	6.30408e-05	0.000881455	9071.68	14677.3	2920.27	0	1285.13	1595.13	536.679	1037.29	427.467
PBANKA_0405700	ATP-dependent Clp protease proteolytic subunit putative	TRUE	-3.95107	0.987962	-3.99921	6.35534e-05	0.000886009	152.178	1546.77	4.54163	144.133	132.82	44.9333	33.5424	93.3564	0
PBANKA_1443700	conserved Plasmodium protein unknown function	TRUE	-2.44029	0.61051	-3.99714	6.41122e-05	0.000891178	752.247	2724.52	1994.91	288.267	1586.02	2111.87	373.758	809.089	304.298
PBANKA_1145000	conserved Plasmodium protein unknown function	TRUE	-5.63769	1.41091	-3.99577	6.44843e-05	0.000893729	185.619	1554.62	0	0	140.424	22.4667	0	62.2376	0
PBANKA_1122400	superoxide dismutase [Fe] putative	TRUE	-4.44871	1.11381	-3.99413	6.49334e-05	0.000897331	49.9745	28.7893	1968.79	0	56.3362	22.4667	33.5424	72.6105	0
PBANKA_1458300	kinesin-13 putative	TRUE	-4.10722	1.02873	-3.99252	6.53756e-05	0.000900815	1342.92	704.03	4171.48	0	1029.26	1190.73	71.8766	51.8647	7.2452
PBANKA_0402300	lipoamide acyltransferase component of branched-chain alpha-keto acid dehydrogenase complex putative	TRUE	-4.54675	1.13942	-3.99041	6.59599e-05	0.000906232	62.7499	1750.91	9.08325	0	57.7238	0	9.58355	0	0
PBANKA_0911700	subtilisin-like protease 2	TRUE	-3.46059	0.868254	-3.98569	6.72838e-05	0.000919101	789.071	3821.13	414.423	0	649.67	89.8667	421.676	487.528	72.452
PBANKA_1438500	conserved Plasmodium protein unknown function	TRUE	-2.59937	0.65218	-3.98566	6.72915e-05	0.000919101	302.477	2292.68	6921.44	144.133	1145.93	314.533	575.013	466.782	181.13
PBANKA_0918900	conserved Plasmodium protein unknown function	TRUE	-2.91118	0.730535	-3.98501	6.74783e-05	0.000919101	6226.52	2810.88	1352.27	144.133	877.513	202.2	95.8355	103.729	470.938
PBANKA_1456300	mitochondrial import inner membrane translocase subunit TIM13 putative	TRUE	3.09396	0.777759	3.97805	6.94837e-05	0.000942613	9.3937	65.4303	3.40622	1441.33	52.34	404.4	23.9589	207.459	28.9808
PBANKA_0210500	conserved Plasmodium protein unknown function	TRUE	-2.06056	0.518134	-3.97689	6.98226e-05	0.000942613	1604.44	1808.49	2469.51	288.267	1246.39	314.533	316.257	228.205	615.842
PBANKA_1303100	conserved Plasmodium protein unknown function	TRUE	-5.7066	1.43495	-3.97686	6.98311e-05	0.000942613	84.1675	1305.99	1.13541	0	6.49393	22.4667	0	0	0
PBANKA_1351100	exoribonuclease putative	TRUE	3.48673	0.876882	3.97629	7e-05	0.000942613	1953.51	130.861	10.2187	7062.53	16.3181	202.2	38.3342	20.7459	123.168
PBANKA_0101700	conserved Plasmodium protein unknown function	TRUE	2.98948	0.752336	3.9736	7.07943e-05	0.000947102	99.1975	52.3442	0	2017.87	178.666	269.6	383.342	549.765	231.846
PBANKA_1242500	ATP-dependent RNA helicase DDX41 putative	TRUE	2.8941	0.728351	3.97349	7.08274e-05	0.000947102	47.3442	73.2819	2.27081	288.267	8.99159	179.733	62.2931	20.7459	202.865
PBANKA_1243200	conserved Plasmodium protein unknown function	TRUE	-2.20672	0.55541	-3.97314	7.09327e-05	0.000947102	650.044	4383.83	2862.36	0	408.84	921.133	321.049	622.376	673.803
PBANKA_0506800	kelch protein K10 putative	TRUE	-3.38375	0.85185	-3.97223	7.12021e-05	0.000948027	3848.41	5702.9	30.656	0	674.814	269.6	373.758	446.036	253.582
PBANKA_1360200	conserved Plasmodium protein unknown function	TRUE	-4.39753	1.108	-3.96888	7.22118e-05	0.000958778	276.175	1211.77	1.13541	0	140.868	0	86.252	10.3729	0
PBANKA_0214400	AP2 domain transcription factor AP2-L	TRUE	-2.88177	0.727236	-3.96264	7.41258e-05	0.000979024	1340.67	450.16	4211.22	0	1363.45	404.4	618.139	414.917	115.923
PBANKA_0106900	heptatricopeptide repeat-containing protein putative	TRUE	-3.65901	0.923395	-3.96256	7.41497e-05	0.000979024	137.9	936.961	7.94784	144.133	236.779	22.4667	14.3753	51.8647	7.2452
PBANKA_0912000	conserved Plasmodium protein unknown function	TRUE	2.5397	0.641083	3.96158	7.44558e-05	0.000980335	107.088	91.6024	9.08325	864.8	213.634	0	608.555	466.782	1043.31
PBANKA_1016200	protein kinase putative	TRUE	-2.36758	0.597804	-3.96046	7.48062e-05	0.00098222	415.201	1028.56	475.735	0	587.673	112.333	81.4602	114.102	311.543
PBANKA_1222500	plasmepsin X putative	TRUE	-5.88494	1.48633	-3.95937	7.51492e-05	0.000983998	2251.48	133.478	5863.24	144.133	927.577	157.267	148.545	0	0
PBANKA_1428800	succinate dehydrogenase [ubiquinone] iron-sulfur subunit mitochondrial putative	TRUE	-3.4667	0.876778	-3.95391	7.68837e-05	0.00100394	784.562	413.519	1555.51	0	438.423	44.9333	206.046	259.323	0
PBANKA_0831100	zinc finger protein putative	TRUE	-2.62265	0.663627	-3.952	7.75022e-05	0.00100923	1461.28	1374.04	2651.17	0	896.273	381.933	483.969	466.782	0
PBANKA_0906500	60S ribosomal protein L28 putative	TRUE	2.54499	0.645011	3.94566	7.95801e-05	0.00103345	13.5269	638.599	20.4373	3315.07	55.2261	224.667	210.838	456.409	297.053
PBANKA_1307700	pre-mRNA-splicing factor CWC24 putative	TRUE	-3.41131	0.865501	-3.94143	8.09969e-05	0.00104898	328.779	125.626	2787.42	0	235.946	292.067	460.01	446.036	14.4904
PBANKA_0304200	DNA-directed RNA polymerase III subunit RPC10 putative	TRUE	2.63178	0.668894	3.93452	8.33646e-05	0.00107566	6.76346	13.0861	4.54163	0	38.242	337	172.504	217.832	28.9808
PBANKA_0922200	autophagy-related protein 7 putative	TRUE	2.45557	0.624177	3.93409	8.35109e-05	0.00107566	57.8652	49.727	4.54163	0	37.0209	651.533	167.712	321.561	275.317
PBANKA_0209400	L-seryl-tRNA(Sec) kinase putative	TRUE	-2.62865	0.668298	-3.93335	8.37688e-05	0.00107605	155.56	379.496	587.005	0	106.789	89.8667	76.6684	93.3564	7.2452
PBANKA_0601900	high mobility group protein B1 putative	TRUE	-2.46294	0.626989	-3.92819	8.55858e-05	0.00109642	1564.99	1664.55	1197.85	288.267	1178.68	1055.93	201.255	508.274	181.13
PBANKA_1408800	zinc finger protein putative	TRUE	2.83328	0.723294	3.91719	8.95874e-05	0.00114459	26.6781	5.23442	1.13541	0	92.1916	112.333	321.049	383.799	282.563
PBANKA_1460500	serine/threonine protein kinase putative	TRUE	-3.47483	0.888388	-3.91138	9.17687e-05	0.00116702	957.782	1125.4	1527.12	0	847.319	1392.93	234.797	124.475	28.9808
PBANKA_0311400	serine/threonine protein kinase putative	TRUE	-5.52164	1.41175	-3.91121	9.18354e-05	0.00116702	4621.32	5182.08	9737.24	0	1215.75	584.133	368.967	82.9835	50.7164
PBANKA_1025400	cysteine protease ATG4 putative	TRUE	-4.03841	1.03274	-3.91037	9.21534e-05	0.00116793	85.6705	15.7033	1041.17	0	111.895	22.4667	0	41.4917	50.7164
PBANKA_1231000	40S ribosomal protein S11 putative	TRUE	2.10152	0.537614	3.90898	9.26871e-05	0.00117157	55.9864	416.136	1029.81	5188.8	454.297	674	1260.24	1348.48	1144.74
PBANKA_0715800	50S ribosomal protein L10 putative	TRUE	-2.89919	0.742061	-3.90695	9.34685e-05	0.00117618	163.826	1580.8	1100.21	0	719.66	112.333	493.553	508.274	72.452
PBANKA_0517500	bromodomain protein 1 putative	TRUE	2.69331	0.689401	3.90674	9.35481e-05	0.00117618	41.708	44.4926	4.54163	0	144.976	202.2	709.183	487.528	1318.63
PBANKA_1417900	conserved Plasmodium protein unknown function	TRUE	-3.02333	0.774513	-3.90353	9.48013e-05	0.00118878	1359.46	5962.01	144.197	144.133	878.345	314.533	340.216	124.475	260.827
PBANKA_0410600	60S ribosomal protein L26 putative	TRUE	2.20425	0.564852	3.90236	9.52597e-05	0.00118898	80.7858	1093.99	19.3019	3315.07	412.281	1505.27	1576.49	2136.82	1369.34
PBANKA_0819200	50S ribosomal protein L3 apicoplast putative	TRUE	-3.5378	0.906614	-3.90221	9.53188e-05	0.00118898	157.814	2863.23	96.5095	0	224.346	0	244.381	114.102	0
PBANKA_1110900	conserved Plasmodium protein unknown function	TRUE	-3.4102	0.874202	-3.90093	9.58237e-05	0.00119214	16821.9	14729.7	8386.11	0	2494.11	2224.2	1911.92	1846.38	1666.4
PBANKA_1002400	dipeptidyl aminopeptidase 3 putative	TRUE	-3.51904	0.903149	-3.89641	9.76283e-05	0.00121141	82.2888	1135.87	411.017	0	210.636	134.8	9.58355	62.2376	0
PBANKA_0811100	helicase SKI2W putative	TRUE	3.54588	0.91136	3.89075	9.99345e-05	0.00123679	125.124	54.9614	3.40622	0	37.0209	1685	234.797	186.713	550.635
PBANKA_1341500	RNA-binding protein putative	TRUE	2.83365	0.728448	3.88998	0.000100253	0.00123749	40.205	88.9852	7.94784	288.267	9.82415	0	119.794	51.8647	282.563
PBANKA_0103800	50S ribosomal protein L24 putative	TRUE	-4.09803	1.05405	-3.88788	0.000101125	0.00124502	46.5927	1080.91	2.27081	0	177.223	0	81.4602	0	0
PBANKA_0616300	conserved Plasmodium protein unknown function	TRUE	-3.13971	0.808526	-3.88326	0.000103066	0.00126563	1884.75	421.371	42.01	0	149.249	22.4667	28.7507	62.2376	94.1875
PBANKA_1419200	RNA-binding protein putative	TRUE	3.18561	0.820586	3.88212	0.000103549	0.00126827	24.0479	73.2819	4.54163	3747.47	95.5218	22.4667	153.337	383.799	14.4904
PBANKA_0924300	endoplasmic reticulum oxidoreductin putative	TRUE	-2.11313	0.544501	-3.88086	0.000104088	0.00127159	4477.41	1669.78	1116.1	0	754.794	67.4	455.219	124.475	289.808
PBANKA_0720800	RNA-binding protein NOB1 putative	TRUE	-2.22237	0.572759	-3.88012	0.000104405	0.00127219	2253.36	5336.49	3811.56	144.133	355.889	157.267	483.969	694.987	565.125
PBANKA_0412800	eukaryotic translation initiation factor 4E putative	TRUE	3.2486	0.837896	3.8771	0.000105711	0.00128479	15.7814	49.727	2.27081	0	31.6371	134.8	244.381	456.409	492.673
PBANKA_0211200	conserved protein unknown function	TRUE	-4.22513	1.09038	-3.8749	0.000106668	0.00129311	379.13	34.0237	2882.8	0	190.988	22.4667	76.6684	114.102	0
PBANKA_1126700	6-pyruvoyltetrahydropterin synthase putative	TRUE	3.84059	0.992463	3.86976	0.000108943	0.00131732	20.2904	13.0861	0	0	20.9804	1011	76.6684	165.967	188.375
PBANKA_0512500	nucleolar preribosomal assembly protein putative	TRUE	2.4604	0.636027	3.8684	0.000109554	0.00132134	117.233	62.8131	1.13541	0	127.714	449.333	503.136	860.953	1376.59
PBANKA_0813800	tRNA (adenine(58)-N(1))-methyltransferase non-catalytic subunit TRM6 putative	TRUE	2.12456	0.549416	3.86695	0.000110205	0.00132581	56.7379	44.4926	4.54163	0	38.4085	89.8667	162.92	176.34	318.789
PBANKA_1325100	MORN repeat protein putative	TRUE	-7.13622	1.84893	-3.85966	0.000113546	0.00136255	117.985	9223.05	14.7603	0	134.152	0	47.9178	31.1188	0
PBANKA_0614900	conserved Plasmodium protein unknown function	TRUE	-3.11726	0.807816	-3.85887	0.000113912	0.00136349	1397.41	2601.51	2936.16	0	555.592	22.4667	182.087	93.3564	152.149
PBANKA_0717200	conserved Plasmodium protein unknown function	TRUE	-3.52297	0.914279	-3.85327	0.00011655	0.00139156	5257.47	4527.77	26.1143	0	201.201	67.4	105.419	82.9835	108.678
PBANKA_1450600	vesicle transport v-SNARE protein VTI1 putative	TRUE	-3.7283	0.968038	-3.85139	0.000117447	0.00139874	140.53	1083.53	2.27081	0	143.588	0	81.4602	31.1188	21.7356
PBANKA_0802900	conserved Plasmodium protein unknown function	TRUE	-1.76767	0.459304	-3.84858	0.000118803	0.00140855	2513.38	1798.02	1772.37	144.133	771.834	202.2	584.597	487.528	652.068
PBANKA_1324400	60S ribosomal protein L27 putative	TRUE	1.64147	0.426527	3.84846	0.000118865	0.00140855	121.367	693.561	1525.99	1585.47	374.039	741.4	1389.61	1960.48	1449.04
PBANKA_0925600	conserved Plasmodium protein unknown function	TRUE	-4.50497	1.17105	-3.84695	0.000119599	0.00141371	209.292	2140.88	2.27081	0	144.476	44.9333	19.1671	20.7459	0
PBANKA_0719200	mRNA-binding protein PUF2	TRUE	-3.85691	1.00288	-3.84585	0.000120137	0.00141654	4806.19	21728.1	5474.93	0	5988.62	3999.07	4082.59	1286.24	1253.42
PBANKA_1010200	methionine aminopeptidase 2 putative	TRUE	2.80488	0.729919	3.84273	0.000121675	0.00143111	608.712	73.2819	2.27081	2882.67	205.586	426.867	421.676	197.086	731.765
PBANKA_0906200	ATP synthase-associated protein putative	TRUE	-3.82	0.994383	-3.84158	0.000122244	0.00143425	66.8831	65.4303	5.67703	0	77.5386	0	14.3753	0	0
PBANKA_1233500	mRNA-binding protein PUF1	TRUE	-3.85263	1.00342	-3.8395	0.000123286	0.0014429	1289.94	6365.06	5815.55	0	2624.6	1437.87	809.81	871.326	441.957
PBANKA_1010900	protein kinase putative	TRUE	-3.55318	0.926093	-3.83674	0.000124676	0.00145558	5255.96	5951.54	57.9057	288.267	541.161	292.067	115.003	124.475	144.904
PBANKA_1406200	TOM1-like protein putative	TRUE	-2.5212	0.659888	-3.82065	0.0001331	0.0015501	1323.38	5904.43	1461.27	144.133	636.571	44.9333	613.347	238.577	608.596
PBANKA_0101900	RNA-binding protein putative	TRUE	-3.64562	0.954898	-3.81781	0.000134643	0.00156423	61.2469	73.2819	4.54163	0	215.854	22.4667	19.1671	10.3729	0
PBANKA_1104300	centrosomal protein CEP120 putative	TRUE	1.83563	0.481027	3.81606	0.000135601	0.00157152	132.263	81.1335	40.8746	144.133	241.163	741.4	306.674	331.934	449.202
PBANKA_1452900	conserved protein unknown function	TRUE	-4.06039	1.06565	-3.81024	0.000138829	0.001605	328.028	2588.42	104.457	0	234.392	44.9333	95.8355	145.221	0
PBANKA_0620300	conserved protein unknown function	TRUE	-4.64209	1.21866	-3.80918	0.000139431	0.00160665	112.349	4318.4	1.13541	0	19.2043	0	71.8766	62.2376	7.2452
PBANKA_0814000	conserved protein unknown function	TRUE	2.36083	0.619837	3.80879	0.00013965	0.00160665	9.01795	60.1958	188.477	0	33.3022	0	287.507	549.765	195.62
PBANKA_1213700	methionine aminopeptidase 1b putative	TRUE	2.89178	0.760059	3.80468	0.00014199	0.00162962	27.4296	57.5786	2.27081	0	16.2071	0	110.211	51.8647	333.279
PBANKA_0510100	conserved protein unknown function	TRUE	-3.32181	0.873225	-3.80407	0.000142341	0.0016297	130.009	49.727	2179.98	0	204.864	44.9333	33.5424	20.7459	36.226
PBANKA_0712800	U4/U6.U5 small nuclear ribonucleoprotein putative	TRUE	3.01047	0.793019	3.79621	0.000146923	0.00167811	51.1017	18.3205	2.27081	144.133	21.9239	516.733	134.17	93.3564	144.904
PBANKA_1004700	methyltransferase putative	TRUE	4.46875	1.17836	3.79235	0.000149227	0.00169805	16.9087	57.5786	3.40622	144.133	0.499533	876.2	0	0	0
PBANKA_0924000	conserved protein unknown function	TRUE	2.89995	0.764924	3.79115	0.000149949	0.00169805	63.8772	57.5786	2.27081	0	153.468	359.467	479.178	300.815	804.217
PBANKA_1460000	rac-beta serine/threonine protein kinase putative	TRUE	-4.36102	1.15038	-3.79093	0.000150083	0.00169805	2083.52	4854.93	6698.9	0	1045.91	224.667	186.879	228.205	340.524
PBANKA_0409300	phosphatidylinositol 3- and 4-kinase putative	TRUE	3.32616	0.877407	3.7909	0.000150102	0.00169805	362.597	2834.44	1614.55	86480	34.4678	314.533	62.2931	20.7459	57.9616
PBANKA_1444600	conserved Plasmodium protein unknown function	TRUE	-2.76855	0.73122	-3.78621	0.000152962	0.00172629	381.008	2763.77	1387.47	0	646.229	67.4	469.594	466.782	72.452
PBANKA_1340100	L-lactate dehydrogenase	TRUE	-2.22932	0.589093	-3.78432	0.000154126	0.0017353	3034.54	16661.2	5375.01	432.4	935.958	112.333	699.599	601.63	898.404
PBANKA_0928500	ATP-dependent zinc metalloprotease FTSH putative	TRUE	-2.36398	0.625374	-3.78011	0.000156756	0.00176072	2320.62	2954.83	12381.6	288.267	1526.3	966.067	555.846	248.95	739.01
PBANKA_1135700	CUGBP Elav-like family member 1 putative	TRUE	2.63795	0.698054	3.77901	0.000157455	0.00176439	325.398	225.08	113.541	8503.86	363.604	67.4	852.936	477.155	441.957
PBANKA_0112000	syntaxin-binding protein putative	TRUE	-1.98919	0.526802	-3.77598	0.000159382	0.00178178	157.814	102.071	277.039	0	253.929	89.8667	52.7095	155.594	79.6972
PBANKA_1331200	rab GTPase activator putative	TRUE	-2.35035	0.622802	-3.77383	0.000160759	0.00179294	1574.76	6898.97	3698.02	0	946.67	786.333	306.674	342.307	594.106
PBANKA_0608700	conserved Plasmodium protein unknown function	TRUE	-3.04476	0.807283	-3.77161	0.000162195	0.00180471	238.976	609.81	513.204	0	70.7672	44.9333	33.5424	51.8647	21.7356
PBANKA_1012700	conserved Plasmodium protein unknown function	TRUE	-3.06045	0.812151	-3.76833	0.000164346	0.00182436	37110	1374.04	948.064	0	1160.69	561.667	345.008	217.832	57.9616
PBANKA_0411500	conserved Plasmodium protein unknown function	TRUE	-4.17534	1.10922	-3.7642	0.000167084	0.00185042	44.714	41.8754	128.301	0	13.8204	0	4.79178	0	0
PBANKA_0406900	conserved protein unknown function	TRUE	-4.12069	1.09522	-3.76242	0.000168279	0.00185807	73.2709	670.006	733.472	144.133	345.122	44.9333	138.961	114.102	7.2452
PBANKA_0931900	serine esterase putative	TRUE	-1.84682	0.490914	-3.762	0.000168559	0.00185807	2554.33	3041.2	2476.32	0	1714.95	629.067	987.106	560.138	1028.82
PBANKA_0507000	4-hydroxy-3-methylbut-2-en-1-yl diphosphate synthase (ferredoxin) putative	TRUE	-3.19047	0.848821	-3.75871	0.000170791	0.00187831	155.56	104.688	15.8957	0	101.683	44.9333	14.3753	0	0
PBANKA_0817900	zinc finger protein putative	TRUE	2.60884	0.694554	3.75614	0.000172553	0.0018898	18.4117	78.5163	577.922	2162	15.2635	0	177.296	373.426	550.635
PBANKA_1431200	conserved Plasmodium protein unknown function	TRUE	-3.36441	0.895736	-3.75602	0.000172634	0.0018898	49.5987	871.531	130.572	0	141.812	44.9333	57.5013	51.8647	43.4712
PBANKA_1023900	glutathione S-transferase putative	TRUE	-4.68252	1.24764	-3.75311	0.000174657	0.00190754	13.9027	1311.22	1.13541	0	12.5438	22.4667	0	0	0
PBANKA_1463800	conserved protein unknown function	TRUE	2.83345	0.755445	3.7507	0.000176339	0.00192148	28.5568	23.5549	4.54163	0	2.22015	0	14.3753	62.2376	144.904
PBANKA_0610500	glutathione peroxidase-like thioredoxin peroxidase	TRUE	2.629	0.701383	3.74831	0.00017803	0.00193546	11.2724	47.1098	2.27081	0	18.2607	67.4	244.381	134.848	268.072
PBANKA_1328500	conserved oligomeric Golgi complex subunit 6 putative	TRUE	-4.19421	1.12051	-3.74311	0.000181755	0.00197144	34.9446	10.4688	507.527	0	27.4188	0	9.58355	0	0
PBANKA_1022500	surface protein P113	TRUE	1.91173	0.511689	3.73611	0.000186885	0.00202246	2040.69	12609.7	5305.75	13548.5	6182.39	26555.6	47246.9	27291.2	30176.2
PBANKA_0405500	60S ribosomal protein L7 putative	TRUE	2.71404	0.726836	3.73404	0.000188432	0.00203455	33.8173	1340.01	27.2498	5765.33	17.0951	22.4667	268.339	363.053	326.034
PBANKA_1311500	conserved protein unknown function	TRUE	-4.1961	1.12393	-3.73342	0.0001889	0.00203497	23.2964	65.4303	2.27081	0	68.3805	0	0	0	0
PBANKA_1364800	ABC transporter B family member 6 putative	TRUE	-2.61105	0.699555	-3.73245	0.000189629	0.00203819	1256.13	4075	819.763	0	725.544	1235.67	900.854	518.647	239.091
PBANKA_1118300	conserved Plasmodium protein unknown function	TRUE	-2.83084	0.758631	-3.73151	0.000190335	0.00204115	194.637	1044.27	525.693	0	407.674	853.733	206.046	124.475	28.9808
PBANKA_1351300	conserved Plasmodium protein unknown function	TRUE	-3.78411	1.01561	-3.72595	0.00019458	0.00208197	88.3008	3130.18	3.40622	0	551.04	0	9.58355	62.2376	123.168
PBANKA_1352100	SprT-like domain-containing protein putative	TRUE	-3.31752	0.891816	-3.71996	0.000199254	0.00212421	459.54	3980.78	2464.97	0	428.821	224.667	186.879	176.34	130.414
PBANKA_1138700	conserved Plasmodium protein unknown function	TRUE	-2.30781	0.620423	-3.71974	0.000199425	0.00212421	168.335	3664.09	1012.78	144.133	489.598	157.267	249.172	41.4917	297.053
PBANKA_0621300	conserved Plasmodium protein unknown function	TRUE	-2.29716	0.617764	-3.7185	0.00020041	0.00212991	366.73	1193.45	1996.04	0	1111.57	2785.87	666.057	466.782	57.9616
PBANKA_0614400	conserved Plasmodium protein unknown function	TRUE	-3.06798	0.826385	-3.71253	0.000205194	0.00217492	223.946	136.095	1170.6	0	112.561	44.9333	129.378	93.3564	72.452
PBANKA_1123300	conserved protein unknown function	TRUE	-2.11153	0.568826	-3.71208	0.000205562	0.00217492	330.658	295.745	2585.32	0	593.834	314.533	392.926	228.205	456.447
PBANKA_0901400	ATP synthase subunit delta mitochondrial putative	TRUE	-2.46302	0.664241	-3.70803	0.00020888	0.0022051	194.262	128.243	2742.01	144.133	199.869	0	67.0849	31.1188	159.394
PBANKA_1425200	sporozoite surface protein 3 putative	TRUE	-3.66496	0.990025	-3.70188	0.000214004	0.00225109	11432.1	11225.2	12582.6	144.133	4073.3	1527.73	1595.66	1545.57	289.808
PBANKA_1117500	ribosomal protein L27a putative	TRUE	1.72109	0.464949	3.70167	0.000214186	0.00225109	80.4101	1146.34	1473.76	5909.46	365.936	1078.4	488.761	819.462	833.198
PBANKA_1138100	14-3-3 protein putative	TRUE	-3.65851	0.988559	-3.70085	0.00021488	0.00225339	808.985	4988.4	3901.26	0	867.744	134.8	325.841	176.34	152.149
PBANKA_1001100	ubiquitin specific protease putative	TRUE	-4.39126	1.18836	-3.69521	0.000219702	0.00229886	281.435	1510.13	12.4895	0	217.186	22.4667	100.627	82.9835	0
PBANKA_0835700	conserved Plasmodium protein unknown function	TRUE	-2.79307	0.756223	-3.69345	0.000221232	0.00230629	584.288	1091.38	1565.73	0	1114.18	584.133	253.964	342.307	108.678
PBANKA_1427000	protein phosphatase PPM7	TRUE	-3.05806	0.828008	-3.69327	0.000221385	0.00230629	351.7	4703.13	1468.08	0	803.971	157.267	455.219	549.765	152.149
PBANKA_1130700	conserved Plasmodium protein unknown function	TRUE	-2.38599	0.646502	-3.69062	0.000223707	0.00232537	576.397	191.056	61.3119	0	205.142	22.4667	47.9178	114.102	7.2452
PBANKA_1217600	histone H2A.Z putative	TRUE	1.69314	0.458931	3.68931	0.000224864	0.00233058	248.745	2936.51	707.358	7494.93	514.63	966.067	991.897	736.478	992.592
PBANKA_1432800	multiple RNA-binding domain-containing protein 1 putative	TRUE	2.92914	0.794033	3.68894	0.000225191	0.00233058	256.26	3674.56	2432.04	61544.9	196.094	1527.73	522.303	352.68	695.539
PBANKA_0304500	conserved Plasmodium protein unknown function	TRUE	-2.29642	0.622834	-3.68705	0.000226872	0.00234286	4350.03	2622.44	914.002	144.133	1233.57	1415.4	349.8	238.577	123.168
PBANKA_0622600	conserved Plasmodium protein unknown function	TRUE	-1.89137	0.513084	-3.68628	0.000227553	0.00234479	518.156	1711.66	353.111	0	663.269	763.867	397.717	269.696	297.053
PBANKA_0308400	UDP-N-acetylglucosamine transferase subunit ALG14 putative	TRUE	2.72298	0.739275	3.68331	0.000230225	0.00236717	30.8113	7.85163	1.13541	0	10.2682	67.4	57.5013	72.6105	79.6972
PBANKA_0939200	pescadillo homolog putative	TRUE	1.9703	0.536037	3.67569	0.000237208	0.00243369	97.3187	73.2819	5.67703	0	69.1021	718.933	292.298	435.663	412.976
PBANKA_1352800	cytochrome c oxidase subunit ApiCOX14 putative	TRUE	-2.642	0.718991	-3.6746	0.000238222	0.00243882	284.065	18.3205	133.978	0	302.273	44.9333	138.961	82.9835	14.4904
PBANKA_1125700	mitochondrial ribosomal protein L46 precursor putative	TRUE	2.81897	0.76732	3.67379	0.000238981	0.00244131	22.1691	54.9614	3.40622	144.133	1.22108	44.9333	38.3342	51.8647	210.111
PBANKA_1324300	inner membrane complex sub-compartment protein 3	TRUE	-4.8454	1.321	-3.66799	0.00024446	0.00249191	42.8353	1196.07	1.13541	0	214.91	0	86.252	124.475	0
PBANKA_1426500	cullin-1 putative	TRUE	-3.65698	0.99779	-3.66508	0.000247263	0.00251195	522.665	1887.01	361.059	144.133	712.167	269.6	172.504	31.1188	43.4712
PBANKA_0919600	CCR4-NOT transcription complex subunit 2 putative	TRUE	-2.28379	0.62316	-3.66485	0.000247485	0.00251195	89.0523	102.071	177.123	0	318.313	179.733	57.5013	20.7459	7.2452
PBANKA_1411600	methionyl-tRNA formyltransferase putative	TRUE	-3.83356	1.04867	-3.65564	0.000256539	0.00259828	148.42	15.7033	2.27081	0	64.6063	0	0	0	0
PBANKA_1015400	CPW-WPC family protein	TRUE	-3.88785	1.06449	-3.6523	0.000259902	0.00262673	3704.87	28.7893	464.381	0	56.2252	22.4667	14.3753	0	0
PBANKA_1358200	conserved Plasmodium protein unknown function	TRUE	-2.28632	0.626492	-3.6494	0.00026285	0.002647	230.334	944.813	718.712	0	159.073	22.4667	105.419	124.475	86.9424
PBANKA_1403400	DNA-directed RNA polymerase II subunit RPB11 putative	TRUE	2.58991	0.709713	3.64923	0.000263024	0.002647	40.9565	28.7893	2.27081	0	81.2019	674	124.586	176.34	188.375
PBANKA_0721000	conserved protein unknown function	TRUE	-2.69828	0.739699	-3.64781	0.000264487	0.00265608	499.745	1575.56	2177.71	0	1216.81	988.533	709.183	363.053	601.351
PBANKA_0706300	GTP-binding protein Obg2 putative	TRUE	-2.97094	0.814888	-3.64582	0.000266537	0.002671	78.5313	36.6409	269.091	0	156.798	67.4	47.9178	0	0
PBANKA_1139100	conserved Plasmodium protein unknown function	TRUE	-4.0695	1.1168	-3.6439	0.000268534	0.00268534	53.3562	47.1098	2128.89	288.267	69.6571	0	19.1671	0	7.2452
PBANKA_0314300	conserved Plasmodium protein unknown function	TRUE	-2.89313	0.794613	-3.64092	0.000271663	0.00271091	258.139	54.9614	498.443	0	46.9561	67.4	9.58355	0	36.226
PBANKA_1012500	leucine-rich repeat protein	TRUE	-2.98527	0.821958	-3.6319	0.000281343	0.00280161	6974.63	3700.74	24.9789	0	559.921	449.333	330.632	155.594	181.13
PBANKA_0110500	leucine-rich repeat protein	TRUE	-2.48543	0.685206	-3.62727	0.000286429	0.00284615	1271.16	5901.81	2724.98	0	944.894	853.733	421.676	694.987	456.447
PBANKA_1333000	conserved Plasmodium protein unknown function	TRUE	-4.54277	1.25257	-3.62674	0.000287017	0.00284615	12.0239	1227.47	2.27081	0	99.5181	0	0	20.7459	0
PBANKA_1347000	conserved protein unknown function	TRUE	-3.02731	0.835729	-3.62236	0.000291923	0.00288876	782.683	2596.27	408.746	0	804.359	741.4	91.0437	82.9835	14.4904
PBANKA_1034000	conserved Plasmodium protein unknown function	TRUE	1.98089	0.54715	3.62037	0.000294178	0.00290467	51.4775	96.8368	4.54163	0	276.963	1415.4	598.972	1037.29	565.125
PBANKA_0922800	small nuclear ribonucleoprotein Sm D1 putative	TRUE	2.35504	0.650587	3.61987	0.000294756	0.00290467	7.51496	34.0237	1.13541	144.133	18.7602	449.333	67.0849	124.475	50.7164
PBANKA_1332600	conserved Plasmodium protein unknown function	TRUE	-3.49948	0.967017	-3.61884	0.000295929	0.00291018	31.5628	1295.52	48.8225	144.133	19.2598	0	33.5424	51.8647	0
PBANKA_0515000	ookinete surface protein P25	TRUE	-3.79974	1.05112	-3.61495	0.000300403	0.00294805	233.715	2112.09	1923.38	0	162.126	134.8	162.92	321.561	79.6972
PBANKA_0705900	lipase maturation factor putative	TRUE	-3.01167	0.833579	-3.61294	0.000302746	0.00296491	1740.09	4514.69	1781.45	288.267	1238.73	202.2	565.429	674.241	137.659
PBANKA_0808380	conserved Plasmodium protein unknown function	TRUE	-4.09221	1.133	-3.61182	0.000304052	0.00297156	168.335	86.3679	1.13541	0	64.8283	0	4.79178	0	0
PBANKA_1442500	elongator complex protein 3 putative	TRUE	2.38555	0.660969	3.60918	0.00030717	0.00299585	140.53	128.243	19.3019	2162	276.686	112.333	512.72	228.205	586.861
PBANKA_1457300	glucose inhibited division protein a homologue putative	TRUE	-2.39719	0.664879	-3.60545	0.00031161	0.00303292	335.543	1248.41	859.503	0	308.101	112.333	110.211	82.9835	43.4712
PBANKA_0803200	inositol-phosphate phosphatase putative	TRUE	-1.68095	0.467205	-3.59789	0.000320813	0.00311234	828.149	3959.84	1947.22	288.267	2052.64	1258.13	694.807	394.171	876.669
PBANKA_0903100	conserved Plasmodium protein unknown function	TRUE	-3.49728	0.972095	-3.59767	0.000321083	0.00311234	272.793	2287.44	1303.45	0	538.774	44.9333	220.422	82.9835	123.168
PBANKA_0410100	E3 ubiquitin-protein ligase putative	TRUE	-3.88644	1.08079	-3.59594	0.000323226	0.00312486	39.0778	28.7893	971.908	0	1.77612	0	0	0	0
PBANKA_0927800	tRNA nucleotidyltransferase putative	TRUE	-3.11759	0.867066	-3.59556	0.000323693	0.00312486	44.3383	44.4926	958.283	0	109.62	22.4667	134.17	41.4917	7.2452
PBANKA_1140900	ribosomal protein S17 putative	TRUE	3.5229	0.980741	3.59208	0.000328044	0.00316042	13.9027	47.1098	1.13541	2738.53	16.6511	0	4.79178	103.729	0
PBANKA_1201700	N-terminal acetyltransferase A complex catalytic subunit ARD1 putative	TRUE	3.14382	0.875846	3.58947	0.000331355	0.00318585	12.7754	28.7893	0	0	178.389	1348	503.136	809.089	340.524
PBANKA_0518800	U2 snRNA/tRNA pseudouridine synthase putative	TRUE	2.9101	0.811474	3.5862	0.000335537	0.00321953	66.8831	107.306	11.3541	288.267	13.9869	0	225.213	580.884	123.168
PBANKA_1316900	conserved Plasmodium protein unknown function	TRUE	-3.62433	1.01171	-3.58239	0.000340465	0.00326021	95.44	81.1335	3497.05	144.133	250.599	89.8667	47.9178	72.6105	0
PBANKA_1310100	pyruvate dehydrogenase E1 component subunit beta putative	TRUE	-4.59615	1.28406	-3.57939	0.000344396	0.00329121	23.6721	4198.01	15.8957	144.133	4.10727	0	0	0	0
PBANKA_1441400	proliferating cell nuclear antigen 2	TRUE	-3.6414	1.01982	-3.57064	0.000356116	0.00339636	238.6	1125.4	10.2187	0	187.047	67.4	191.671	186.713	0
PBANKA_0810100	conserved Plasmodium protein unknown function	TRUE	-3.55173	0.995563	-3.56756	0.00036032	0.00342955	45.8413	612.427	1.13541	144.133	219.517	0	52.7095	82.9835	0
PBANKA_1036800	DNA mismatch repair protein putative	TRUE	-2.91526	0.818002	-3.56388	0.000365416	0.00347109	805.604	1376.65	420.1	0	166.344	224.667	95.8355	176.34	79.6972
PBANKA_0942700	chromatin remodeling protein putative	TRUE	2.09225	0.587291	3.56254	0.000367278	0.0034818	337.422	397.816	554.078	8071.46	447.137	808.8	598.972	466.782	362.26
PBANKA_1337500	conserved Plasmodium protein unknown function	TRUE	-2.53527	0.711822	-3.56166	0.000368517	0.00348657	1115.6	136.095	2810.13	144.133	984.468	426.867	124.586	82.9835	405.731
PBANKA_1028500	conserved Plasmodium protein unknown function	TRUE	-2.13073	0.598787	-3.55841	0.000373108	0.00352297	2803.83	2884.17	3552.69	0	1561.87	89.8667	1317.74	1006.17	1021.57
PBANKA_1312400	HSP20-like chaperone putative	TRUE	-2.25625	0.634277	-3.5572	0.000374833	0.00353123	937.491	2530.84	2156.14	0	894.219	44.9333	761.892	643.122	688.294
PBANKA_0614100	transcription initiation factor IIA subunit 1 putative	TRUE	-3.7887	1.06521	-3.55675	0.000375472	0.00353123	68.7619	107.306	2.27081	0	76.5951	22.4667	0	0	0
PBANKA_1425700	conserved Plasmodium protein unknown function	TRUE	-4.50355	1.26665	-3.55547	0.000377298	0.00354137	35.3203	2083.3	3.40622	0	70.4896	22.4667	23.9589	0	21.7356
PBANKA_1414600	inositol polyphosphate kinase putative	TRUE	-2.71707	0.764857	-3.55239	0.000381752	0.00357358	190.504	88.9852	86.2909	0	84.9761	0	0	31.1188	50.7164
PBANKA_1015800	conserved Plasmodium protein unknown function	TRUE	-2.02586	0.570335	-3.55205	0.000382237	0.00357358	914.571	1279.82	2950.92	144.133	758.125	67.4	325.841	300.815	456.447
PBANKA_1320900	thioredoxin 1 putative	TRUE	-1.87306	0.528277	-3.5456	0.00039172	0.00365502	376.499	3350.03	404.205	288.267	397.573	404.4	162.92	269.696	65.2068
PBANKA_1348800	conserved protein unknown function	TRUE	-3.39383	0.957408	-3.54481	0.000392898	0.00365881	4735.93	1347.86	17.0311	0	145.808	67.4	4.79178	0	65.2068
PBANKA_1234600	EELM2 domain-containing protein putative	TRUE	-2.37237	0.669787	-3.54198	0.000397133	0.003691	916.074	4237.26	980.991	144.133	1268.15	134.8	646.89	394.171	304.298
PBANKA_0103400	glyoxalase I-like protein GILP putative	TRUE	-3.68177	1.03963	-3.54143	0.000397965	0.00369149	349.446	18.3205	1191.04	0	85.2536	22.4667	9.58355	31.1188	21.7356
PBANKA_1405600	U3 small nucleolar RNA-associated protein 6 putative	TRUE	2.3526	0.664626	3.53974	0.000400526	0.00370778	46.5927	65.4303	1.13541	0	25.4207	67.4	138.961	51.8647	268.072
PBANKA_1315300	LCCL domain-containing protein	TRUE	-4.90535	1.38599	-3.53924	0.000401285	0.00370778	69.8891	889.852	1.13541	0	22.6455	22.4667	4.79178	0	0
PBANKA_1225100	conserved Plasmodium protein unknown function	TRUE	-2.98732	0.845108	-3.53484	0.000408021	0.00375786	289.326	2085.92	204.373	0	401.014	67.4	71.8766	82.9835	195.62
PBANKA_1334900	conserved Plasmodium protein unknown function	TRUE	4.59041	1.29868	3.53467	0.000408291	0.00375786	36.0718	2.61721	0	0	1.27658	22.4667	0	0	355.015
PBANKA_1343400	conserved Plasmodium protein unknown function	TRUE	-2.00413	0.567683	-3.53037	0.000414983	0.00381206	698.14	2334.55	1217.16	432.4	1167.85	269.6	325.841	331.934	847.688
PBANKA_1440200	conserved protein unknown function	TRUE	2.44521	0.693338	3.52672	0.000420743	0.00385749	70.6406	28.7893	552.943	4612.26	219.073	224.667	646.89	601.63	579.616
PBANKA_0211100	vacuolar protein sorting-associated protein 53 putative	TRUE	-2.42036	0.68642	-3.52606	0.000421787	0.0038596	1170.08	300.979	898.106	0	465.121	112.333	62.2931	155.594	434.712
PBANKA_0930500	tyrosine--tRNA ligase putative	TRUE	-3.66931	1.04138	-3.52351	0.000425874	0.00388948	141.281	86.3679	9.08325	0	23.3115	0	0	0	0
PBANKA_1143000	U1 small nuclear ribonucleoprotein 70 kDa homolog putative	TRUE	-2.83666	0.806057	-3.51918	0.000432888	0.00394594	87.1735	49.727	600.63	0	58.2233	22.4667	4.79178	51.8647	0
PBANKA_1232400	F-actin-capping protein subunit beta	TRUE	3.49237	0.992678	3.51813	0.000434603	0.00395397	26.3024	0	1.13541	0	201.811	1482.8	143.753	145.221	115.923
PBANKA_1206800	zinc finger (CCCH type) protein putative	TRUE	-4.8106	1.36903	-3.51387	0.000441635	0.0040026	3447.11	5616.53	15983.1	0	1686.53	224.667	598.972	580.884	340.524
PBANKA_0935900	conserved Plasmodium protein unknown function	TRUE	-2.13252	0.606887	-3.51387	0.000441637	0.0040026	2269.14	2041.42	169.176	144.133	256.149	247.133	153.337	259.323	86.9424
PBANKA_0616600	ATP synthase F0 subunit a-like protein putative	TRUE	-3.65832	1.04194	-3.51105	0.000446337	0.00403748	17.6602	73.2819	1493.06	0	42.2938	0	0	72.6105	0
PBANKA_0522600	erythrocyte membrane-associated antigen putative	TRUE	-1.96514	0.559897	-3.50983	0.000448396	0.00404837	4488.69	4813.05	1723.55	144.133	930.574	921.133	378.55	487.528	710.029
PBANKA_0718400	histone acetyltransferase putative	TRUE	-2.25717	0.643308	-3.5087	0.000450301	0.00405784	104.458	332.386	959.418	144.133	522.9	89.8667	105.419	82.9835	43.4712
PBANKA_0212700	RING zinc finger protein putative	TRUE	-2.2952	0.656449	-3.49638	0.000471608	0.00424179	2070.75	5927.98	2936.16	144.133	1029.37	1662.53	426.468	186.713	311.543
PBANKA_0619900	Obg-like ATPase 1 putative	TRUE	2.44122	0.698689	3.494	0.000475842	0.00427176	137.9	83.7507	498.443	9224.53	156.021	763.867	225.213	446.036	449.202
PBANKA_1018600	60S ribosomal protein L21 putative	TRUE	1.81543	0.519757	3.49284	0.000477916	0.00428227	138.275	5435.95	1109.29	16719.5	252.875	1190.73	1284.2	1306.99	1238.93
PBANKA_0508800	RAP protein putative	TRUE	-3.53727	1.01417	-3.48784	0.000486933	0.00435316	48.4715	463.246	2.27081	0	171.95	404.4	38.3342	124.475	0
PBANKA_0834300	gamma-tubulin complex component putative	TRUE	-2.48604	0.712854	-3.48744	0.000487664	0.00435316	4988.05	75.8991	191.884	0	288.231	112.333	33.5424	41.4917	79.6972
PBANKA_0929100	acyl-CoA-binding protein putative	TRUE	-3.16414	0.907785	-3.48556	0.000491107	0.00437566	587.294	2345.02	64.7182	0	350.894	89.8667	206.046	145.221	369.505
PBANKA_0303900	pantothenate transporter	TRUE	-3.60144	1.03345	-3.48487	0.000492378	0.00437875	570.01	594.107	1525.99	0	182.163	44.9333	100.627	103.729	0
PBANKA_1411000	conserved Plasmodium protein unknown function	TRUE	-3.01466	0.865462	-3.4833	0.000495278	0.00439628	1940.74	9945.4	2293.52	144.133	2287.92	1055.93	608.555	902.445	188.375
PBANKA_1330500	WD repeat-containing protein 79 putative	TRUE	3.34049	0.959171	3.48269	0.00049641	0.0043981	25.9266	18.3205	4.54163	0	40.5177	1325.53	95.8355	103.729	94.1875
PBANKA_1442000	potassium channel K1	TRUE	-3.05096	0.87625	-3.48183	0.000497991	0.00440387	100.7	34.0237	321.32	0	446.083	89.8667	28.7507	10.3729	36.226
PBANKA_0826500	histone deacetylase 1 putative	TRUE	-2.29439	0.659419	-3.47941	0.000502521	0.00443566	11423.1	2766.39	2274.22	576.533	432.707	44.9333	321.049	217.832	130.414
PBANKA_1360100	nucleoside transporter 1	TRUE	3.67834	1.05765	3.47783	0.000505499	0.00445365	30.4356	39.2582	0	288.267	0.888059	0	14.3753	51.8647	195.62
PBANKA_0101000	MYND-type zinc finger protein putative	TRUE	2.25044	0.648929	3.46793	0.000524483	0.00461233	30.4356	73.2819	7.94784	0	139.314	22.4667	321.049	580.884	688.294
PBANKA_0519700	phosducin-like protein 2 putative	TRUE	-4.06056	1.17176	-3.46536	0.000529524	0.00464805	44.714	465.863	3.40622	144.133	34.0237	0	0	0	0
PBANKA_1313900	conserved Plasmodium protein unknown function	TRUE	4.95559	1.4322	3.46013	0.000539911	0.00473045	8.6422	5.23442	0	3315.07	24.9211	112.333	33.5424	31.1188	0
PBANKA_1101200	Plasmodium exported protein unknown function	TRUE	3.68042	1.06422	3.45834	0.000543518	0.00475328	32.3143	13.0861	0	144.133	0.444029	22.4667	62.2931	10.3729	36.226
PBANKA_1210000	heptatricopeptide repeat-containing protein putative	TRUE	-3.39392	0.981825	-3.45675	0.000546733	0.00476544	117.233	1133.25	2.27081	144.133	146.197	0	129.378	82.9835	14.4904
PBANKA_0512100	methyltransferase putative	TRUE	2.27294	0.657554	3.45666	0.00054692	0.00476544	82.6646	31.4065	3.40622	0	66.0494	629.067	81.4602	176.34	253.582
PBANKA_0816000	type II NADH:ubiquinone oxidoreductase	TRUE	-4.01224	1.16138	-3.45471	0.00055088	0.00479114	30.0598	1695.95	3.40622	0	4.10727	0	4.79178	31.1188	0
PBANKA_0823300	para-aminobenzoic acid synthetase putative	TRUE	-3.03068	0.877625	-3.45327	0.000553825	0.00480793	820.634	3156.36	136.249	144.133	261.811	0	71.8766	31.1188	253.582
PBANKA_0310600	conserved protein unknown function	TRUE	-1.78161	0.516151	-3.45172	0.000557027	0.00482689	1106.58	1630.52	3802.48	0	630.133	202.2	527.095	663.868	543.39
PBANKA_1215800	conserved Plasmodium protein unknown function	TRUE	-1.83323	0.531367	-3.45003	0.000560531	0.00484205	328.404	842.742	839.065	144.133	545.101	606.6	239.589	176.34	101.433
PBANKA_0620400	conserved protein unknown function	TRUE	-3.67549	1.0654	-3.44989	0.00056082	0.00484205	36.0718	49.727	370.142	0	9.71314	22.4667	0	0	0
PBANKA_1037600	rRNA biogenesis protein RRP5 putative	TRUE	2.11432	0.613487	3.4464	0.000568111	0.00489608	2656.16	2198.46	761.858	15998.8	131.766	1213.2	426.468	300.815	260.827
PBANKA_1422800	conserved Plasmodium protein unknown function	TRUE	-3.8902	1.13098	-3.43966	0.000582445	0.0050105	3684.21	5865.17	2243.56	0	1112.96	1999.53	1011.06	1203.26	246.337
PBANKA_1401500	ATP synthase-associated protein putative	TRUE	-3.56794	1.04147	-3.42586	0.000612848	0.0052625	56.3622	1151.57	3.40622	0	216.242	44.9333	76.6684	82.9835	0
PBANKA_0715700	lysine decarboxylase-like protein putative	TRUE	2.42334	0.707991	3.42283	0.000619717	0.00530969	36.8233	23.5549	0	0	133.542	202.2	637.306	477.155	586.861
PBANKA_0313100	vacuolar protein sorting-associated protein 45 putative	TRUE	-3.86638	1.12971	-3.42245	0.000620585	0.00530969	104.082	277.424	3.40622	0	58.7229	22.4667	0	0	50.7164
PBANKA_0107400	ornithine aminotransferase putative	TRUE	-4.01846	1.17552	-3.41844	0.000629806	0.00537888	282.938	26.1721	655.129	0	342.291	89.8667	129.378	0	0
PBANKA_1139500	CCR4 domain-containing protein 2 putative	TRUE	-4.88147	1.42845	-3.41733	0.000632385	0.0053912	30.8113	813.952	2.27081	0	1.77612	0	0	0	7.2452
PBANKA_0908400	conserved Plasmodium protein unknown function	TRUE	-4.50856	1.3205	-3.4143	0.000639473	0.00544183	269.787	7.85163	1846.17	0	460.458	134.8	9.58355	41.4917	0
PBANKA_1423100	phospholipase DDHD1 putative	TRUE	-3.16151	0.92627	-3.41316	0.000642145	0.00545328	846.56	3737.38	3.40622	0	903.766	943.6	359.383	155.594	202.865
PBANKA_1422200	cation diffusion facilitator family protein putative	TRUE	-2.56825	0.752546	-3.41275	0.000643119	0.00545328	7155.37	2635.53	389.444	144.133	177.889	67.4	86.252	82.9835	7.2452
PBANKA_1352700	conserved Plasmodium protein unknown function	TRUE	2.6791	0.785228	3.41188	0.000645161	0.00546083	495.987	99.454	4.54163	0	189.767	3819.33	1590.87	1172.14	1304.14
PBANKA_1202800	conserved Plasmodium protein unknown function	TRUE	-2.86379	0.840223	-3.40837	0.000653516	0.00551073	368.233	1478.72	5.67703	0	341.292	404.4	57.5013	62.2376	152.149
PBANKA_1339500	conserved Plasmodium protein unknown function	TRUE	-1.99644	0.585837	-3.40784	0.000654782	0.00551073	822.888	109.923	1571.4	0	974.866	292.067	383.342	746.851	246.337
PBANKA_0411900	conserved Plasmodium protein unknown function	TRUE	-3.53683	1.0381	-3.40702	0.000656756	0.00551073	22.1691	31.4065	247.519	0	53.2835	0	0	20.7459	0
PBANKA_0618800	ATP-dependent RNA helicase DBP7 putative	TRUE	2.65348	0.778859	3.40688	0.000657096	0.00551073	110.094	96.8368	1.13541	2450.27	504.806	539.2	522.303	612.003	275.317
PBANKA_1461700	conserved Plasmodium protein unknown function	TRUE	-2.75393	0.808404	-3.40662	0.000657716	0.00551073	28.9326	47.1098	273.633	0	74.9299	0	14.3753	103.729	0
PBANKA_0815700	major facilitator superfamily-related transporter putative	TRUE	2.14225	0.628872	3.40649	0.000658032	0.00551073	373.118	1109.7	96.5095	3603.33	1369.5	2246.67	15990.2	7520.38	6194.64
PBANKA_1449300	upregulated in late gametocytes ULG8 putative	TRUE	-3.0947	0.908986	-3.40456	0.000662711	0.00554012	1365.09	5161.14	1051.39	0	759.346	157.267	253.964	186.713	144.904
PBANKA_1135800	conserved Plasmodium protein unknown function	TRUE	-2.94038	0.864259	-3.4022	0.000668451	0.00557784	175.099	20.9377	1065.01	0	247.102	44.9333	110.211	41.4917	21.7356
PBANKA_0214800	heat shock protein putative	TRUE	2.37537	0.698419	3.40106	0.000671241	0.00557784	16.5329	41.8754	1.13541	0	19.1488	67.4	263.548	238.577	166.64
PBANKA_0806500	triosephosphate isomerase putative	TRUE	-2.89667	0.8517	-3.40104	0.000671294	0.00557784	148.796	5909.66	388.309	144.133	421.328	44.9333	263.548	487.528	434.712
PBANKA_1331100	conserved Plasmodium protein unknown function	TRUE	-2.15411	0.633415	-3.40078	0.00067193	0.00557784	1494.73	2700.96	3734.35	144.133	171.839	449.333	47.9178	51.8647	108.678
PBANKA_1122300	MEI2-like RNA-binding protein putative	TRUE	-3.76101	1.10702	-3.3974	0.000680286	0.00563734	30.0598	615.044	5.67703	144.133	25.9757	22.4667	0	0	0
PBANKA_0806000	ubiquitin-conjugating enzyme E2 putative	TRUE	2.28141	0.672005	3.39493	0.000686457	0.00567854	11.6482	13.0861	2.27081	0	45.513	0	134.17	197.086	210.111
PBANKA_1240800	RAP protein putative	TRUE	-4.14355	1.22216	-3.39034	0.000698071	0.00575487	28.5568	450.16	0	0	16.3736	0	0	0	7.2452
PBANKA_0925500	calcium-dependent protein kinase 6	TRUE	-2.16903	0.639771	-3.39032	0.000698111	0.00575487	1257.63	107.306	2831.7	144.133	902.045	157.267	287.507	269.696	86.9424
PBANKA_1337000	conserved Plasmodium protein unknown function	TRUE	-1.74036	0.513744	-3.3876	0.000705068	0.00580212	2675.33	3428.55	924.221	0	1084.21	898.667	1063.77	1161.77	1601.19
PBANKA_0935300	conserved Plasmodium protein unknown function	TRUE	-2.72632	0.8053	-3.38547	0.000710556	0.00583715	54.1077	573.169	6.81244	0	160.905	157.267	95.8355	72.6105	36.226
PBANKA_0616900	conserved Plasmodium protein unknown function	TRUE	-2.48515	0.734187	-3.3849	0.000712052	0.00583932	457.285	125.626	431.454	0	349.562	0	167.712	82.9835	79.6972
PBANKA_0410700	conserved Plasmodium protein unknown function	TRUE	3.49393	1.03321	3.38164	0.000720541	0.00589873	26.6781	26.1721	3.40622	144.133	0.943562	359.467	19.1671	10.3729	0
PBANKA_0313000	conserved Plasmodium protein unknown function	TRUE	-2.70919	0.802634	-3.37537	0.000737162	0.0060244	592.93	47.1098	111.27	0	147.085	67.4	9.58355	20.7459	14.4904
PBANKA_1358300	conserved Plasmodium protein unknown function	TRUE	-1.91959	0.568905	-3.37419	0.000740333	0.00603989	427.601	1675.01	481.412	864.8	357.666	112.333	86.252	93.3564	86.9424
PBANKA_1314600	acetyl-CoA acetyltransferase putative	TRUE	-3.54843	1.05189	-3.37338	0.000742506	0.00604722	130.009	5.23442	602.901	0	76.2065	0	0	41.4917	28.9808
PBANKA_1356300	CDT1-like protein putative	TRUE	-2.45649	0.728721	-3.37096	0.000749061	0.0060852	588.797	2536.08	146.467	0	717.218	202.2	143.753	186.713	210.111
PBANKA_1333200	autophagy-related protein 12 putative	TRUE	-6.07404	1.802	-3.37071	0.000749738	0.0060852	13.5269	879.383	0	0	119.277	0	9.58355	0	0
PBANKA_1222800	tyrosine--tRNA ligase putative	TRUE	-2.33811	0.693948	-3.36929	0.000753633	0.00610636	4177.19	6624.16	940.116	0	616.535	89.8667	378.55	466.782	702.784
PBANKA_1354300	sodium-dependent phosphate transporter putative	TRUE	2.71245	0.805619	3.36691	0.000760145	0.00614861	156.311	13.0861	2.27081	0	279.128	22.4667	900.854	373.426	463.693
PBANKA_0804400	conserved Plasmodium protein unknown function	TRUE	-2.98842	0.888361	-3.36397	0.000768287	0.00620389	240.854	65.4303	2332.12	0	54.2826	44.9333	23.9589	51.8647	7.2452
PBANKA_1361200	conserved Plasmodium protein unknown function	TRUE	-2.32967	0.693432	-3.35962	0.000780502	0.00628936	721.812	3193	1092.26	576.533	994.293	853.733	282.715	321.561	65.2068
PBANKA_1321100	conserved Plasmodium protein unknown function	TRUE	1.82127	0.542166	3.35926	0.000781526	0.00628936	177.729	109.923	225.946	288.267	125.716	1325.53	349.8	217.832	746.255
PBANKA_1139700	protein AMR1 putative	TRUE	-2.71539	0.808801	-3.3573	0.00078708	0.00632332	27.4296	871.531	157.821	144.133	53.0615	0	43.126	20.7459	7.2452
PBANKA_1029600	conserved Plasmodium protein unknown function	TRUE	3.22464	0.961743	3.35291	0.00079967	0.0064136	36.4476	306.214	42.01	1729.6	10.6012	381.933	158.129	62.2376	130.414
PBANKA_1242400	conserved Plasmodium protein unknown function	TRUE	-3.98021	1.18751	-3.35173	0.000803092	0.00642102	50.726	146.564	5.67703	0	25.0322	0	0	20.7459	0
PBANKA_1027000	serine palmitoyltransferase putative	TRUE	-3.2985	0.984142	-3.35165	0.000803305	0.00642102	204.407	20.9377	381.497	0	55.5592	0	4.79178	10.3729	57.9616
PBANKA_1119900	DnaJ protein putative	TRUE	-3.25361	0.9711	-3.35044	0.000806831	0.00643835	364.851	1232.71	2.27081	0	207.195	22.4667	38.3342	62.2376	123.168
PBANKA_0719600	memo-like protein	TRUE	2.48876	0.743019	3.34952	0.00080952	0.00644895	103.331	57.5786	3.40622	144.133	74.4859	1011	23.9589	207.459	441.957
PBANKA_0602500	threonylcarbamoyl-AMP synthase putative	TRUE	2.27854	0.680483	3.34842	0.000812732	0.00646348	126.251	39.2582	1.13541	0	61.7201	404.4	201.255	352.68	108.678
PBANKA_1417300	translocation protein SEC63 putative	TRUE	2.84313	0.849211	3.34797	0.000814071	0.00646348	49.5987	49.727	3.40622	0	112.728	404.4	1178.78	394.171	876.669
PBANKA_1034500	conserved protein unknown function	TRUE	-6.09541	1.82179	-3.34583	0.000820363	0.00649226	1236.21	10440.1	38.6038	144.133	520.458	22.4667	119.794	41.4917	0
PBANKA_0605800	LIMP protein	TRUE	-3.70809	1.10828	-3.34581	0.000820436	0.00649226	425.722	884.617	658.536	0	248.712	22.4667	23.9589	124.475	0
PBANKA_1039700	cytochrome c oxidase subunit ApiCOX19 putative	TRUE	-3.27045	0.97829	-3.34302	0.000828705	0.00654677	26.3024	1292.9	4.54163	0	203.92	67.4	71.8766	0	0
PBANKA_1145500	conserved protein unknown function	TRUE	2.09131	0.627879	3.33076	0.000866096	0.00682802	42.8353	104.688	11.3541	0	10.4902	89.8667	186.879	186.713	224.601
PBANKA_0710200	conserved protein unknown function	TRUE	-3.42556	1.02857	-3.33041	0.000867188	0.00682802	102.579	52.3442	136.249	0	83.3665	22.4667	0	10.3729	0
PBANKA_1105800	TATA-box binding protein putative	TRUE	1.98799	0.597069	3.32958	0.000869756	0.00683689	241.982	13.0861	37.4684	0	91.581	89.8667	316.257	694.987	311.543
PBANKA_1105600	conserved Plasmodium protein unknown function	TRUE	-2.74892	0.825821	-3.3287	0.000872508	0.00684717	406.559	5671.5	1434.02	0	878.456	112.333	795.435	1234.38	166.64
PBANKA_0819500	ATP-dependent DNA helicase Q1 putative	TRUE	-3.25447	0.979531	-3.32247	0.00089223	0.00699037	458.037	1025.95	822.034	0	411.171	202.2	138.961	114.102	0
PBANKA_1012300	conserved Plasmodium protein unknown function	TRUE	-1.59905	0.481545	-3.32066	0.00089806	0.00702443	800.343	1719.51	1731.49	144.133	437.258	876.2	234.797	217.832	355.015
PBANKA_1342000	Qa-SNARE protein putative	TRUE	-2.21988	0.668637	-3.32001	0.000900136	0.00702907	1912.93	4603.67	213.456	0	468.007	381.933	316.257	321.561	355.015
PBANKA_0814800	conserved Plasmodium protein unknown function	TRUE	-2.78411	0.839216	-3.31752	0.000908219	0.00707709	773.665	3407.61	77.2076	0	923.969	202.2	119.794	238.577	188.375
PBANKA_1236300	ATP-dependent RNA helicase DDX1 putative	TRUE	-3.50314	1.05621	-3.31672	0.000910807	0.00707709	143.536	423.988	3.40622	0	307.934	67.4	52.7095	0	7.2452
PBANKA_1110500	translationally-controlled tumor protein homolog	TRUE	2.0839	0.628354	3.31645	0.000911692	0.00707709	12.3997	329.769	17.0311	288.267	111.174	247.133	253.964	549.765	521.654
PBANKA_1001700	conserved Plasmodium protein unknown function	TRUE	-3.28187	0.989625	-3.31628	0.000912258	0.00707709	352.452	3491.36	931.033	0	211.358	44.9333	86.252	31.1188	57.9616
PBANKA_1235600	adenosylhomocysteinase putative	TRUE	3.02842	0.913834	3.31397	0.000919806	0.00712399	40.9565	295.745	10.2187	5909.46	11.1562	0	38.3342	62.2376	0
PBANKA_0304000	pentafunctional AROM polypeptide putative	TRUE	-2.58381	0.780503	-3.31044	0.000931497	0.00719723	1579.64	47.1098	1177.42	288.267	613.26	224.667	91.0437	41.4917	65.2068
PBANKA_1016300	proliferation-associated protein 2g4 putative	TRUE	-2.34907	0.709672	-3.31008	0.000932697	0.00719723	302.101	2878.93	216.863	0	425.269	22.4667	388.134	259.323	65.2068
PBANKA_1343500	conserved protein unknown function	TRUE	-2.51818	0.760839	-3.30974	0.000933818	0.00719723	262.648	62.8131	137.384	0	115.947	22.4667	28.7507	20.7459	86.9424
PBANKA_1426400	mitochondrial carrier protein putative	TRUE	-1.99414	0.602886	-3.30766	0.000940797	0.00723925	297.592	1114.93	1163.79	144.133	352.726	112.333	158.129	145.221	398.486
PBANKA_0100800	zinc finger protein putative	TRUE	2.74831	0.831312	3.306	0.000946392	0.0072705	101.452	167.501	4.54163	0	133.875	1505.27	287.507	269.696	623.087
PBANKA_1028200	atypical protein kinase ABC-1 family putative	TRUE	-2.24362	0.678809	-3.30522	0.000949008	0.0072788	2023.78	1122.78	3275.65	0	3028.06	1100.87	800.226	705.359	992.592
PBANKA_0400900	conserved protein unknown function	TRUE	2.12031	0.6419	3.30318	0.000955947	0.00730618	9.01795	7.85163	0	144.133	45.18	22.4667	100.627	124.475	137.659
PBANKA_0712100	DNA helicase putative	TRUE	-1.74397	0.527995	-3.303	0.000956549	0.00730618	2453.26	968.368	1343.19	144.133	736.756	404.4	321.049	446.036	72.452
PBANKA_0937700	60S ribosomal protein L36 putative	TRUE	2.34132	0.708887	3.30281	0.000957202	0.00730618	37.199	761.608	23.8435	5332.93	192.931	0	704.391	1275.87	804.217
PBANKA_0501600	golgi re-assembly stacking protein putative	TRUE	-3.01652	0.913661	-3.30157	0.000961451	0.00732681	363.348	3106.63	1929.06	0	1476.45	112.333	637.306	560.138	340.524
PBANKA_0919200	fam-d protein	TRUE	3.05949	0.927016	3.30037	0.000965592	0.00734656	19.5389	15.7033	2.27081	0	13.4874	0	129.378	51.8647	391.241
PBANKA_1118200	conserved protein unknown function	TRUE	-2.14024	0.64889	-3.2983	0.000972712	0.00738887	892.401	238.166	882.211	144.133	808.522	898.667	402.509	342.307	14.4904
PBANKA_1206000	conserved Plasmodium protein unknown function	TRUE	-2.91512	0.884251	-3.29671	0.000978255	0.00741909	297.968	520.825	1504.41	0	702.565	763.867	206.046	456.409	130.414
PBANKA_0818100	N-glycosylase/DNA lyase putative	TRUE	-2.70942	0.822622	-3.29364	0.000989005	0.00748863	56.3622	418.754	249.789	0	295.89	44.9333	47.9178	31.1188	50.7164
PBANKA_1214800	U4/U6.U5 tri-snRNP-associated protein 1 putative	TRUE	-1.99207	0.605722	-3.28875	0.00100633	0.00760766	1946.37	2376.43	3660.55	144.133	543.936	966.067	225.213	134.848	434.712
PBANKA_1302000	conserved Plasmodium protein unknown function	TRUE	-3.28433	0.99907	-3.28739	0.00101121	0.00762988	205.158	96.8368	1977.88	0	235.447	0	91.0437	82.9835	14.4904
PBANKA_1227300	conserved Plasmodium protein unknown function	TRUE	-2.40217	0.730897	-3.2866	0.00101403	0.00762988	1084.41	62.8131	1996.04	0	768.393	1100.87	531.887	508.274	101.433
PBANKA_0713500	conserved Plasmodium protein unknown function	TRUE	-2.60938	0.793948	-3.28659	0.0010141	0.00762988	123.621	633.365	94.2387	144.133	73.0428	89.8667	0	0	28.9808
PBANKA_1023300	cleavage and polyadenylation specificity factor subunit 4 putative	TRUE	-3.5726	1.0873	-3.28575	0.00101712	0.00764048	119.488	31.4065	1172.87	0	12.3773	89.8667	14.3753	10.3729	0
PBANKA_0103000	mitochondrial ribosomal protein L41 putative	TRUE	-3.77233	1.14997	-3.28039	0.00103665	0.00777491	11.2724	47.1098	510.933	0	13.8204	0	0	0	0
PBANKA_0808100	6-cysteine protein	TRUE	-3.53077	1.07667	-3.27934	0.00104051	0.00778157	567.379	557.466	3179.14	0	1534.34	179.733	402.509	331.934	333.279
PBANKA_0708200	conserved Plasmodium protein unknown function	TRUE	2.64601	0.806965	3.27896	0.0010419	0.00778157	46.5927	10.4688	2.27081	0	48.4547	808.8	52.7095	176.34	7.2452
PBANKA_0610400	non-SERCA-type Ca2 -transporting P-ATPase putative	TRUE	2.47453	0.754703	3.27881	0.00104247	0.00778157	70.2649	96.8368	2.27081	0	95.2998	0	311.465	124.475	753.5
PBANKA_1141700	ubiquitin-60S ribosomal protein L40 putative	TRUE	-1.56279	0.47686	-3.27726	0.00104819	0.00781201	9045.76	21165.4	16741.6	576.533	2142.72	2044.47	2731.31	4128.43	2745.93
PBANKA_1354400	60S ribosomal protein L18 putative	TRUE	2.55739	0.78123	3.27354	0.00106209	0.00790315	21.4176	1504.9	19.3019	7494.93	124.495	0	627.723	985.429	898.404
PBANKA_1328100	ATP synthase (C/AC39) subunit putative	TRUE	-3.53163	1.0792	-3.27246	0.00106614	0.00792089	557.986	2779.48	2.27081	0	238.777	0	220.422	176.34	0
PBANKA_1228600	conserved protein unknown function	TRUE	-4.11467	1.25766	-3.27168	0.00106909	0.00792508	13.9027	1154.19	1.13541	0	4.93983	0	23.9589	0	0
PBANKA_0521800	ribosome-recycling factor putative	TRUE	-3.71294	1.13496	-3.27143	0.00107005	0.00792508	61.9984	413.519	1.13541	0	17.3171	22.4667	0	10.3729	7.2452
PBANKA_1118700	acyl-CoA synthetase putative	TRUE	-2.46461	0.754041	-3.26854	0.00108103	0.00799389	96.1915	78.5163	60.1765	0	47.7331	22.4667	81.4602	103.729	0
PBANKA_1452400	ubiquitin-like modifier HUB1 putative	TRUE	2.7633	0.846354	3.26495	0.00109484	0.0080834	20.2904	5.23442	0	0	22.3125	0	91.0437	51.8647	86.9424
PBANKA_0616100	prefoldin subunit 3 putative	TRUE	-3.71305	1.13756	-3.26406	0.00109828	0.00809622	14.6542	60.1958	5.67703	0	21.3689	0	0	0	0
PBANKA_0211900	cation transporting ATPase putative	TRUE	-3.01972	0.925442	-3.263	0.00110239	0.00811383	93.937	96.8368	4.54163	0	74.5969	89.8667	0	0	0
PBANKA_0706700	dicarboxylate/tricarboxylate carrier putative	TRUE	2.99619	0.919272	3.25931	0.00111684	0.00820749	259.642	735.436	0	12683.7	304.66	67.4	939.188	663.868	1354.85
PBANKA_0308900	conserved Plasmodium protein unknown function	TRUE	2.93183	0.901264	3.25303	0.00114183	0.00837811	55.6107	23.5549	5.67703	0	15.541	179.733	124.586	72.6105	7.2452
PBANKA_0609100	conserved Plasmodium protein unknown function	TRUE	2.27725	0.701514	3.24619	0.00116963	0.00856286	874.741	4747.62	569.974	22917.2	556.48	5684.07	1092.52	912.818	1108.51
PBANKA_1101800	vacuolar protein sorting-associated protein 11 putative	TRUE	2.79806	0.862016	3.24594	0.00117062	0.00856286	57.1137	26.1721	2.27081	0	2.16464	89.8667	33.5424	0	50.7164
PBANKA_0939000	mechanosensitive ion channel protein putative	TRUE	-2.98062	0.919601	-3.24121	0.00119024	0.00869047	1165.57	2970.53	4668.79	0	1246.67	471.8	368.967	155.594	434.712
PBANKA_0512700	conserved Plasmodium protein unknown function	TRUE	-2.40525	0.742166	-3.24085	0.00119173	0.00869047	478.327	52.3442	74.9368	0	137.15	67.4	23.9589	51.8647	0
PBANKA_1129200	conserved Plasmodium protein unknown function	TRUE	-3.66889	1.13227	-3.24031	0.00119402	0.00869377	96.5672	2.61721	246.383	0	116.613	22.4667	33.5424	0	0
PBANKA_1344900	conserved Plasmodium protein unknown function	TRUE	3.14394	0.970632	3.23906	0.00119924	0.00871189	436.243	18.3205	3.40622	3459.2	299.109	1280.6	201.255	280.069	79.6972
PBANKA_1005700	conserved Plasmodium protein unknown function	TRUE	2.02383	0.624863	3.23884	0.00120018	0.00871189	59.7439	60.1958	14.7603	0	267.972	179.733	311.465	300.815	920.14
PBANKA_1406300	FHA domain-containing protein putative	TRUE	-2.88281	0.890518	-3.23722	0.00120699	0.00874788	120.615	57.5786	1655.42	0	62.8301	0	43.126	103.729	14.4904
PBANKA_1242600	proteasome maturation factor UMP1 putative	TRUE	-2.06305	0.637963	-3.2338	0.00122153	0.00883979	69.1376	170.119	965.095	144.133	297.167	67.4	33.5424	155.594	28.9808
PBANKA_0311600	conserved Plasmodium protein unknown function	TRUE	2.37457	0.734601	3.23246	0.0012273	0.00886797	103.706	70.6647	5.67703	144.133	169.12	381.933	392.926	228.205	594.106
PBANKA_1331700	zinc finger protein putative	TRUE	-3.56931	1.10665	-3.22533	0.00125828	0.00907801	257.012	10.4688	3045.16	0	420.107	44.9333	134.17	165.967	152.149
PBANKA_1410100	conserved Plasmodium protein unknown function	TRUE	-2.65348	0.823917	-3.22057	0.00127936	0.00921607	697.764	4616.76	59.0411	0	420.995	449.333	1030.23	674.241	507.164
PBANKA_0516300	DER1-like protein putative	TRUE	-3.23244	1.00384	-3.22009	0.00128152	0.00921763	58.6167	934.344	1.13541	0	294.336	89.8667	81.4602	20.7459	0
PBANKA_1348000	transmembrane emp24 domain-containing protein putative	TRUE	-3.64529	1.13229	-3.21939	0.00128462	0.00922592	12.3997	947.43	1649.75	144.133	0.333022	0	0	10.3729	7.2452
PBANKA_0809000	translation initiation factor SUI1 putative	TRUE	-2.02202	0.628188	-3.21882	0.00128721	0.00923054	224.322	70.6647	115.811	0	108.787	67.4	38.3342	10.3729	28.9808
PBANKA_0925700	conserved Plasmodium protein unknown function	TRUE	-2.77278	0.86218	-3.21601	0.00129987	0.00930726	173.971	1073.06	73.8014	0	270.469	44.9333	100.627	10.3729	50.7164
PBANKA_0515900	mRNA-decapping enzyme subunit 1 putative	TRUE	-1.62571	0.505812	-3.21407	0.00130869	0.00935624	547.465	2271.74	3054.24	0	596.609	202.2	388.134	539.393	1028.82
PBANKA_1308600	fructose-bisphosphate aldolase 2	TRUE	2.7969	0.870567	3.21274	0.00131477	0.00938553	331.41	104.688	24.9789	9801.06	676.146	89.8667	1255.45	726.105	1347.61
PBANKA_1425600	RNA-binding protein putative	TRUE	-3.06682	0.95472	-3.21227	0.0013169	0.0093866	59.7439	272.19	3.40622	0	61.7201	44.9333	9.58355	0	0
PBANKA_0517400	pre-mRNA-splicing factor CEF1 putative	TRUE	1.92858	0.600591	3.21113	0.00132215	0.00939746	80.4101	60.1958	165.769	144.133	321.144	1325.53	287.507	497.901	347.769
PBANKA_0415300	exoribonuclease II putative	TRUE	-1.59165	0.495675	-3.21108	0.00132238	0.00939746	3157.03	4161.36	2576.24	0	1388.65	1370.47	680.432	892.072	1383.83
PBANKA_0816500	conserved Plasmodium protein unknown function	TRUE	4.03302	1.25801	3.20587	0.00134654	0.00955477	39.0778	7.85163	0	864.8	2.33115	0	9.58355	10.3729	101.433
PBANKA_1233700	conserved protein unknown function	TRUE	-2.7122	0.848671	-3.19582	0.00139435	0.00987926	1079.15	9647.04	3596.97	0	1556.49	179.733	852.936	684.614	760.746
PBANKA_1141100	conserved Plasmodium protein unknown function	TRUE	1.80411	0.565465	3.19049	0.00142031	0.0100397	58.2409	23.5549	64.7182	0	91.3035	134.8	416.884	487.528	239.091
PBANKA_1427900	histone acetyltransferase subunit NuA4 putative	TRUE	2.52208	0.790546	3.1903	0.00142123	0.0100397	19.5389	20.9377	2.27081	144.133	28.7509	0	95.8355	134.848	144.904
PBANKA_0302300	aspartate aminotransferase putative	TRUE	2.46542	0.773176	3.18869	0.00142918	0.0100808	63.5014	65.4303	1.13541	144.133	186.437	22.4667	795.435	394.171	833.198
PBANKA_1355500	casein kinase II beta chain putative	TRUE	1.93314	0.606589	3.18691	0.00143801	0.0101204	14.6542	73.2819	55.6349	432.4	4.5513	22.4667	47.9178	31.1188	94.1875
PBANKA_0909800	RNA-binding protein putative	TRUE	-2.60024	0.815967	-3.1867	0.00143907	0.0101204	153.305	1311.22	118.082	0	231.173	44.9333	143.753	82.9835	0
PBANKA_0830300	conserved protein unknown function	TRUE	-3.06568	0.963056	-3.18328	0.00145614	0.0102188	1826.89	434.457	64.7182	0	111.229	0	14.3753	31.1188	57.9616
PBANKA_1033000	conserved Plasmodium protein unknown function	TRUE	-2.07387	0.651555	-3.18296	0.00145778	0.0102188	151.051	1719.51	1426.07	0	598.662	337	426.468	259.323	101.433
PBANKA_1235900	zinc finger protein putative	TRUE	-2.09027	0.65685	-3.18227	0.00146126	0.0102188	1630.75	329.769	634.692	288.267	299.553	247.133	105.419	93.3564	28.9808
PBANKA_1460800	U3 small nucleolar RNA-associated protein 11 putative	TRUE	2.86689	0.900918	3.18219	0.00146167	0.0102188	19.9146	47.1098	3.40622	0	0.888059	651.533	33.5424	238.577	0
PBANKA_1336400	DnaJ protein putative	TRUE	-2.74724	0.863521	-3.18144	0.00146543	0.0102299	25.1751	81.1335	287.258	144.133	59.3334	22.4667	14.3753	0	0
PBANKA_1455300	tetratricopeptide repeat protein putative	TRUE	2.66902	0.839097	3.18083	0.00146854	0.0102366	50.726	798.249	3.40622	7494.93	146.696	22.4667	498.345	726.105	463.693
PBANKA_1104500	conserved protein unknown function	TRUE	-2.48253	0.780662	-3.18003	0.0014726	0.0102498	1001.74	1468.26	1471.49	0	319.091	89.8667	47.9178	93.3564	195.62
PBANKA_0510300	conserved Plasmodium protein unknown function	TRUE	-3.14179	0.988794	-3.1774	0.00148603	0.0103281	11.2724	31.4065	649.452	0	79.8143	22.4667	33.5424	165.967	7.2452
PBANKA_1126800	HECT-domain (ubiquitin-transferase) putative	TRUE	-2.70142	0.850436	-3.17652	0.00149056	0.0103444	1665.69	6982.72	8170.38	0	3223.54	1415.4	872.103	736.478	869.424
PBANKA_0931000	conserved Plasmodium membrane protein unknown function	TRUE	-2.74606	0.864962	-3.17478	0.00149951	0.0103914	93.5612	107.306	18.1665	0	174.837	22.4667	4.79178	20.7459	28.9808
PBANKA_0906900	conserved Plasmodium protein unknown function	TRUE	-2.03933	0.642916	-3.172	0.00151394	0.0104681	752.247	4742.39	303.153	288.267	809.41	1280.6	263.548	300.815	115.923
PBANKA_1214400	conserved Plasmodium protein unknown function	TRUE	-2.94051	0.92708	-3.1718	0.001515	0.0104681	2114.71	18.3205	1742.85	0	292.671	134.8	52.7095	51.8647	36.226
PBANKA_1215600	40S ribosomal protein S3A putative	TRUE	2.17047	0.684609	3.17038	0.00152238	0.0105038	10.8967	1279.82	36.333	2882.67	59.8329	22.4667	474.386	601.63	637.577
PBANKA_1002200	6-cysteine protein P52	TRUE	-4.69334	1.4806	-3.16988	0.00152501	0.0105066	1616.09	1609.58	2221.99	0	1483.28	1819.8	761.892	539.393	36.226
PBANKA_1318100	aminopeptidase P putative	TRUE	2.48957	0.785568	3.16913	0.00152894	0.0105184	63.5014	141.329	3.40622	144.133	164.346	0	685.224	342.307	862.178
PBANKA_1339200	conserved Plasmodium protein unknown function	TRUE	-2.33128	0.736026	-3.16739	0.00153814	0.0105664	2351.05	2033.57	104.457	0	206.085	381.933	210.838	259.323	137.659
PBANKA_0504400	conserved Plasmodium protein unknown function	TRUE	-5.23629	1.65381	-3.1662	0.00154446	0.0105944	42.0838	2.61721	666.484	0	2.66418	0	0	0	0
PBANKA_0522100	conserved Plasmodium protein unknown function	TRUE	-2.34097	0.740251	-3.1624	0.00156475	0.0107181	1300.46	460.629	1284.14	0	382.753	359.467	186.879	114.102	94.1875
PBANKA_1224400	ferlin-like protein	TRUE	3.14911	0.996338	3.16068	0.00157401	0.0107553	109.343	36.6409	2.27081	144.133	3.60774	44.9333	47.9178	0	159.394
PBANKA_1020500	14-3-3 protein putative	TRUE	-3.22442	1.02021	-3.16055	0.00157473	0.0107553	811.991	1923.65	485.954	0	550.374	44.9333	182.087	114.102	159.394
PBANKA_0508700	conserved Plasmodium protein unknown function	TRUE	-3.24791	1.02778	-3.16012	0.00157703	0.0107556	43.9625	434.457	0	0	165.456	134.8	14.3753	134.848	0
PBANKA_0824300	conserved Plasmodium protein unknown function	TRUE	-1.6822	0.532439	-3.15943	0.00158079	0.0107657	924.34	6658.18	3843.35	144.133	1271.53	763.867	1015.86	632.749	1173.72
PBANKA_1462900	rRNA-processing protein FCF2 putative	TRUE	2.42255	0.766978	3.15857	0.00158546	0.0107821	8.6422	94.2196	1.13541	0	151.247	134.8	445.635	788.343	297.053
PBANKA_1435100	ribulose-phosphate 3-epimerase putative	TRUE	-3.64735	1.15532	-3.15701	0.00159397	0.0108244	65.0044	7.85163	1863.2	0	165.734	0	43.126	10.3729	14.4904
PBANKA_0418000	ATP-dependent RNA helicase DDX60 putative	TRUE	2.00944	0.636653	3.15625	0.0015981	0.0108369	161.196	314.065	13.6249	144.133	171.673	1842.27	426.468	228.205	949.121
PBANKA_1101000	fam-a protein	TRUE	2.95966	0.938978	3.152	0.00162158	0.0109804	19.9146	36.6409	5.67703	144.133	0.444029	0	28.7507	51.8647	0
PBANKA_1006500	tRNA N6-adenosine threonylcarbamoyltransferase putative	TRUE	3.63934	1.155	3.15094	0.00162748	0.0110046	39.4535	39.2582	2.27081	0	10.1017	629.067	28.7507	0	0
PBANKA_0510400	conserved protein unknown function	TRUE	-2.41406	0.766365	-3.15002	0.00163261	0.0110236	15.4057	41.8754	93.1033	0	45.735	0	4.79178	41.4917	7.2452
PBANKA_1444400	conserved Plasmodium protein unknown function	TRUE	-2.82315	0.8966	-3.14873	0.00163983	0.0110566	90.5553	62.8131	954.877	0	167.677	44.9333	110.211	72.6105	43.4712
PBANKA_1416400	nucleolar complex protein 4 putative	TRUE	-1.8741	0.595652	-3.1463	0.0016535	0.0111329	431.734	2507.29	2635.28	0	923.026	1168.27	551.054	902.445	615.842
PBANKA_0104000	conserved protein unknown function	TRUE	-2.59723	0.825703	-3.14547	0.00165818	0.0111486	3038.3	60.1958	2606.89	432.4	494.371	134.8	38.3342	31.1188	144.904
PBANKA_1037000	trafficking protein particle complex subunit 1 putative	TRUE	-2.07331	0.659805	-3.14231	0.0016762	0.0112392	266.405	149.181	574.516	0	595.443	516.733	220.422	269.696	57.9616
PBANKA_1459100	conserved Plasmodium protein unknown function	TRUE	2.81358	0.895551	3.14174	0.0016795	0.0112392	34.5688	5.23442	1.13541	0	108.288	44.9333	364.175	311.188	260.827
PBANKA_1424600	conserved protein unknown function	TRUE	2.01716	0.642073	3.14164	0.00168005	0.0112392	23.6721	196.291	20.4373	1153.07	29.2504	314.533	67.0849	176.34	130.414
PBANKA_1346400	conserved Plasmodium protein unknown function	TRUE	-2.8447	0.905538	-3.14145	0.00168114	0.0112392	94.3127	999.774	1179.69	0	166.789	89.8667	52.7095	10.3729	217.356
PBANKA_0507100	CDGSH iron-sulfur domain-containing protein putative	TRUE	-3.75748	1.19691	-3.13932	0.00169343	0.0113054	194.637	68.0475	5.67703	0	53.561	0	0	0	0
PBANKA_0408900	conserved Plasmodium protein unknown function	TRUE	-2.80792	0.894733	-3.13827	0.00169947	0.0113243	160.82	31.4065	205.509	0	333.355	89.8667	182.087	165.967	7.2452
PBANKA_1309700	ATP-dependent RNA helicase DDX5 putative	TRUE	2.59969	0.828453	3.138	0.00170104	0.0113243	119.112	31.4065	4.54163	144.133	149.471	471.8	1087.73	414.917	463.693
PBANKA_1457800	ADP-ribosylation factor GTPase-activating protein putative	TRUE	-2.61424	0.833591	-3.13612	0.00171198	0.0113697	370.112	704.03	199.832	0	570.744	157.267	479.178	259.323	0
PBANKA_1338300	60S ribosomal protein L6 putative	TRUE	2.15363	0.686743	3.13601	0.00171264	0.0113697	21.0419	499.887	6.81244	576.533	82.2009	22.4667	330.632	674.241	898.404
PBANKA_1414500	protein kinase putative	TRUE	-4.02177	1.28374	-3.13285	0.00173118	0.0114766	83.0403	141.329	21.5727	0	52.5065	0	0	20.7459	0
PBANKA_1331800	derlin-1 putative	TRUE	-3.20372	1.02325	-3.13092	0.00174258	0.0115361	163.075	65.4303	195.29	0	152.358	44.9333	19.1671	134.848	0
PBANKA_0401600	N-ethylmaleimide-sensitive fusion protein putative	TRUE	-2.92392	0.935995	-3.12387	0.00178492	0.0117999	70.2649	2737.6	87.4263	0	151.414	0	148.545	93.3564	36.226
PBANKA_0617200	40S ribosomal protein S10 putative	TRUE	1.26708	0.405956	3.12123	0.00180099	0.0118896	171.341	1266.73	1988.1	4035.73	347.786	2336.53	675.64	1711.53	963.611
PBANKA_0904400	transcription initiation factor IIF subunit beta putative	TRUE	-2.28328	0.732305	-3.11794	0.00182123	0.0120064	423.092	180.588	3673.04	144.133	239.387	1325.53	301.882	456.409	195.62
PBANKA_1353300	ABC transporter B family member 5 putative	TRUE	-2.81801	0.904737	-3.11473	0.00184116	0.012121	30.0598	39.2582	39.7392	0	189.045	89.8667	71.8766	0	0
PBANKA_1320100	conserved Plasmodium protein unknown function	TRUE	-2.5369	0.815118	-3.11231	0.00185628	0.0122036	1236.59	7626.55	7207.56	0	2196.22	606.6	1677.12	1939.74	1876.51
PBANKA_0200500	PIR protein pseudogene	TRUE	4.80988	1.54594	3.1113	0.00186268	0.0122159	21.4176	0	0	0	6.21641	921.133	62.2931	103.729	0
PBANKA_1236400	AFG1-like ATPase putative	TRUE	-2.52156	0.810487	-3.11117	0.00186349	0.0122159	90.931	198.908	221.404	288.267	113.671	22.4667	28.7507	31.1188	21.7356
PBANKA_0802300	E3 ubiquitin-protein ligase putative	TRUE	2.04403	0.657079	3.11079	0.0018659	0.0122159	923.964	10186.2	11387	97578.2	712.389	5077.47	1681.91	767.597	1333.12
PBANKA_1019000	conserved Plasmodium protein unknown function	TRUE	-5.13476	1.65125	-3.10963	0.00187322	0.012247	12.7754	0	718.712	0	23.9221	22.4667	9.58355	0	0
PBANKA_1032000	conserved Plasmodium protein unknown function	TRUE	-4.00815	1.28962	-3.10801	0.0018835	0.0122835	7.89071	15.7033	702.817	0	14.9305	22.4667	0	0	0
PBANKA_1240000	structural maintenance of chromosomes protein 6 putative	TRUE	-1.85631	0.59728	-3.10793	0.001884	0.0122835	1995.6	615.044	1292.09	288.267	791.704	1213.2	162.92	186.713	173.885
PBANKA_0202000	eukaryotic translation initiation factor 4E putative	TRUE	-3.29433	1.06025	-3.10712	0.00188918	0.0122903	42.4595	107.306	2.27081	0	63.6627	0	0	10.3729	7.2452
PBANKA_0412400	RING finger protein RNF1 putative	TRUE	1.68854	0.543488	3.10687	0.00189081	0.0122903	720.309	994.54	296.341	1008.93	2051.3	3796.87	11902.8	6389.73	3608.11
PBANKA_1026800	zinc finger protein putative	TRUE	-2.17379	0.699742	-3.10656	0.0018928	0.0122903	802.973	2151.35	3273.38	0	374.705	89.8667	445.635	767.597	289.808
PBANKA_0824100	nitric oxide synthase putative	TRUE	2.36195	0.760854	3.10435	0.00190699	0.0123495	70.2649	18.3205	1.13541	0	44.5694	0	210.838	352.68	144.904
PBANKA_0510800	conserved Plasmodium protein unknown function	TRUE	-1.92738	0.62087	-3.10433	0.00190713	0.0123495	5553.55	14017.8	15792.4	2017.87	4036.95	3190.27	2261.72	2033.09	1811.3
PBANKA_0504100	autophagy-related protein 8	TRUE	-4.22911	1.363	-3.10279	0.00191704	0.0123944	18.7874	450.16	0	0	37.0209	0	4.79178	0	0
PBANKA_0915400	conserved Plasmodium protein unknown function	TRUE	-3.0747	0.991057	-3.10244	0.00191931	0.0123944	157.814	2.61721	569.974	0	197.093	179.733	172.504	342.307	152.149
PBANKA_1414700	ADP-ribosylation factor putative	TRUE	-3.12992	1.009	-3.10201	0.00192212	0.0123957	14.2784	28.7893	1.13541	0	115.67	22.4667	4.79178	10.3729	0
PBANKA_1414300	transcription factor MYB1 putative	TRUE	3.00045	0.967757	3.10042	0.00193247	0.0124455	33.0658	34.0237	0	0	1.77612	0	110.211	124.475	36.226
PBANKA_0622500	exonuclease I putative	TRUE	-2.05003	0.662573	-3.09405	0.00197444	0.0126859	668.831	1057.35	631.286	0	485.99	89.8667	172.504	103.729	144.904
PBANKA_1235800	conserved protein unknown function	TRUE	-1.95607	0.632227	-3.09394	0.00197515	0.0126859	154.057	31.4065	82.8847	0	336.574	381.933	81.4602	165.967	43.4712
PBANKA_1424700	conserved protein unknown function	TRUE	-4.30149	1.39229	-3.0895	0.00200492	0.0128597	1.50299	955.282	0	0	3.77425	0	9.58355	0	0
PBANKA_0807300	conserved protein unknown function	TRUE	-2.22608	0.720788	-3.0884	0.0020124	0.0128903	43.9625	68.0475	71.5306	0	117.501	0	19.1671	72.6105	0
PBANKA_1112200	conserved Plasmodium protein unknown function	TRUE	-2.58344	0.837653	-3.08414	0.00204144	0.0130586	52.6047	154.415	32.9268	0	18.0942	0	0	0	43.4712
PBANKA_0714100	trafficking protein particle complex subunit 2-like protein putative	TRUE	3.17472	1.02996	3.08237	0.00205358	0.0131186	11.2724	13.0861	1.13541	0	8.82508	0	4.79178	62.2376	239.091
PBANKA_1429400	dynein light chain 1 putative	TRUE	-3.4505	1.1198	-3.08135	0.00206065	0.013146	348.318	947.43	537.047	0	142.478	22.4667	23.9589	31.1188	0
PBANKA_1025300	rap guanine nucleotide exchange factor putative	TRUE	-4.36808	1.41799	-3.08048	0.00206668	0.0131668	1998.23	3132.8	4626.78	0	1313.22	269.6	158.129	165.967	144.904
PBANKA_0833000	profilin	TRUE	-2.65812	0.86349	-3.07835	0.00208149	0.0132331	960.036	5025.04	1649.75	144.133	623.806	134.8	253.964	373.426	275.317
PBANKA_0828200	conserved Plasmodium protein unknown function	TRUE	-3.25451	1.05728	-3.07818	0.00208268	0.0132331	73.6466	1620.05	9.08325	0	185.937	112.333	153.337	124.475	21.7356
PBANKA_1115600	conserved Plasmodium protein unknown function	TRUE	-2.27496	0.739169	-3.07772	0.00208588	0.0132357	119.112	355.941	769.806	0	48.2882	44.9333	95.8355	51.8647	57.9616
PBANKA_0916900	conserved Plasmodium protein unknown function	TRUE	-2.52342	0.820005	-3.07732	0.00208868	0.0132357	6438.07	141.329	71.5306	144.133	196.094	67.4	86.252	0	21.7356
PBANKA_1432100	conserved Plasmodium protein unknown function	TRUE	-2.68882	0.874074	-3.0762	0.00209658	0.0132681	179.232	1609.58	31.7914	0	361.551	112.333	196.463	300.815	543.39
PBANKA_1424400	CS domain protein putative	TRUE	3.23758	1.05291	3.0749	0.00210573	0.0132976	32.6901	23.5549	1.13541	144.133	0.777051	0	28.7507	62.2376	72.452
PBANKA_0614200	conserved Plasmodium protein unknown function	TRUE	-3.21294	1.04495	-3.07474	0.00210686	0.0132976	1326.77	403.05	1.13541	144.133	41.1837	22.4667	0	20.7459	0
PBANKA_0904600	conserved Plasmodium protein unknown function	TRUE	-3.59254	1.16866	-3.07406	0.00211169	0.0133104	110.846	5.23442	650.588	0	12.2108	0	28.7507	41.4917	0
PBANKA_1428000	conserved protein unknown function	TRUE	-2.08683	0.679106	-3.07291	0.00211985	0.0133441	226.952	143.947	3140.53	144.133	221.127	22.4667	71.8766	259.323	181.13
PBANKA_0834800	histidine--tRNA ligase putative	TRUE	-2.80388	0.912606	-3.07239	0.00212354	0.0133496	221.691	3980.78	1412.45	0	1074.11	112.333	828.977	1317.36	173.885
PBANKA_1219900	Cg7 protein putative	TRUE	-2.69577	0.877961	-3.07049	0.00213708	0.0134169	168.335	44.4926	168.04	0	65.6608	67.4	9.58355	10.3729	7.2452
PBANKA_1234500	FoP domain-containing protein putative	TRUE	-1.78796	0.58309	-3.06635	0.00216688	0.013586	459.54	2638.15	912.867	0	551.706	202.2	852.936	705.359	434.712
PBANKA_1005200	conserved Plasmodium protein unknown function	TRUE	-2.67194	0.871794	-3.06487	0.00217762	0.0136353	5580.98	607.193	4973.08	144.133	1650.57	2134.33	325.841	155.594	130.414
PBANKA_0514200	claudin-like apicomplexan microneme protein putative	TRUE	-3.57766	1.16763	-3.06402	0.00218382	0.0136561	772.538	675.24	3.40622	0	310.543	22.4667	172.504	217.832	7.2452
PBANKA_1238900	conserved Plasmodium protein unknown function	TRUE	-1.97781	0.64572	-3.06295	0.00219165	0.0136564	2560.72	5187.31	185.071	0	1673.05	674	809.81	1389.97	1094.02
PBANKA_1365400	vacuolar fusion protein MON1 putative	TRUE	-3.19133	1.04194	-3.06288	0.00219216	0.0136564	71.3921	52.3442	937.846	144.133	105.068	22.4667	4.79178	10.3729	43.4712
PBANKA_1026200	NADP-specific glutamate dehydrogenase putative	TRUE	2.16929	0.708263	3.06283	0.00219252	0.0136564	437.746	185.822	230.487	5044.66	266.14	112.333	570.221	456.409	507.164
PBANKA_0311200	conserved protein unknown function	TRUE	1.71369	0.560081	3.05972	0.00221541	0.0137809	467.806	112.54	12.4895	288.267	574.241	1527.73	632.514	663.868	905.65
PBANKA_1216000	iron-sulfur assembly protein putative	TRUE	-2.21993	0.726562	-3.05539	0.00224766	0.0139632	370.487	3391.9	677.838	0	489.709	1932.13	407.301	414.917	152.149
PBANKA_1139000	conserved Plasmodium protein unknown function	TRUE	-2.02283	0.662153	-3.05493	0.00225116	0.0139666	153.681	107.306	283.852	144.133	216.353	89.8667	81.4602	155.594	21.7356
PBANKA_1444900	vacuolar transporter chaperone putative	TRUE	-2.86425	0.941058	-3.04365	0.00233731	0.0144821	82.6646	49.727	124.895	0	21.1469	0	0	0	50.7164
PBANKA_1424000	PUB domain-containing protein putative	TRUE	-3.0179	0.992163	-3.04173	0.0023522	0.0145318	329.155	7.85163	182.8	0	691.409	112.333	162.92	145.221	0
PBANKA_0615700	dynein heavy chain putative	TRUE	-2.23762	0.735705	-3.04146	0.00235436	0.0145318	940.497	1693.34	2795.37	144.133	1699.24	1280.6	852.936	705.359	630.332
PBANKA_1327900	conserved Plasmodium protein unknown function	TRUE	1.62389	0.533924	3.04144	0.00235453	0.0145318	282.562	191.056	66.989	144.133	493.039	112.333	934.396	746.851	978.101
PBANKA_1415800	conserved Plasmodium protein unknown function	TRUE	-2.03315	0.669381	-3.03736	0.00238663	0.0147108	68.7619	94.2196	814.086	0	96.3544	44.9333	100.627	41.4917	21.7356
PBANKA_1335700	conserved Plasmodium protein unknown function	TRUE	-4.71586	1.55429	-3.0341	0.00241253	0.0148512	59.7439	730.202	0	0	23.6446	22.4667	0	0	0
PBANKA_0709800	conserved Plasmodium protein unknown function	TRUE	-3.13232	1.03257	-3.03352	0.00241717	0.0148604	49.223	91.6024	4.54163	0	62.6636	22.4667	19.1671	10.3729	0
PBANKA_0315700	conserved Plasmodium protein unknown function	TRUE	-2.29694	0.757361	-3.03281	0.00242285	0.014876	281.059	2373.81	361.059	0	484.158	314.533	239.589	228.205	101.433
PBANKA_1464400	conserved Plasmodium protein unknown function	TRUE	1.98672	0.655485	3.03092	0.00243808	0.0149502	45.0898	47.1098	1.13541	0	185.715	539.2	201.255	456.409	441.957
PBANKA_1009700	ribonuclease H2 subunit B putative	TRUE	-3.09024	1.02023	-3.02897	0.00245387	0.0150276	57.4894	13.0861	683.515	0	123.829	67.4	33.5424	0	0
PBANKA_1006100	flap endonuclease 1 putative	TRUE	-2.31739	0.766206	-3.0245	0.00249041	0.0152317	763.144	2169.67	5759.92	0	658.273	1258.13	287.507	487.528	282.563
PBANKA_0904500	SUMO-activating enzyme subunit 1 putative	TRUE	-2.63053	0.869938	-3.02382	0.00249607	0.0152466	124.748	1986.46	7.94784	0	172.394	22.4667	138.961	20.7459	108.678
PBANKA_0506000	schizont egress antigen-1	TRUE	-1.5931	0.527182	-3.02192	0.00251176	0.0153227	598.191	256.487	145.332	144.133	835.33	404.4	268.339	197.086	79.6972
PBANKA_0505900	conserved Plasmodium protein unknown function	TRUE	-2.26861	0.751218	-3.0199	0.00252854	0.0153938	341.555	3698.12	1052.52	0	192.542	853.733	172.504	622.376	224.601
PBANKA_0108700	RNA-binding protein 25 putative	TRUE	1.49509	0.495106	3.01974	0.00252991	0.0153938	41.708	143.947	76.0722	144.133	99.296	22.4667	215.63	539.393	311.543
PBANKA_1345000	PITH domain-containing protein putative	TRUE	-2.25628	0.747278	-3.01933	0.00253337	0.0153951	54.4835	641.217	829.982	288.267	127.048	89.8667	33.5424	51.8647	0
PBANKA_1200900	conserved protein unknown function	TRUE	-1.77126	0.587331	-3.01577	0.00256328	0.0155474	450.522	3043.82	1649.75	144.133	559.699	2628.6	368.967	777.97	289.808
PBANKA_0702600	conserved Plasmodium protein unknown function	TRUE	-2.71046	0.898823	-3.01557	0.00256499	0.0155474	739.848	4734.53	10.2187	144.133	826.838	202.2	460.01	352.68	557.88
PBANKA_1116900	conserved Plasmodium protein unknown function	TRUE	-2.40186	0.797536	-3.0116	0.00259874	0.0157319	1883.62	23.5549	1046.84	0	1471.85	224.667	196.463	259.323	166.64
PBANKA_0918300	major facilitator superfamily-related transporter putative	TRUE	1.88716	0.627053	3.00957	0.00261617	0.0158171	269.787	180.588	9.08325	288.267	742.417	1685	3100.28	1618.18	1651.9
PBANKA_0523400	conserved Plasmodium protein unknown function	TRUE	-2.59542	0.862506	-3.00917	0.00261965	0.015818	55.235	387.347	9.08325	0	84.3101	89.8667	33.5424	10.3729	0
PBANKA_1300800	cysteine repeat modular protein 4	TRUE	-2.68419	0.893598	-3.0038	0.00266634	0.0160795	3647.39	75.8991	6978.21	0	1458.14	471.8	134.17	342.307	760.746
PBANKA_0907100	inner membrane complex protein 1b	TRUE	4.62054	1.54005	3.00026	0.00269748	0.0162466	24.0479	0	0	0	1.33209	0	28.7507	0	202.865
PBANKA_0202900	transcription initiation factor TFIIB putative	TRUE	-2.22928	0.743298	-2.99918	0.00270711	0.0162839	1611.58	9563.29	143.061	144.133	668.875	269.6	1030.23	435.663	956.366
PBANKA_1109700	conserved protein unknown function	TRUE	-2.65048	0.884487	-2.99663	0.00272983	0.0163997	286.32	115.157	1511.23	0	575.018	179.733	19.1671	72.6105	43.4712
PBANKA_1102900	conserved Plasmodium protein unknown function	TRUE	-3.04057	1.01506	-2.99545	0.00274038	0.0164423	167.584	1863.45	31.7914	0	310.487	44.9333	220.422	103.729	123.168
PBANKA_1006300	perforin-like protein 1	TRUE	-2.70708	0.905299	-2.99026	0.0027874	0.0167033	6630.82	13392.3	8664.29	144.133	4038.17	2022	1816.08	829.835	1108.51
PBANKA_0106700	conserved Plasmodium protein unknown function	TRUE	-2.61615	0.875389	-2.98856	0.00280295	0.0167059	531.308	897.703	4.54163	0	88.1953	67.4	14.3753	10.3729	86.9424
PBANKA_1017500	lipase putative	TRUE	-2.05724	0.688445	-2.98824	0.00280585	0.0167059	2888.37	18372.8	7367.65	144.133	6463.29	2718.47	8951.04	4979.01	4521
PBANKA_0212200	conserved Plasmodium protein unknown function	TRUE	-1.75688	0.587971	-2.98804	0.00280771	0.0167059	2432.97	214.611	1524.85	432.4	912.258	696.467	210.838	331.934	108.678
PBANKA_1027900	small nuclear ribonucleoprotein-associated protein B putative	TRUE	2.12152	0.710012	2.98801	0.00280797	0.0167059	11.2724	20.9377	1.13541	576.533	19.3153	22.4667	62.2931	51.8647	36.226
PBANKA_1024400	calmodulin putative	TRUE	-3.65858	1.22445	-2.98794	0.00280864	0.0167059	72.8951	2690.49	1.13541	0	55.0596	359.467	81.4602	0	43.4712
PBANKA_1113200	mitochondrial import inner membrane translocase subunit TIM16 putative	TRUE	-1.89176	0.633156	-2.98783	0.00280967	0.0167059	325.398	3399.76	404.205	0	778.272	921.133	345.008	1047.67	666.558
PBANKA_0803000	origin recognition complex subunit 2 putative	TRUE	1.97731	0.661857	2.98752	0.00281251	0.0167059	105.961	62.8131	2.27081	0	188.268	1123.33	210.838	497.901	166.64
PBANKA_0928300	protein transport protein SEC16 putative	TRUE	-2.85161	0.955322	-2.98497	0.00283605	0.0168246	964.921	2276.97	156.686	0	55.2816	202.2	14.3753	20.7459	101.433
PBANKA_1227400	serine/threonine protein phosphatase 2B catalytic subunit A	TRUE	-2.9208	0.979607	-2.98161	0.0028674	0.0169747	433.989	36.6409	123.759	0	330.691	0	105.419	0	0
PBANKA_0709000	protein transport protein SEC61 subunit beta putative	TRUE	1.8591	0.623559	2.98143	0.00286906	0.0169747	10.1452	68.0475	3.40622	288.267	15.1525	0	38.3342	62.2376	79.6972
PBANKA_0703400	conserved Plasmodium protein unknown function	TRUE	-2.02381	0.67888	-2.98111	0.0028721	0.0169747	898.413	70.6647	2424.09	144.133	347.73	112.333	306.674	186.713	173.885
PBANKA_1207100	Plasmodium exported protein unknown function	TRUE	2.37936	0.798358	2.98032	0.00287946	0.0169854	25.9266	20.9377	0	0	106.678	0	440.843	124.475	391.241
PBANKA_0201000	fam-b protein	TRUE	3.6136	1.21256	2.98015	0.00288107	0.0169854	8.26646	2.61721	0	0	0.499533	314.533	0	0	0
PBANKA_1328000	serine/threonine protein phosphatase UIS2	TRUE	-2.13099	0.715586	-2.97797	0.00290165	0.0170855	5276.25	36968.1	27963.9	144.133	8979.22	5998.6	9535.63	4242.53	3615.35
PBANKA_0508400	RNA-binding protein putative	TRUE	-2.32304	0.781048	-2.97426	0.00293692	0.0172717	98.0702	1431.61	516.61	0	392.633	89.8667	115.003	82.9835	159.394
PBANKA_0617500	exosome complex component CSL4 putative	TRUE	3.00623	1.011	2.97353	0.00294398	0.0172918	80.7858	34.0237	2.27081	4900.53	248.601	0	186.879	217.832	7.2452
PBANKA_1404700	conserved protein unknown function	TRUE	-2.23294	0.751378	-2.97179	0.00296072	0.0173686	153.305	54.9614	242.977	144.133	341.125	89.8667	110.211	82.9835	14.4904
PBANKA_0309800	arginyl-tRNA--protein transferase putative	TRUE	3.15772	1.06309	2.97032	0.00297492	0.0174303	20.6661	23.5549	0	0	0.721548	0	0	0	159.394
PBANKA_1440900	conserved protein unknown function	TRUE	2.41466	0.81308	2.96977	0.00298018	0.0174396	49.223	15.7033	1.13541	144.133	1.72061	0	0	0	115.923
PBANKA_0615800	exported serine/threonine protein kinase	TRUE	-1.89959	0.639923	-2.96847	0.00299283	0.017492	262.648	1562.47	2007.4	432.4	927.133	224.667	277.923	93.3564	217.356
PBANKA_0600900	conserved protein unknown function	TRUE	-3.24807	1.09607	-2.96339	0.00304271	0.0177592	149.172	905.555	110.134	0	56.7802	22.4667	52.7095	41.4917	7.2452
PBANKA_1418400	ATP-dependent Clp protease adapter protein ClpS putative	TRUE	2.32846	0.785831	2.96305	0.00304604	0.0177592	18.7874	52.3442	7.94784	0	0.555037	0	4.79178	0	108.678
PBANKA_0810800	conserved protein unknown function	TRUE	-3.67955	1.24199	-2.96263	0.00305021	0.0177617	257.763	7.85163	1385.2	0	283.735	67.4	100.627	62.2376	57.9616
PBANKA_0920300	conserved Plasmodium protein unknown function	TRUE	-2.74018	0.92599	-2.95918	0.00308455	0.0179396	163.075	1714.27	331.539	0	197.371	44.9333	86.252	165.967	65.2068
PBANKA_0809300	peptide deformylase putative	TRUE	-3.08378	1.04306	-2.95647	0.00311187	0.0180703	641.026	44.4926	5.67703	0	38.9636	0	4.79178	0	0
PBANKA_0807600	40S ribosomal protein S11 putative	TRUE	1.47947	0.500464	2.95619	0.00311464	0.0180703	413.699	4043.59	659.671	16719.5	837.939	1033.47	1432.74	2448.01	1811.3
PBANKA_0921600	RNA-binding protein putative	TRUE	-2.20725	0.747214	-2.95398	0.00313708	0.0181643	720.685	73.2819	212.321	0	179.277	67.4	4.79178	20.7459	86.9424
PBANKA_0811900	cytosolic Fe-S cluster assembly factor NBP35 putative	TRUE	2.14549	0.72634	2.95383	0.00313852	0.0181643	24.7994	62.8131	2.27081	0	133.653	89.8667	263.548	290.442	985.347
PBANKA_0703900	receptor for activated c kinase putative	TRUE	1.732	0.58709	2.95014	0.00317629	0.0183605	34.9446	447.543	157.821	576.533	336.297	89.8667	915.229	1089.16	1166.48
PBANKA_0606100	tRNA delta(2)-isopentenylpyrophosphate transferase putative	TRUE	1.85394	0.628915	2.94784	0.00320004	0.0184752	30.0598	34.0237	2.27081	0	13.7094	22.4667	28.7507	41.4917	152.149
PBANKA_0403200	circumsporozoite (CS) protein	TRUE	-2.7582	0.935965	-2.9469	0.00320974	0.0185087	55268.8	282332	147422	144.133	46972.6	10536.9	24155.3	16876.8	12374.8
PBANKA_1326000	GTP-binding protein putative	TRUE	-1.62488	0.551494	-2.94633	0.00321572	0.0185134	320.889	1031.18	1631.58	0	1281.86	1370.47	1245.86	404.544	275.317
PBANKA_0714700	phosphopantothenoylcysteine decarboxylase putative	TRUE	3.10254	1.05311	2.94607	0.00321836	0.0185134	16.1572	10.4688	2.27081	144.133	0.721548	0	62.2931	0	50.7164
PBANKA_0712900	high mobility group protein B2	TRUE	1.41892	0.482439	2.94115	0.00327001	0.0187877	354.33	1211.77	522.287	1729.6	735.09	1460.33	2659.44	3889.85	3173.4
PBANKA_1403900	AAR2 protein putative	TRUE	-2.92454	0.994516	-2.94066	0.00327513	0.0187944	37.5748	36.6409	1.13541	144.133	47.1781	0	4.79178	0	0
PBANKA_1026600	protein SEY1 putative	TRUE	-2.23388	0.760484	-2.93745	0.00330925	0.0189672	240.103	44.4926	520.016	0	109.12	44.9333	115.003	31.1188	7.2452
PBANKA_1351700	LMBR1 domain-containing protein putative	TRUE	-2.47107	0.841709	-2.93578	0.00332707	0.0190463	1966.66	73.2819	1456.73	144.133	398.239	112.333	153.337	124.475	181.13
PBANKA_1439400	histone chaperone ASF1 putative	TRUE	-1.97952	0.674488	-2.93485	0.00333705	0.0190804	36.0718	196.291	130.572	144.133	326.806	22.4667	148.545	228.205	0
PBANKA_1002100	6-cysteine protein P36	TRUE	-2.69579	0.918688	-2.93439	0.00334201	0.0190857	1950.13	18961.7	10153.9	0	3058.2	696.467	2937.36	1421.09	2630.01
PBANKA_0622921	18S ribosomal RNA	FALSE	-2.03552	0.69385	-2.93367	0.00334985	0.0190967	904.425	10280.4	18105.2	720.666	468.395	179.733	795.435	186.713	86.9424
PBANKA_0713800	NEDD8-activating enzyme E1 catalytic subunit putative	TRUE	-4.2126	1.43605	-2.93347	0.003352	0.0190967	18.7874	7.85163	629.015	0	1.27658	22.4667	0	0	0
PBANKA_1463600	transcription initiation factor IIA subunit 2 putative	TRUE	-2.7206	0.930095	-2.92508	0.00344366	0.0195954	16.9087	157.033	2.27081	0	67.2149	44.9333	0	20.7459	28.9808
PBANKA_0833700	conserved Plasmodium protein unknown function	TRUE	3.53871	1.21045	2.92347	0.00346158	0.0196737	40.5808	2.61721	0	0	0.222015	0	23.9589	0	0
PBANKA_1441900	DNA helicase 60 putative	TRUE	-2.74955	0.940778	-2.92263	0.00347089	0.019703	34.9446	75.8991	2838.52	144.133	27.1968	0	43.126	134.848	21.7356
PBANKA_0518700	methionine--tRNA ligase putative	TRUE	1.62622	0.556549	2.92196	0.00347835	0.0197218	59.7439	175.353	296.341	288.267	272.8	1752.4	905.645	487.528	601.351
PBANKA_1405100	V-type proton ATPase subunit H putative	TRUE	-2.27122	0.777565	-2.92094	0.00348979	0.019763	27.4296	7.85163	85.1555	0	143.477	44.9333	115.003	82.9835	14.4904
PBANKA_0912100	casein kinase 1 putative	TRUE	-2.39422	0.821059	-2.91601	0.00354537	0.020038	234.467	2106.85	87.4263	144.133	58.7229	0	86.252	20.7459	7.2452
PBANKA_0917500	structural maintenance of chromosomes protein 1 putative	TRUE	-1.6535	0.567065	-2.91589	0.00354681	0.020038	716.927	188.439	1641.8	144.133	803.138	247.133	263.548	352.68	543.39
PBANKA_0709100	60S ribosomal protein L22 putative	TRUE	2.17285	0.745848	2.91326	0.00357679	0.0201833	116.106	332.386	6.81244	2450.27	66.4934	22.4667	306.674	580.884	347.769
PBANKA_1204900	conserved Plasmodium protein unknown function	TRUE	1.69679	0.583211	2.90939	0.00362129	0.0204101	143.16	107.306	5.67703	288.267	306.658	337	335.424	819.462	1086.78
PBANKA_1463000	osmiophilic body protein G377	TRUE	-3.5969	1.2366	-2.90871	0.00362929	0.0204197	117.233	1599.12	3.40622	0	75.8735	157.267	0	0	86.9424
PBANKA_1113900	conserved Plasmodium protein unknown function	TRUE	1.76291	0.606123	2.90851	0.00363161	0.0204197	237.848	54.9614	7.94784	288.267	530.282	898.667	761.892	788.343	456.447
PBANKA_1012600	conserved Plasmodium protein unknown function	TRUE	-2.26123	0.777696	-2.9076	0.0036421	0.0204544	644.408	28.7893	392.851	0	832.777	89.8667	172.504	62.2376	72.452
PBANKA_0918800	rRNA (cytosine-C(5))-methyltransferase putative	TRUE	-1.77281	0.610137	-2.90559	0.00366558	0.0205619	2232.32	4915.12	764.128	144.133	568.802	22.4667	483.969	352.68	862.178
PBANKA_0520100	conserved Plasmodium protein unknown function	TRUE	2.41561	0.831972	2.90348	0.00369043	0.0206769	32.3143	13.0861	2.27081	0	1.4986	22.4667	43.126	20.7459	57.9616
PBANKA_0301300	conserved Plasmodium protein unknown function	TRUE	-2.74635	0.946063	-2.90292	0.00369699	0.0206892	110.846	1303.37	5.67703	288.267	189.434	0	67.0849	31.1188	0
PBANKA_0619200	secreted ookinete protein putative	TRUE	4.69089	1.61695	2.90108	0.00371883	0.0207869	40.5808	0	0	0	0.277518	0	0	20.7459	7.2452
PBANKA_0835100	ATP synthase-associated protein putative	TRUE	-2.46324	0.849223	-2.90059	0.00372466	0.0207949	192.383	47.1098	1.13541	0	88.8614	0	19.1671	41.4917	0
PBANKA_1119800	conserved Plasmodium protein unknown function	TRUE	-3.9926	1.3774	-2.89864	0.00374783	0.0208997	118.736	5.23442	1167.2	144.133	20.6474	0	0	10.3729	0
PBANKA_1416900	structural maintenance of chromosomes protein 2 putative	TRUE	-2.53076	0.873797	-2.89628	0.00377617	0.0210149	108.215	49.727	958.283	0	168.287	89.8667	19.1671	72.6105	36.226
PBANKA_1419700	palmitoyltransferase DHHC8 putative	TRUE	2.47159	0.853405	2.89616	0.00377766	0.0210149	140.53	57.5786	6.81244	720.666	142.478	471.8	258.756	248.95	260.827
PBANKA_1314200	conserved Plasmodium protein unknown function	TRUE	-2.3546	0.813105	-2.89581	0.00378179	0.0210149	3005.23	3119.71	49.9579	0	205.53	112.333	119.794	103.729	333.279
PBANKA_1429900	GPI ethanolamine phosphate transferase 3 putative	TRUE	-1.38038	0.476908	-2.89443	0.0037985	0.0210723	618.481	834.89	2416.14	0	463.733	89.8667	378.55	269.696	463.693
PBANKA_1230100	ribonuclease putative	TRUE	1.5238	0.526499	2.89422	0.00380102	0.0210723	199.898	502.504	317.914	3891.6	86.4747	247.133	81.4602	62.2376	282.563
PBANKA_1443000	NIMA related kinase 1 putative	TRUE	-3.01691	1.0428	-2.89309	0.0038147	0.0211234	118.736	2920.81	10.2187	0	434.982	44.9333	71.8766	31.1188	152.149
PBANKA_0511200	U3 small nucleolar ribonucleoprotein protein MPP10 putative	TRUE	1.2548	0.433867	2.89213	0.00382637	0.0211634	96.5672	253.869	581.328	144.133	362.827	1729.93	613.347	1141.02	796.972
PBANKA_1308800	prolyl hydroxylase-like protein putative	TRUE	-2.46779	0.8552	-2.88563	0.00390631	0.0215803	1111.84	761.608	18.1665	0	302.994	22.4667	91.0437	321.561	57.9616
PBANKA_0926800	conserved protein unknown function	TRUE	-1.79535	0.622623	-2.88353	0.00393251	0.0216998	411.82	88.9852	856.096	0	678.033	0	436.052	446.036	304.298
PBANKA_1337100	splicing factor 1 putative	TRUE	1.90234	0.659847	2.883	0.00393907	0.0217107	61.9984	99.454	10.2187	288.267	39.4631	381.933	162.92	93.3564	7.2452
PBANKA_0615000	transcription initiation factor IIE subunit alpha putative	TRUE	-1.70576	0.593195	-2.87554	0.00403338	0.0222047	222.443	910.789	1909.75	144.133	444.473	404.4	325.841	674.241	173.885
PBANKA_1308100	calmodulin-like protein	TRUE	3.78857	1.31842	2.87357	0.00405862	0.0222981	10.5209	0	1.13541	0	0.832555	22.4667	0	10.3729	0
PBANKA_0412700	zinc finger protein putative	TRUE	-3.60506	1.2546	-2.87348	0.00405976	0.0222981	87.5493	790.398	0	0	36.1329	0	67.0849	114.102	14.4904
PBANKA_0943100	CCR4-NOT transcription complex subunit 1 putative	TRUE	-1.7569	0.612036	-2.87058	0.00409718	0.0224628	378.378	444.926	350.841	144.133	545.545	44.9333	287.507	103.729	159.394
PBANKA_0307900	conserved Plasmodium protein unknown function	TRUE	1.87977	0.654909	2.87027	0.0041012	0.0224628	56.7379	26.1721	36.333	0	86.8632	67.4	230.005	425.29	572.37
PBANKA_0821500	conserved Plasmodium protein unknown function	TRUE	-2.78697	0.971049	-2.87006	0.00410397	0.0224628	243.109	65.4303	2415.01	144.133	401.291	1392.93	81.4602	72.6105	7.2452
PBANKA_1033900	40S ribosomal protein S8e putative	TRUE	1.64254	0.572501	2.86907	0.00411687	0.0225005	407.687	5127.12	136.249	8503.86	622.918	1055.93	2309.64	2821.44	1782.32
PBANKA_1243100	F-actin-capping protein subunit alpha	TRUE	-2.13612	0.744832	-2.86792	0.00413186	0.0225005	111.221	1449.93	254.331	0	76.9836	224.667	71.8766	207.459	28.9808
PBANKA_1202900	conserved Plasmodium protein unknown function	TRUE	-3.56388	1.2427	-2.86786	0.0041326	0.0225005	375.748	227.697	29.5206	0	79.5367	44.9333	0	0	43.4712
PBANKA_0412600	conserved Plasmodium protein unknown function	TRUE	-2.70076	0.941754	-2.8678	0.00413343	0.0225005	152.178	13.0861	900.377	0	991.018	202.2	1447.12	1037.29	123.168
PBANKA_1107300	nuclear protein localization protein 4 putative	TRUE	2.75466	0.960578	2.86771	0.00413459	0.0225005	40.9565	31.4065	2.27081	0	1.05457	22.4667	33.5424	41.4917	0
PBANKA_0903700	cysteine-rich PDZ-binding protein putative	TRUE	-3.07718	1.07439	-2.86411	0.00418181	0.0227314	40.205	1075.67	5.67703	144.133	31.3596	0	4.79178	0	7.2452
PBANKA_1142300	rhoptry protein RHOP148 putative	TRUE	-2.37916	0.830955	-2.86317	0.00419432	0.0227588	35.3203	1570.33	231.623	0	98.4635	134.8	306.674	82.9835	72.452
PBANKA_1445000	subpellicular microtubule protein 2 putative	TRUE	-3.5968	1.2563	-2.863	0.00419645	0.0227588	223.194	4187.54	1.13541	0	336.574	22.4667	95.8355	93.3564	21.7356
PBANKA_0922300	threonine--tRNA ligase putative	TRUE	-1.58822	0.555044	-2.86142	0.00421744	0.0228465	628.626	557.466	5266.01	576.533	783.878	629.067	1183.57	933.564	195.62
PBANKA_0918600	phosphatidylinositol-4-phosphate 5-kinase putative	TRUE	-1.96486	0.686925	-2.86037	0.00423144	0.0228962	438.122	1423.76	2556.94	144.133	198.426	67.4	129.378	93.3564	268.072
PBANKA_1012100	HP12 protein homolog putative	TRUE	-2.02248	0.707379	-2.85912	0.00424814	0.0229603	742.478	7605.61	711.9	0	909.427	247.133	939.188	788.343	681.048
PBANKA_1013300	mitogen-activated protein kinase 1	TRUE	-2.18124	0.764381	-2.8536	0.00432268	0.0233365	650.42	41.8754	1396.55	0	458.127	134.8	105.419	124.475	173.885
PBANKA_1344300	chromatin assembly factor 1 subunit B putative	TRUE	-2.53017	0.886866	-2.85293	0.00433178	0.0233591	55.6107	49.727	171.446	0	61.4426	22.4667	28.7507	0	0
PBANKA_0603700	conserved protein unknown function	TRUE	2.63193	0.923098	2.85119	0.00435558	0.0234607	268.284	3261.04	2880.53	42807.6	175.947	2830.8	186.879	114.102	43.4712
PBANKA_0605600	conserved Plasmodium protein unknown function	TRUE	-2.06625	0.726477	-2.84421	0.00445222	0.0239329	505.757	2373.81	529.099	144.133	685.47	1235.67	239.589	51.8647	65.2068
PBANKA_1353700	nucleolar complex protein 2 putative	TRUE	1.63939	0.576413	2.84413	0.00445334	0.0239329	52.6047	274.807	298.612	720.666	23.4225	179.733	349.8	269.696	289.808
PBANKA_0609000	conserved Plasmodium protein unknown function	TRUE	-2.62796	0.924149	-2.84365	0.00445996	0.0239414	69.5134	18.3205	38.6038	0	17.4281	0	0	0	14.4904
PBANKA_1201100	conserved Plasmodium protein unknown function	TRUE	-3.22724	1.13504	-2.84328	0.00446523	0.0239425	269.036	1695.95	4.54163	288.267	222.348	22.4667	86.252	20.7459	7.2452
PBANKA_1329700	26S proteasome regulatory subunit RPN2 putative	TRUE	-1.96259	0.690463	-2.84242	0.00447719	0.0239795	146.166	227.697	1547.56	144.133	419.441	44.9333	277.923	72.6105	72.452
PBANKA_1455100	replication factor C subunit 4 putative	TRUE	2.49467	0.877813	2.84191	0.00448443	0.0239912	22.9206	94.2196	6.81244	144.133	0.832555	22.4667	28.7507	0	14.4904
PBANKA_0314900	SUZ domain-containing protein putative	TRUE	2.39808	0.844308	2.84029	0.0045073	0.0240864	70.2649	1266.73	893.565	7206.66	3.82975	269.6	57.5013	31.1188	72.452
PBANKA_0817700	RNA-binding protein musashi putative	TRUE	-2.23548	0.78731	-2.83939	0.00452	0.024127	735.339	3465.19	935.575	0	884.506	89.8667	704.391	549.765	681.048
PBANKA_0712700	zinc finger protein putative	TRUE	-3.17146	1.11737	-2.83831	0.00453525	0.0241812	265.278	303.596	152.144	0	821.177	1280.6	225.213	72.6105	0
PBANKA_0943600	60S acidic ribosomal protein P1 putative	TRUE	1.26303	0.445242	2.83674	0.00455772	0.0242737	17.6602	840.125	571.109	864.8	143.477	494.267	747.517	1099.53	499.919
PBANKA_0820900	long chain fatty acid elongation enzyme putative	TRUE	-2.31397	0.816103	-2.83539	0.00457692	0.0243486	183.741	31.4065	1080.91	0	543.103	471.8	445.635	331.934	137.659
PBANKA_1229000	Plasmodium exported protein (PHIST) unknown function	TRUE	3.16749	1.11769	2.83395	0.0045976	0.0244312	47.3442	2.61721	0	0	717.329	831.267	100.627	82.9835	456.447
PBANKA_1402900	PUB domain-containing protein putative	TRUE	2.54849	0.899647	2.83277	0.0046147	0.0244946	30.0598	26.1721	1.13541	0	1.22108	292.067	14.3753	10.3729	36.226
PBANKA_1008500	translocon component PTEX150	TRUE	2.11249	0.746152	2.83118	0.0046377	0.0245891	67.2589	41.8754	0	0	3.66324	44.9333	9.58355	31.1188	101.433
PBANKA_0830600	conserved Plasmodium protein unknown function	TRUE	-2.92128	1.03218	-2.83021	0.00465177	0.0246362	113.1	26.1721	38.6038	0	69.2686	0	28.7507	0	0
PBANKA_0925800	conserved Plasmodium protein unknown function	TRUE	-3.45229	1.22106	-2.8273	0.00469428	0.0248336	144.663	102.071	143.061	0	85.5311	67.4	0	0	14.4904
PBANKA_0508500	ATP synthase-associated protein putative	TRUE	-2.01116	0.712089	-2.82431	0.00473832	0.0250386	120.991	41.8754	497.308	0	417.443	44.9333	81.4602	228.205	86.9424
PBANKA_1215100	Rh5 interacting protein putative	TRUE	3.24795	1.15219	2.81894	0.00481831	0.0254329	62.7499	13.0861	4.54163	0	2.71968	134.8	4.79178	0	340.524
PBANKA_0308800	GDP-fructose:GMP antiporter putative	TRUE	-3.21071	1.13914	-2.81854	0.00482429	0.0254362	32.3143	54.9614	1320.48	0	102.848	44.9333	186.879	20.7459	7.2452
PBANKA_0909300	adrenodoxin reductase putative	TRUE	-2.45352	0.871951	-2.81383	0.0048955	0.0257504	101.076	15.7033	2.27081	0	101.35	0	9.58355	20.7459	0
PBANKA_0808200	proteasome subunit alpha type-3 putative	TRUE	-2.27719	0.80933	-2.81367	0.004898	0.0257504	186.371	180.588	14.7603	144.133	122.885	0	33.5424	103.729	0
PBANKA_1017300	conserved Plasmodium protein unknown function	TRUE	-3.03118	1.07754	-2.81305	0.00490735	0.0257504	197.268	1298.14	1.13541	0	198.204	44.9333	148.545	51.8647	7.2452
PBANKA_1362500	peptidase putative	TRUE	-2.14612	0.762918	-2.81305	0.00490743	0.0257504	528.677	1423.76	4567.74	0	750.854	89.8667	306.674	300.815	710.029
PBANKA_0609500	kinesin-7 putative	TRUE	-3.71058	1.31917	-2.81281	0.00491104	0.0257504	3406.16	7443.35	3972.79	144.133	765.84	134.8	364.175	300.815	594.106
PBANKA_0611400	pantothenate kinase 2 putative	TRUE	-2.60385	0.926429	-2.81063	0.00494452	0.0258973	156.687	36.6409	122.624	144.133	26.7528	0	0	10.3729	7.2452
PBANKA_0410800	ubiquitin-protein ligase putative	TRUE	-2.69111	0.958861	-2.80657	0.00500716	0.0261964	80.4101	104.688	3.40622	0	30.416	22.4667	0	0	14.4904
PBANKA_0701900	GPI-anchored micronemal antigen putative	TRUE	-2.75149	0.980864	-2.80517	0.00502899	0.0262816	5602.03	4075	3634.44	0	4504.18	2134.33	1504.62	1431.46	869.424
PBANKA_1005900	zinc finger Ran-binding domain-containing protein 2 putative	TRUE	-2.41203	0.859966	-2.8048	0.00503486	0.0262833	213.425	10.4688	1162.66	0	141.534	44.9333	115.003	207.459	50.7164
PBANKA_1455700	conserved Plasmodium protein unknown function	TRUE	-2.11906	0.755813	-2.80369	0.00505222	0.0263449	82.2888	853.211	2151.6	0	259.202	179.733	129.378	176.34	210.111
PBANKA_1228500	sentrin-specific protease 2 putative	TRUE	2.0375	0.726907	2.80297	0.00506345	0.0263745	214.552	335.003	336.08	5909.46	248.046	763.867	124.586	124.475	224.601
PBANKA_0909400	conserved Plasmodium protein unknown function	TRUE	-2.49383	0.88999	-2.80208	0.00507736	0.0264179	10381.2	8089.8	5632.75	0	3980.28	1550.2	1586.08	1607.8	3028.49
PBANKA_1442100	conserved Plasmodium protein unknown function	TRUE	-2.63683	0.941532	-2.80057	0.00510121	0.0264982	105.585	20.9377	81.7493	144.133	132.321	0	0	10.3729	50.7164
PBANKA_0213200	conserved Plasmodium protein unknown function	TRUE	-2.17495	0.776658	-2.8004	0.00510398	0.0264982	344.937	209.377	1212.61	144.133	289.174	112.333	9.58355	0	188.375
PBANKA_1208500	PI31 domain-containing protein putative	TRUE	-2.31686	0.827925	-2.79839	0.00513586	0.0266346	309.992	34.0237	3.40622	0	195.317	0	119.794	41.4917	0
PBANKA_0801200	erythrocyte membrane-associated antigen putative	TRUE	-1.99186	0.711907	-2.79792	0.00514335	0.0266443	237.848	138.712	2757.9	0	734.369	112.333	800.226	363.053	72.452
PBANKA_1338800	conserved protein unknown function	TRUE	-2.77079	0.99049	-2.79739	0.0051517	0.0266583	47.3442	107.306	6.81244	0	37.9645	0	0	20.7459	0
PBANKA_1461100	pre-mRNA-splicing factor RBM22 putative	TRUE	-2.09923	0.750599	-2.79674	0.00516208	0.0266829	213.049	3138.04	53.3641	0	583.621	112.333	1001.48	601.63	391.241
PBANKA_0205000	conserved Plasmodium protein unknown function	TRUE	2.32931	0.834092	2.79263	0.00522815	0.026995	14.6542	2601.51	3.40622	7206.66	124.772	494.267	991.897	1120.28	1354.85
PBANKA_0209800	conserved protein unknown function	TRUE	-2.09204	0.749389	-2.79166	0.00524379	0.0270463	650.795	36.6409	95.3741	0	393.132	134.8	43.126	41.4917	36.226
PBANKA_0942800	syntaxin putative	TRUE	-2.69899	0.967744	-2.78895	0.00528789	0.0272441	353.203	2886.78	4.54163	0	322.365	22.4667	158.129	82.9835	144.904
PBANKA_0710700	RNA-binding protein putative	TRUE	-2.73065	0.97955	-2.78765	0.00530913	0.0273239	79.2828	861.062	20.4373	0	50.6193	44.9333	28.7507	0	21.7356
PBANKA_1427100	aquaporin putative	TRUE	-2.0738	0.744113	-2.78694	0.00532086	0.0273394	137.524	1400.21	14.7603	144.133	316.204	22.4667	268.339	321.561	137.659
PBANKA_1207500	ribonuclease putative	TRUE	2.31333	0.830111	2.78677	0.00532368	0.0273394	48.0957	23.5549	1.13541	0	1.88712	0	43.126	0	57.9616
PBANKA_1314700	conserved Plasmodium protein unknown function	TRUE	-1.91378	0.688286	-2.7805	0.0054275	0.0278201	291.58	47.1098	1213.75	0	281.681	22.4667	234.797	300.815	152.149
PBANKA_1345600	elongation factor Tu putative	TRUE	-3.16215	1.13729	-2.78041	0.00542902	0.0278201	44.3383	75.8991	10.2187	0	24.4216	0	0	0	7.2452
PBANKA_1459400	clathrin adaptor domain-containing protein putative	TRUE	-2.52186	0.907859	-2.77781	0.00547266	0.0280134	164.578	34.0237	832.253	0	260.035	134.8	119.794	41.4917	7.2452
PBANKA_1141400	DNA topoisomerase 6 subunit B putative	TRUE	-2.0269	0.729771	-2.77745	0.00547881	0.0280146	781.932	214.611	799.326	144.133	167.177	67.4	91.0437	165.967	72.452
PBANKA_1237500	pre-mRNA-splicing factor BUD31 putative	TRUE	2.65236	0.955405	2.77617	0.00550042	0.0280948	29.3083	57.5786	4.54163	3459.2	34.5788	0	19.1671	31.1188	7.2452
PBANKA_1332500	pre-rRNA-processing protein PNO1 putative	TRUE	1.85075	0.666816	2.7755	0.00551172	0.0281222	24.7994	49.727	289.529	0	136.317	269.6	915.229	933.564	702.784
PBANKA_0100900	ATP-dependent RNA helicase putative	TRUE	1.94912	0.702355	2.77511	0.00551824	0.0281252	102.579	112.54	11.3541	0	424.603	67.4	1001.48	726.105	594.106
PBANKA_1362700	conserved Plasmodium protein unknown function	TRUE	1.75206	0.631479	2.77454	0.00552806	0.028145	188.625	23.5549	4.54163	0	80.5358	0	253.964	207.459	304.298
PBANKA_1238100	cytochrome c oxidase subunit ApiCOX18 putative	TRUE	-3.27308	1.18	-2.77381	0.00554039	0.0281775	245.739	31.4065	1088.85	0	249.045	44.9333	119.794	186.713	28.9808
PBANKA_0811500	conserved protein unknown function	TRUE	3.19748	1.15294	2.77332	0.0055487	0.0281896	13.9027	10.4688	2.27081	0	7.27098	89.8667	62.2931	31.1188	94.1875
PBANKA_1323200	conserved Plasmodium protein unknown function	TRUE	-2.49331	0.900001	-2.77034	0.00559985	0.0284189	132.639	47.1098	732.337	144.133	348.618	22.4667	43.126	176.34	14.4904
PBANKA_0204400	cleavage and polyadenylation specificity factor subunit 5 putative	TRUE	2.02591	0.731793	2.76842	0.00563287	0.0285559	10.1452	34.0237	7.94784	0	1.60961	0	0	20.7459	65.2068
PBANKA_0401200	ABC transporter B family member 4 putative	TRUE	2.74902	0.993359	2.7674	0.00565062	0.0286153	58.6167	54.9614	45.4163	288.267	4.27378	674	19.1671	0	36.226
PBANKA_1105200	conserved protein unknown function	TRUE	-2.55843	0.924905	-2.76616	0.0056721	0.0286935	209.292	41.8754	970.772	0	54.4491	202.2	52.7095	93.3564	0
PBANKA_1365680	fam-c protein	TRUE	4.70967	1.70348	2.76473	0.00569693	0.0287655	3.00598	0	0	0	0	0	0	0	0
PBANKA_1245200	CPW-WPC family protein	TRUE	3.14131	1.13624	2.76464	0.00569849	0.0287655	18.7874	28.7893	1.13541	144.133	0.888059	134.8	0	0	0
PBANKA_1435800	conserved Plasmodium protein unknown function	TRUE	2.90245	1.05168	2.75983	0.00578319	0.0291621	30.0598	47.1098	3.40622	0	29.2504	943.6	0	62.2376	130.414
PBANKA_1452700	conserved Plasmodium protein unknown function	TRUE	-3.5276	1.27914	-2.75779	0.00581931	0.029313	21.7934	18.3205	157.821	0	159.906	0	47.9178	10.3729	0
PBANKA_1136200	ATP synthase-associated protein putative	TRUE	-2.45049	0.889322	-2.75546	0.00586097	0.0294915	11.6482	28.7893	1.13541	0	121.609	22.4667	38.3342	10.3729	7.2452
PBANKA_1227000	filament assembling protein putative	TRUE	-2.56364	0.930513	-2.75508	0.0058678	0.0294946	91.3068	31.4065	114.676	0	234.003	22.4667	76.6684	72.6105	0
PBANKA_1323700	FYVE and coiled-coil domain-containing protein putative	TRUE	2.32621	0.844696	2.7539	0.00588902	0.0295166	14.6542	15.7033	0	0	5.77238	179.733	23.9589	0	28.9808
PBANKA_1420900	palmitoyltransferase DHHC4 putative	TRUE	2.0476	0.743545	2.75383	0.00589023	0.0295166	70.2649	78.5163	4.54163	0	370.986	584.133	531.887	404.544	775.236
PBANKA_1203000	conserved protein unknown function	TRUE	-3.25309	1.18131	-2.7538	0.00589086	0.0295166	24.7994	49.727	2.27081	0	13.7094	0	0	0	0
PBANKA_0915000	apical membrane antigen 1	TRUE	-3.1014	1.12677	-2.75248	0.0059146	0.0296042	3715.4	8176.17	2744.28	0	4324.35	471.8	646.89	414.917	536.145
PBANKA_1412900	conserved protein unknown function	TRUE	-2.90284	1.05507	-2.75132	0.00593548	0.0296774	82.2888	23.5549	506.391	0	249.1	67.4	28.7507	217.832	14.4904
PBANKA_1203400	U3 small nucleolar RNA-associated protein 25 putative	TRUE	1.23755	0.450037	2.74989	0.00596153	0.0297763	104.082	86.3679	68.1244	144.133	74.5969	22.4667	230.005	228.205	340.524
PBANKA_0503700	conserved Plasmodium protein unknown function	TRUE	-1.96272	0.714019	-2.74883	0.00598085	0.0298347	535.817	68.0475	1059.33	144.133	382.864	179.733	167.712	186.713	72.452
PBANKA_0709600	conserved protein unknown function	TRUE	-1.75198	0.63742	-2.74854	0.0059861	0.0298347	1040.82	91.6024	1605.46	144.133	577.016	179.733	277.923	404.544	188.375
PBANKA_0514100	pre-mRNA-splicing factor ATP-dependent RNA helicase PRP22 putative	TRUE	1.46851	0.53435	2.74821	0.00599211	0.0298347	108.967	143.947	140.79	1153.07	108.288	0	268.339	248.95	210.111
PBANKA_1207600	conserved Plasmodium protein unknown function	TRUE	-2.55834	0.931441	-2.74665	0.00602077	0.0299175	27.0539	83.7507	1269.38	0	24.5881	0	67.0849	62.2376	50.7164
PBANKA_0413700	conserved Plasmodium protein unknown function	TRUE	-2.65484	0.966701	-2.74629	0.00602736	0.0299175	1545.45	5522.31	3.40622	0	955.995	1415.4	742.725	1255.12	608.596
PBANKA_0502500	serine/threonine protein phosphatase 8	TRUE	-2.47357	0.9007	-2.74627	0.00602769	0.0299175	485.842	57.5786	1784.86	144.133	738.365	89.8667	244.381	103.729	36.226
PBANKA_1212100	conserved Plasmodium protein unknown function	TRUE	2.81255	1.02504	2.74383	0.00607263	0.0301091	13.1512	18.3205	2.27081	0	0.0555037	0	28.7507	0	0
PBANKA_0301600	conserved Plasmodium protein unknown function	TRUE	-2.56347	0.934433	-2.74335	0.00608166	0.0301224	206.286	1557.24	2.27081	0	301.385	22.4667	172.504	238.577	50.7164
PBANKA_1420300	conserved Plasmodium protein unknown function	TRUE	-1.61845	0.590862	-2.73914	0.00616004	0.0304787	1635.26	970.985	1439.7	0	793.536	292.067	349.8	508.274	543.39
PBANKA_0618500	conserved Plasmodium protein unknown function	TRUE	-2.06518	0.754741	-2.73628	0.0062138	0.0307126	208.54	86.3679	577.922	144.133	238	202.2	62.2931	93.3564	79.6972
PBANKA_0504800	conserved Plasmodium protein unknown function	TRUE	2.51875	0.921479	2.73338	0.00626879	0.0309521	232.588	54.9614	2.27081	1297.2	178.167	1213.2	230.005	0	152.149
PBANKA_0618200	phosphoinositide-binding protein putative	TRUE	-1.91593	0.701521	-2.73111	0.0063122	0.031134	152.929	298.362	52.2287	144.133	107.178	67.4	62.2931	0	14.4904
PBANKA_0921500	small nuclear ribonucleoprotein F putative	TRUE	-2.91635	1.06841	-2.72961	0.00634095	0.0312434	19.1631	149.181	7.94784	144.133	17.2616	0	0	0	0
PBANKA_1102300	conserved Plasmodium protein unknown function	TRUE	2.84331	1.042	2.72871	0.00635831	0.0312963	45.0898	10.4688	0	0	13.0989	44.9333	43.126	31.1188	188.375
PBANKA_0502200	26S proteasome regulatory subunit p55 putative	TRUE	-3.12376	1.14606	-2.72564	0.00641766	0.0315434	28.5568	91.6024	9.08325	0	10.6012	0	4.79178	0	0
PBANKA_1412600	telomerase reverse transcriptase	TRUE	-2.02055	0.74137	-2.72543	0.00642182	0.0315434	1015.65	123.009	322.455	288.267	235.835	247.133	4.79178	72.6105	57.9616
PBANKA_1421000	calmodulin putative	TRUE	3.80655	1.39777	2.7233	0.00646337	0.0317147	15.0299	2.61721	0	0	0.388526	0	0	0	28.9808
PBANKA_0202600	conserved protein unknown function	TRUE	2.47432	0.909796	2.71964	0.00653526	0.0320343	4.50898	20.9377	0	0	14.542	0	14.3753	20.7459	137.659
PBANKA_0404300	P-loop containing nucleoside triphosphate hydrolase putative	TRUE	3.84738	1.41629	2.71652	0.00659725	0.0322916	66.1316	2.61721	0	0	2.22015	224.667	0	0	57.9616
PBANKA_1332000	splicing factor U2AF large subunit putative	TRUE	-2.44804	0.901237	-2.71631	0.00660137	0.0322916	58.2409	133.478	10.2187	144.133	30.8045	0	4.79178	10.3729	0
PBANKA_1106500	rhomboid protease ROM4	TRUE	-2.42139	0.891858	-2.71499	0.00662773	0.0323589	350.949	1070.44	1692.89	0	367.268	22.4667	119.794	62.2376	79.6972
PBANKA_1318700	protein phosphatase PPM3	TRUE	-3.29386	1.21324	-2.71494	0.0066288	0.0323589	259.642	3575.11	114.676	0	646.118	179.733	579.805	425.29	181.13
PBANKA_0940800	apicoplast ribosomal protein S15 precursor putative	TRUE	-2.40401	0.885812	-2.71391	0.00664946	0.03238	291.58	52.3442	2.27081	0	118.611	22.4667	14.3753	0	14.4904
PBANKA_0714400	EF-hand calcium-binding domain-containing protein putative	TRUE	-1.84958	0.681553	-2.71377	0.00665214	0.03238	116.106	39.2582	918.544	0	1102.25	1055.93	1303.36	1306.99	478.183
PBANKA_1356900	U4/U6 small nuclear ribonucleoprotein PRP4 putative	TRUE	1.82834	0.673742	2.7137	0.00665361	0.03238	32.6901	28.7893	3.40622	0	46.7341	0	91.0437	72.6105	405.731
PBANKA_0932900	glycerol-3-phosphate dehydrogenase putative	TRUE	-2.78184	1.02585	-2.71174	0.00669316	0.0325391	235.594	47.1098	87.4263	144.133	19.1488	0	4.79178	0	0
PBANKA_0207500	cyclin-dependent kinases regulatory subunit putative	TRUE	-2.15231	0.794167	-2.71014	0.00672547	0.0326626	42.4595	65.4303	1342.05	0	296.834	44.9333	95.8355	93.3564	123.168
PBANKA_0808600	conserved Plasmodium protein unknown function	TRUE	-2.17204	0.801801	-2.70895	0.00674956	0.0327254	83.0403	86.3679	376.955	0	89.0834	22.4667	43.126	10.3729	36.226
PBANKA_1234100	protoheme IX farnesyltransferase putative	TRUE	-2.82388	1.0426	-2.7085	0.00675885	0.0327254	281.435	60.1958	2.27081	0	33.2467	0	9.58355	0	0
PBANKA_0614800	conserved Plasmodium protein unknown function	TRUE	-1.85223	0.683862	-2.70849	0.00675911	0.0327254	382.136	1319.07	306.56	144.133	198.703	224.667	33.5424	51.8647	369.505
PBANKA_0822000	conserved Plasmodium protein unknown function	TRUE	-2.22336	0.821544	-2.70632	0.00680344	0.0329064	23.2964	41.8754	212.321	144.133	50.7858	0	23.9589	0	7.2452
PBANKA_1336600	conserved protein unknown function	TRUE	-3.78358	1.40001	-2.70255	0.00688108	0.033248	292.332	1609.58	56.7703	144.133	94.9668	0	43.126	51.8647	14.4904
PBANKA_0206600	asparagine and aspartate rich protein 2 putative	TRUE	1.7976	0.665312	2.70189	0.00689464	0.0332796	134.894	115.157	5.67703	0	169.12	1258.13	253.964	331.934	333.279
PBANKA_0112500	major facilitator superfamily-related transporter putative	TRUE	1.93881	0.719277	2.69549	0.00702846	0.0338911	897.286	60.1958	5.67703	432.4	994.848	2201.73	1092.52	1255.12	637.577
PBANKA_1110300	WD repeat-containing protein putative	TRUE	3.11693	1.15659	2.69493	0.00704024	0.0339134	69.1376	10.4688	0	0	12.4328	0	110.211	124.475	224.601
PBANKA_0903200	conserved Plasmodium protein unknown function	TRUE	-1.61168	0.598464	-2.69302	0.00708074	0.0340738	3409.91	1887.01	152.144	0	536.276	202.2	412.093	466.782	550.635
PBANKA_1220500	conserved protein unknown function	TRUE	-1.4921	0.554659	-2.69012	0.00714253	0.0343043	1852.06	2292.68	932.169	0	1650.57	1190.73	498.345	487.528	470.938
PBANKA_1131200	60S ribosomal protein L7-2 putative	TRUE	1.51438	0.562947	2.6901	0.0071431	0.0343043	28.9326	209.377	15.8957	144.133	55.1151	269.6	153.337	342.307	347.769
PBANKA_1202600	E3 ubiquitin-protein ligase putative	TRUE	1.57173	0.584989	2.68677	0.00721473	0.0346132	585.791	196.291	45.4163	0	730.761	1774.87	805.018	321.561	1086.78
PBANKA_1035800	pentatricopeptide repeat domain-containing protein putative	TRUE	-2.87803	1.07145	-2.68611	0.00722889	0.034646	30.4356	28.7893	0	0	83.6995	0	14.3753	10.3729	0
PBANKA_1108300	pre-mRNA-processing ATP-dependent RNA helicase PRP5 putative	TRUE	-1.56035	0.581227	-2.68457	0.00726229	0.0347709	254.006	5425.48	6746.58	144.133	2136.06	584.133	814.602	1099.53	1485.27
PBANKA_1021700	conserved Plasmodium protein unknown function	TRUE	-2.23862	0.834289	-2.68326	0.00729075	0.034872	98.446	1881.77	7.94784	0	476.499	67.4	407.301	248.95	210.111
PBANKA_1005300	conserved Plasmodium protein unknown function	TRUE	-2.30758	0.86083	-2.68064	0.00734806	0.0351107	1415.07	81.1335	898.106	0	194.207	0	23.9589	82.9835	152.149
PBANKA_0210000	vacuolar protein sorting-associated protein 51 putative	TRUE	-1.98817	0.742526	-2.67758	0.00741569	0.0353982	91.3068	75.8991	5.67703	144.133	97.6309	44.9333	4.79178	20.7459	36.226
PBANKA_0832400	conserved protein unknown function	TRUE	-3.39195	1.26698	-2.67719	0.00742434	0.0354038	237.473	13.0861	1178.55	0	28.1404	0	9.58355	31.1188	0
PBANKA_0937800	essential nuclear protein 1 putative	TRUE	2.05435	0.767541	2.67653	0.00743886	0.0354374	203.655	1324.31	3.40622	4612.26	462.956	1797.33	1715.46	1275.87	2195.29
PBANKA_1140000	conserved protein unknown function	TRUE	2.54266	0.951213	2.67307	0.00751607	0.0357692	335.919	15.7033	1.13541	288.267	53.5055	718.933	9.58355	82.9835	304.298
PBANKA_0809600	conserved Plasmodium protein unknown function	TRUE	-2.05943	0.770624	-2.67242	0.00753071	0.035803	181.111	88.9852	219.133	0	330.413	22.4667	134.17	300.815	14.4904
PBANKA_1316000	DER1-like protein putative	TRUE	1.89532	0.709379	2.67181	0.0075444	0.0358321	175.099	60.1958	4.54163	288.267	89.1944	0	388.134	103.729	565.125
PBANKA_1325500	conserved Plasmodium protein unknown function	TRUE	1.86806	0.699851	2.66922	0.00760268	0.0360728	132.263	18.3205	1.13541	0	294.28	1280.6	206.046	342.307	173.885
PBANKA_0523500	AP-4 complex subunit sigma putative	TRUE	-3.16277	1.18512	-2.66873	0.00761397	0.0360806	36.4476	659.537	2.27081	0	29.9165	0	9.58355	0	28.9808
PBANKA_1301700	splicing factor 3A subunit 1 putative	TRUE	1.74769	0.654937	2.66848	0.00761955	0.0360806	53.732	70.6647	1.13541	0	22.5345	44.9333	62.2931	197.086	159.394
PBANKA_1141800	conserved Plasmodium protein unknown function	TRUE	1.77396	0.664925	2.66791	0.0076324	0.0360997	11.2724	7.85163	1.13541	0	11.3227	22.4667	76.6684	134.848	28.9808
PBANKA_1011800	HID1 domain-containing protein putative	TRUE	-2.54522	0.954176	-2.66746	0.00764273	0.0360997	51.1017	4203.24	1.13541	144.133	116.169	876.2	215.63	414.917	137.659
PBANKA_1310000	conserved Plasmodium protein unknown function	TRUE	-2.0117	0.754276	-2.66706	0.00765171	0.0360997	1815.99	13.0861	568.839	0	1280.14	224.667	301.882	404.544	79.6972
PBANKA_1011100	conserved Plasmodium protein unknown function	TRUE	-2.24352	0.841226	-2.66696	0.00765406	0.0360997	236.721	91.6024	2908.91	0	179.166	0	86.252	176.34	166.64
PBANKA_1244600	phosphoenolpyruvate/phosphate translocator	TRUE	-3.25943	1.22268	-2.6658	0.00768056	0.0361887	145.039	78.5163	0	0	83.8105	22.4667	0	0	7.2452
PBANKA_1426600	conserved Plasmodium protein unknown function	TRUE	-2.17286	0.815358	-2.66491	0.00770082	0.0362482	666.577	3713.82	523.422	0	634.074	67.4	258.756	114.102	282.563
PBANKA_1022600	pantothenate kinase 1 putative	TRUE	1.81668	0.682993	2.65989	0.00781669	0.036757	210.419	83.7507	32.9268	0	177.612	381.933	608.555	311.188	796.972
PBANKA_0912400	conserved Plasmodium protein unknown function	TRUE	2.55453	0.960768	2.65884	0.00784099	0.0367886	58.9924	13.0861	0	0	39.5741	89.8667	81.4602	72.6105	391.241
PBANKA_0511400	peroxiredoxin putative	TRUE	-1.87847	0.70654	-2.65868	0.00784468	0.0367886	5190.58	20584.4	3054.24	0	2297.46	2471.33	1921.5	2790.32	1963.45
PBANKA_0620800	conserved protein unknown function	TRUE	-2.13902	0.804635	-2.65838	0.00785184	0.0367886	1136.64	1669.78	460.975	0	959.88	359.467	694.807	342.307	137.659
PBANKA_0404600	activator of Hsp90 ATPase putative	TRUE	-1.5512	0.583539	-2.65826	0.00785444	0.0367886	1014.52	421.371	4134.01	144.133	882.397	134.8	646.89	404.544	260.827
PBANKA_1207200	adenylate kinase putative	TRUE	1.90989	0.718785	2.65711	0.00788137	0.0368299	18.0359	130.861	3.40622	432.4	13.5984	0	71.8766	31.1188	210.111
PBANKA_1221900	conserved Plasmodium protein unknown function	TRUE	2.22607	0.837846	2.65689	0.00788646	0.0368299	132.263	7.85163	0	0	16.8176	44.9333	52.7095	51.8647	86.9424
PBANKA_1222300	coatomer subunit epsilon putative	TRUE	-2.40825	0.906511	-2.65661	0.00789307	0.0368299	318.634	1690.72	3.40622	0	222.181	67.4	115.003	114.102	282.563
PBANKA_1014800	ADP-dependent DNA helicase RecQ putative	TRUE	-2.70436	1.018	-2.65656	0.00789435	0.0368299	887.141	28.7893	1047.98	0	44.0144	134.8	0	10.3729	79.6972
PBANKA_1229300	conserved Plasmodium protein unknown function	TRUE	-2.33867	0.880714	-2.65543	0.00792081	0.0368901	123.997	47.1098	1.13541	0	136.428	44.9333	4.79178	20.7459	43.4712
PBANKA_1411300	eukaryotic translation initation factor 4 gamma putative	TRUE	-1.13916	0.429006	-2.65534	0.00792281	0.0368901	821.761	4802.58	1971.07	864.8	966.818	1797.33	900.854	705.359	978.101
PBANKA_0410650	conserved Plasmodium protein unknown function	TRUE	3.22639	1.21647	2.65226	0.00799558	0.0371924	45.0898	2.61721	0	0	1.22108	0	9.58355	10.3729	28.9808
PBANKA_1332300	conserved Plasmodium protein unknown function	TRUE	2.16599	0.817548	2.64938	0.00806404	0.0374741	25.5509	23.5549	1.13541	0	6.99346	89.8667	95.8355	51.8647	7.2452
PBANKA_0104400	nucleoside diphosphate kinase putative	TRUE	3.73435	1.41032	2.64788	0.00809988	0.0376038	131.512	2.61721	1.13541	0	11.6003	381.933	14.3753	31.1188	7.2452
PBANKA_1403100	conserved Plasmodium protein unknown function	TRUE	-3.20767	1.21177	-2.6471	0.00811861	0.0376538	32.3143	41.8754	4.54163	0	52.3955	0	0	0	7.2452
PBANKA_0931700	peptidyl-prolyl cis-trans isomerase putative	TRUE	-2.10246	0.794461	-2.6464	0.00813528	0.0376942	134.894	70.6647	575.651	0	38.6861	22.4667	0	93.3564	14.4904
PBANKA_0709500	ATP-dependent RNA helicase DHX36 putative	TRUE	-1.5435	0.58337	-2.64584	0.00814883	0.0377064	172.093	154.415	610.849	0	333.41	134.8	335.424	435.663	28.9808
PBANKA_1341800	conserved Plasmodium protein unknown function	TRUE	-1.58247	0.598142	-2.64563	0.0081538	0.0377064	276.55	214.611	95.3741	144.133	395.741	22.4667	52.7095	145.221	159.394
PBANKA_1322600	golgi apparatus membrane protein TVP23 putative	TRUE	-2.42206	0.915842	-2.64463	0.00817805	0.0377817	252.878	918.641	2.27081	0	375.205	89.8667	138.961	197.086	137.659
PBANKA_1421300	phosphoglycolate phosphatase	TRUE	-2.89318	1.09423	-2.64403	0.00819249	0.0378115	26.3024	4273.9	0	0	145.808	67.4	110.211	197.086	152.149
PBANKA_1025000	conserved protein unknown function	TRUE	-2.55719	0.968039	-2.64162	0.00825099	0.0380444	42.0838	96.8368	649.452	144.133	73.8754	44.9333	67.0849	0	0
PBANKA_0209900	nucleoside transporter 4 putative	TRUE	-1.97009	0.746538	-2.63897	0.00831596	0.0383067	25.1751	191.056	643.775	0	142.811	22.4667	143.753	31.1188	101.433
PBANKA_1244200	conserved Plasmodium protein unknown function	TRUE	-1.96578	0.745026	-2.63853	0.0083266	0.0383185	89.0523	94.2196	1813.24	288.267	58.6119	22.4667	47.9178	10.3729	36.226
PBANKA_1456000	protein farnesyltransferase subunit alpha putative	TRUE	-1.63151	0.61863	-2.6373	0.00835699	0.0384211	348.694	1164.66	839.065	0	251.543	0	210.838	508.274	210.111
PBANKA_0820200	thioredoxin-like protein 1 putative	TRUE	-2.55953	0.97089	-2.63628	0.0083821	0.0384992	5207.12	19532.2	6101.67	0	2363.01	381.933	1207.53	1255.12	1188.21
PBANKA_1350900	protein kinase 6	TRUE	-2.55582	0.971406	-2.63105	0.00851214	0.0390586	50.3502	49.727	78.343	0	19.8703	0	14.3753	0	0
PBANKA_1362200	cytidine and deoxycytidylate deaminase putative	TRUE	-2.7295	1.03792	-2.62978	0.00854412	0.0391674	170.965	1816.34	15.8957	0	133.375	0	95.8355	41.4917	65.2068
PBANKA_1315200	pre-mRNA-splicing factor CWF18 putative	TRUE	-2.61424	0.99443	-2.62888	0.00856659	0.0392325	107.464	2541.31	44.2808	0	11.8778	0	67.0849	134.848	14.4904
PBANKA_0406100	conserved Plasmodium protein unknown function	TRUE	-1.668	0.634729	-2.62789	0.00859164	0.0392958	548.968	164.884	28.3852	0	111.451	89.8667	38.3342	82.9835	36.226
PBANKA_0908200	conserved Plasmodium protein unknown function	TRUE	-1.52184	0.57916	-2.62767	0.00859714	0.0392958	565.876	3096.16	923.085	144.133	1010.72	1011	680.432	383.799	739.01
PBANKA_0204100	N-acetyltransferase GNAT family putative	TRUE	2.12251	0.807934	2.62708	0.00861204	0.0392958	229.958	60.1958	0	0	120.165	988.533	177.296	653.495	376.75
PBANKA_0933600	dynein light chain Tctex-type putative	TRUE	-3.71563	1.41439	-2.62702	0.00861358	0.0392958	774.792	0	678.973	0	122.33	0	33.5424	20.7459	14.4904
PBANKA_0804000	60S ribosomal protein L37 putative	TRUE	1.64126	0.624882	2.62651	0.00862666	0.0393177	12.0239	78.5163	3.40622	144.133	148.583	22.4667	416.884	726.105	681.048
PBANKA_0407400	serine/threonine protein kinase putative	TRUE	-2.28041	0.868343	-2.62616	0.00863533	0.0393194	120.991	73.2819	883.346	0	113.671	134.8	23.9589	0	123.168
PBANKA_1341000	conserved Plasmodium protein unknown function	TRUE	-2.18732	0.833076	-2.6256	0.00864971	0.039347	165.329	1002.39	139.655	144.133	119.943	0	19.1671	145.221	36.226
PBANKA_1321600	conserved Plasmodium protein unknown function	TRUE	1.8818	0.718276	2.61988	0.00879605	0.0399744	120.615	62.8131	3.40622	432.4	22.6455	134.8	23.9589	31.1188	130.414
PBANKA_0414600	40S ribosomal protein S15A putative	TRUE	1.82428	0.69729	2.61624	0.00889041	0.0403645	52.9805	3514.91	22.7081	5332.93	243.606	404.4	1178.78	1732.28	1391.08
PBANKA_0824600	conserved protein unknown function	TRUE	2.32567	0.889081	2.61581	0.00890157	0.0403765	75.5253	2.61721	21.5727	144.133	98.408	44.9333	474.386	269.696	86.9424
PBANKA_1356000	AP2 domain transcription factor putative	TRUE	-1.20658	0.461536	-2.61427	0.00894185	0.0405204	1514.64	4417.85	7076.99	0	1920.82	1617.6	1638.79	1587.06	1528.74
PBANKA_0304400	merozoite surface protein 4/5	TRUE	1.99258	0.762761	2.61233	0.00899279	0.0406827	15.0299	39.2582	1.13541	288.267	59.2779	179.733	47.9178	51.8647	217.356
PBANKA_1009100	ataxin-2 like protein putative	TRUE	-2.49811	0.956305	-2.61225	0.00899483	0.0406827	63.1257	91.6024	4.54163	144.133	26.5863	0	0	0	7.2452
PBANKA_1420700	MAATS1 domain-containing protein putative	TRUE	3.79695	1.45435	2.61075	0.00903436	0.0408225	36.4476	2.61721	0	0	0.943562	44.9333	4.79178	20.7459	7.2452
PBANKA_1301600	vacuole membrane protein 1 putative	TRUE	1.81357	0.695088	2.60913	0.00907731	0.0409585	24.0479	23.5549	1.13541	0	70.0456	0	230.005	114.102	246.337
PBANKA_1435900	conserved Plasmodium protein unknown function	TRUE	-1.76769	0.677547	-2.60896	0.00908173	0.0409585	6101.4	6786.43	5155.88	0	3061.25	3235.2	2237.76	2904.42	1362.1
PBANKA_1337700	conserved Plasmodium protein unknown function	TRUE	-2.07696	0.798447	-2.60126	0.00928833	0.0418505	5837.24	2227.25	84.0201	288.267	909.205	696.467	253.964	394.171	159.394
PBANKA_0831200	diacylglycerol kinase putative	TRUE	-2.30372	0.885921	-2.60036	0.00931253	0.0419123	746.611	73.2819	434.861	0	775.997	426.867	134.17	207.459	86.9424
PBANKA_1330800	DNA/RNA-binding protein KIN17 putative	TRUE	-2.24641	0.863971	-2.6001	0.00931975	0.0419123	279.556	290.51	1.13541	0	557.978	44.9333	162.92	394.171	0
PBANKA_0212400	conserved protein unknown function	TRUE	-2.29837	0.884423	-2.59873	0.00935706	0.0420402	58.9924	94.2196	470.058	144.133	16.5956	0	38.3342	51.8647	7.2452
PBANKA_1119700	cleavage stimulation factor subunit 1 putative	TRUE	-2.18192	0.839801	-2.59813	0.00937319	0.0420729	133.015	44.4926	24.9789	0	90.1379	134.8	86.252	31.1188	0
PBANKA_1428400	tetratricopeptide repeat protein putative	TRUE	2.04152	0.785879	2.59775	0.00938361	0.0420798	14.2784	20.9377	2.27081	0	32.8582	0	19.1671	197.086	144.904
PBANKA_1345800	RNA-binding protein putative	TRUE	1.51523	0.583444	2.59705	0.00940273	0.0421256	532.059	2318.85	105.593	5332.93	282.736	651.533	1126.07	1037.29	2014.16
PBANKA_1212900	conserved Plasmodium protein unknown function	TRUE	1.98288	0.764092	2.59507	0.00945706	0.042329	174.347	39.2582	1.13541	288.267	186.603	89.8667	503.136	321.561	441.957
PBANKA_0911500	apical exonemal protein putative	TRUE	-2.13944	0.825791	-2.59078	0.0095759	0.0428205	205.534	18.3205	724.389	0	336.075	22.4667	162.92	145.221	65.2068
PBANKA_1363200	ubiquitin-activating enzyme E1 putative	TRUE	-2.12551	0.820782	-2.58961	0.00960844	0.0429256	258.139	298.362	1.13541	0	298.332	89.8667	134.17	72.6105	57.9616
PBANKA_1137900	proliferating cell nuclear antigen 1 putative	TRUE	-2.48785	0.961158	-2.58839	0.00964258	0.0430375	18.7874	211.994	5.67703	144.133	26.4197	0	0	0	14.4904
PBANKA_1010400	conserved protein unknown function	TRUE	-2.12422	0.820803	-2.58798	0.00965404	0.0430481	2647.52	3049.05	6353.73	144.133	1313.83	314.533	675.64	788.343	398.486
PBANKA_1329500	protein phosphatase containing kelch-like domains	TRUE	-2.23433	0.86504	-2.58292	0.00979671	0.0436433	249.497	102.071	139.655	0	370.043	224.667	100.627	20.7459	14.4904
PBANKA_1020100	serine/threonine protein phosphatase 7	TRUE	-1.87384	0.725879	-2.58148	0.00983787	0.0437855	4708.5	510.356	4325.9	0	1921.43	269.6	551.054	394.171	702.784
PBANKA_0600400	fam-a protein	TRUE	3.89671	1.51034	2.58001	0.00987962	0.04393	23.6721	0	0	0	0.943562	22.4667	28.7507	20.7459	0
PBANKA_1230500	RNA and export factor binding protein putative	TRUE	1.94113	0.75257	2.57934	0.00989902	0.0439349	9.01795	96.8368	2.27081	144.133	98.519	359.467	407.301	269.696	0
PBANKA_0303100	PCI domain-containing protein putative	TRUE	-2.59362	1.00554	-2.57933	0.00989925	0.0439349	25.1751	83.7507	4.54163	0	31.4706	0	9.58355	0	0
PBANKA_0209700	zinc-carboxypeptidase putative	TRUE	-1.91742	0.743623	-2.57849	0.0099233	0.0439784	1375.61	1326.93	5553.27	0	1603	1078.4	713.974	321.561	731.765
PBANKA_1438300	phospholipid-transporting ATPase putative	TRUE	-1.07165	0.415634	-2.57834	0.00992762	0.0439784	3864.57	452.777	2371.86	432.4	744.859	674	368.967	414.917	601.351
PBANKA_1304100	porphobilinogen synthase putative	TRUE	-2.18111	0.846775	-2.57578	0.0100015	0.0442643	519.659	6495.92	668.754	144.133	1585.13	224.667	982.314	1006.17	746.255
PBANKA_0604400	targeted glyoxalase II putative	TRUE	3.05054	1.18535	2.57353	0.0100666	0.0445108	16.5329	5.23442	0	144.133	1.16558	0	33.5424	0	0
PBANKA_1214300	enolase putative	TRUE	-1.56325	0.607519	-2.57317	0.010077	0.0445156	2692.99	11078.7	1671.32	1153.07	687.968	112.333	972.73	663.868	673.803
PBANKA_0214500	IMP1-like protein putative	TRUE	2.6688	1.03763	2.57202	0.0101106	0.0446221	14.2784	34.0237	1.13541	144.133	0.222015	0	4.79178	0	43.4712
PBANKA_1017000	CorA-like Mg2 transporter protein putative	TRUE	2.6197	1.01913	2.57052	0.0101545	0.0447743	21.7934	10.4688	0	0	7.04896	22.4667	47.9178	41.4917	72.452
PBANKA_1312100	conserved protein unknown function	TRUE	-2.29176	0.892591	-2.56754	0.0102423	0.0451193	111.597	832.273	6.81244	0	154.8	22.4667	119.794	62.2376	14.4904
PBANKA_1330900	conserved Plasmodium protein unknown function	TRUE	2.2351	0.870929	2.56634	0.0102779	0.0452343	212.298	240.783	208.915	1585.47	4.71781	292.067	33.5424	41.4917	79.6972
PBANKA_1010000	mitochondrial acidic protein MAM33 putative	TRUE	-2.21199	0.862287	-2.56526	0.0103098	0.0453327	114.979	2706.2	4.54163	0	386.75	22.4667	378.55	705.359	224.601
PBANKA_0902400	kinesin-like protein putative	TRUE	-2.69375	1.05112	-2.56274	0.010385	0.0456208	188.25	7.85163	512.068	0	24.3661	0	19.1671	62.2376	50.7164
PBANKA_1328700	ribonuclease Z putative	TRUE	-1.88742	0.736899	-2.5613	0.0104283	0.0457685	737.218	1182.98	308.831	144.133	96.6874	292.067	52.7095	82.9835	36.226
PBANKA_0110400	eukaryotic translation initiation factor 3 subunit L putative	TRUE	1.9162	0.748504	2.56004	0.0104661	0.0458791	29.6841	57.5786	2.27081	288.267	62.9967	0	723.558	93.3564	369.505
PBANKA_1038900	condensin complex subunit 1 putative	TRUE	-2.35213	0.918866	-2.55981	0.0104728	0.0458791	199.898	2651.23	5.67703	144.133	193.375	22.4667	105.419	20.7459	57.9616
PBANKA_1035000	conserved Plasmodium protein unknown function	TRUE	-1.70431	0.666273	-2.55797	0.0105285	0.0460803	311.871	1727.36	699.41	0	373.595	44.9333	498.345	446.036	268.072
PBANKA_0912800	conserved Plasmodium protein unknown function	TRUE	-1.54093	0.602692	-2.55675	0.0105655	0.0461995	89.0523	1374.04	797.055	0	1075.99	426.867	675.64	715.732	579.616
PBANKA_0212500	conserved Plasmodium protein unknown function	TRUE	-2.10072	0.821976	-2.5557	0.0105975	0.0462967	69.5134	20.9377	191.884	0	82.3674	0	86.252	41.4917	0
PBANKA_0607900	cGMP-specific 3'5'-cyclic phosphodiesterase alpha putative	TRUE	-2.65325	1.03854	-2.55478	0.0106255	0.0463765	638.02	970.985	51.0933	0	373.207	112.333	153.337	114.102	21.7356
PBANKA_0305700	ribosome-recycling factor putative	TRUE	-1.99776	0.782183	-2.55409	0.0106466	0.0464091	621.111	3106.63	238.435	144.133	464.344	22.4667	124.586	352.68	499.919
PBANKA_1359000	protein transport protein SEC61 subunit alpha putative	TRUE	2.0163	0.789499	2.55389	0.0106525	0.0464091	37.5748	143.947	7.94784	1008.93	102.182	0	460.01	217.832	72.452
PBANKA_0823600	pre-mRNA-splicing factor 18 putative	TRUE	2.30325	0.902242	2.55281	0.0106859	0.0465116	43.5868	15.7033	2.27081	0	7.49299	0	62.2931	228.205	0
PBANKA_0417100	conserved protein unknown function	TRUE	-2.92598	1.14668	-2.55169	0.0107203	0.0466184	187.498	0	1209.21	0	507.97	269.6	234.797	186.713	94.1875
PBANKA_1325400	conserved Plasmodium protein unknown function	TRUE	3.34848	1.31279	2.55066	0.010752	0.0467135	10.8967	0	0	0	83.0335	22.4667	19.1671	124.475	152.149
PBANKA_0721900	60S ribosomal protein L7ae/L30e putative	TRUE	1.85489	0.727705	2.54895	0.0108047	0.0468865	117.609	73.2819	1.13541	0	65.2723	314.533	186.879	311.188	260.827
PBANKA_1029200	FeS assembly ATPase SufC	TRUE	-2.42106	0.94991	-2.54873	0.0108116	0.0468865	55.235	49.727	196.425	0	84.3656	0	43.126	155.594	0
PBANKA_1408700	conserved Plasmodium protein unknown function	TRUE	-3.79	1.48783	-2.54733	0.0108551	0.047032	10.8967	2407.83	1798.48	0	55.6147	0	23.9589	114.102	57.9616
PBANKA_0511700	meiotic recombination protein SPO11-2 putative	TRUE	-1.79486	0.705438	-2.54432	0.0109491	0.0473962	1281.68	544.38	1474.89	288.267	645.008	112.333	277.923	207.459	376.75
PBANKA_1345900	protein kinase putative	TRUE	-2.77011	1.08895	-2.54385	0.010964	0.0473985	393.032	10.4688	272.498	0	240.83	157.267	52.7095	31.1188	7.2452
PBANKA_1100700	fam-a protein	TRUE	4.96493	1.95188	2.54366	0.0109697	0.0473985	19.1631	0	0	0	0.499533	0	0	0	144.904
PBANKA_1450400	conserved Plasmodium protein unknown function	TRUE	2.96895	1.16777	2.5424	0.0110093	0.0475264	165.329	20.9377	18.1665	576.533	262.699	1887.2	71.8766	72.6105	94.1875
PBANKA_1210200	PRE-binding protein putative	TRUE	1.65358	0.650501	2.542	0.0110219	0.0475374	50.726	536.528	1255.76	288.267	13.9314	112.333	474.386	632.749	1615.68
PBANKA_0611600	ribonucleoside-diphosphate reductase large subunit putative	TRUE	-1.98111	0.779505	-2.54149	0.011038	0.0475639	87.1735	104.688	658.536	144.133	186.659	67.4	76.6684	62.2376	14.4904
PBANKA_1322100	aminodeoxychorismate lyase putative	TRUE	-2.62048	1.03147	-2.54053	0.0110686	0.0476522	22.1691	39.2582	4.54163	144.133	34.8008	0	0	0	0
PBANKA_1329400	conserved protein unknown function	TRUE	-3.55005	1.39788	-2.5396	0.0110978	0.047699	23.6721	13.0861	1297.77	0	0.555037	0	14.3753	0	28.9808
PBANKA_0602000	origin recognition complex subunit 1 putative	TRUE	-1.79113	0.705328	-2.53943	0.0111035	0.047699	1820.12	3656.24	182.8	144.133	2232.08	2089.4	426.468	321.561	152.149
PBANKA_0718600	prohibitin-like protein PHBL	TRUE	2.50436	0.986266	2.53923	0.0111096	0.047699	12.7754	13.0861	2.27081	0	0.499533	359.467	0	0	14.4904
PBANKA_0907200	EELM2 domain-containing protein putative	TRUE	-2.55191	1.00593	-2.53687	0.0111849	0.0479788	364.476	1025.95	5.67703	0	265.585	44.9333	38.3342	0	94.1875
PBANKA_0902700	conserved Plasmodium protein unknown function	TRUE	-2.34513	0.925003	-2.53526	0.0112362	0.0481127	158.19	65.4303	468.923	0	358.665	44.9333	105.419	186.713	7.2452
PBANKA_1312900	conserved Plasmodium protein unknown function	TRUE	3.1051	1.22477	2.53526	0.0112365	0.0481127	11.6482	20.9377	1.13541	0	61.8311	516.733	76.6684	114.102	188.375
PBANKA_0719900	cdc2-related protein kinase 1	TRUE	-2.05847	0.812136	-2.53464	0.0112562	0.0481539	409.565	15.7033	531.37	0	255.816	67.4	33.5424	72.6105	79.6972
PBANKA_0939900	U6 snRNA-associated Sm-like protein LSm4 putative	TRUE	2.2897	0.903494	2.53428	0.011268	0.0481606	12.7754	5.23442	2.27081	0	10.7677	0	62.2931	62.2376	14.4904
PBANKA_0917980	small nucleolar RNA snoR14a	FALSE	2.84978	1.12562	2.53174	0.0113498	0.0483853	9.76945	2.61721	0	0	34.1348	0	129.378	51.8647	130.414
PBANKA_0829500	conserved Plasmodium protein unknown function	TRUE	-2.45332	0.96903	-2.53173	0.0113501	0.0483853	69.1376	109.923	2.27081	0	7.15997	22.4667	0	0	7.2452
PBANKA_1018400	protein arginine N-methyltransferase 1 putative	TRUE	1.71563	0.677659	2.5317	0.0113511	0.0483853	26.6781	70.6647	0	144.133	53.5055	44.9333	258.756	197.086	173.885
PBANKA_0301900	Sel1 repeat-containing protein putative	TRUE	-1.62111	0.640693	-2.53024	0.0113985	0.0485437	1397.78	405.668	1136.54	0	1092.42	696.467	445.635	414.917	333.279
PBANKA_1020000	conserved Plasmodium protein unknown function	TRUE	-2.79111	1.10331	-2.52977	0.0114137	0.0485646	648.917	1005.01	399.663	0	124.772	179.733	47.9178	51.8647	101.433
PBANKA_1224900	conserved Plasmodium protein unknown function	TRUE	-3.22725	1.27619	-2.52881	0.0114449	0.0486413	41.3323	65.4303	292.935	144.133	36.1329	22.4667	0	0	0
PBANKA_1352200	conserved Plasmodium protein unknown function	TRUE	-1.94811	0.770436	-2.52859	0.0114523	0.0486413	32.3143	41.8754	1.13541	0	158.13	44.9333	67.0849	72.6105	0
PBANKA_0622100	protein kinase putative	TRUE	-2.47396	0.978705	-2.52779	0.0114784	0.0487089	175.474	303.596	4.54163	144.133	553.26	157.267	115.003	165.967	0
PBANKA_0213900	dynein light chain putative	TRUE	4.29502	1.69963	2.52704	0.0115029	0.0487689	7.51496	0	0	144.133	0.111007	0	0	0	0
PBANKA_1034600	conserved Plasmodium protein unknown function	TRUE	-1.60314	0.634656	-2.526	0.0115369	0.0488693	309.992	1460.4	283.852	144.133	309.877	22.4667	364.175	331.934	543.39
PBANKA_1351800	26S proteasome regulatory subunit RPN3 putative	TRUE	-2.2124	0.876001	-2.52556	0.0115513	0.0488866	206.661	109.923	9.08325	144.133	55.1706	0	0	10.3729	21.7356
PBANKA_1314000	NADPH--cytochrome P450 reductase putative	TRUE	-2.90371	1.15112	-2.52251	0.0116521	0.0492694	50.726	1591.26	1.13541	0	39.0191	157.267	143.753	82.9835	0
PBANKA_0800500	chitinase	TRUE	4.04669	1.60499	2.52132	0.0116917	0.0493927	36.0718	2.61721	0	0	0.888059	44.9333	62.2931	62.2376	0
PBANKA_0825900	conserved Plasmodium protein unknown function	TRUE	-2.39502	0.950691	-2.51924	0.0117609	0.0496407	1992.59	9581.61	5635.02	288.267	2658.68	876.2	2985.28	2333.91	934.63
PBANKA_0924900	translation elongation factor EF-1 subunit alpha putative	TRUE	1.846	0.733054	2.51824	0.0117944	0.0497381	46.217	230.315	3.40622	0	15.43	0	134.17	165.967	224.601
PBANKA_0307700	conserved Plasmodium protein unknown function	TRUE	-2.34566	0.931826	-2.51727	0.0118268	0.0497488	59.3682	505.122	1.13541	0	123.052	22.4667	129.378	82.9835	108.678
PBANKA_1453100	sphingomyelin phosphodiesterase putative	TRUE	2.03644	0.809024	2.51716	0.0118306	0.0497488	55.6107	18.3205	18.1665	432.4	53.117	67.4	115.003	62.2376	195.62
PBANKA_0804800	mediator of RNA polymerase II transcription subunit 10 putative	TRUE	1.84832	0.734318	2.51705	0.0118341	0.0497488	126.627	26.1721	0	0	152.413	0	345.008	518.647	536.145
PBANKA_1357200	heat shock protein 110 putative	TRUE	-2.44487	0.97146	-2.5167	0.0118461	0.0497488	49.223	191.056	19.3019	144.133	4.16277	0	0	0	7.2452
PBANKA_1018800	conserved Plasmodium protein unknown function	TRUE	-1.74861	0.69483	-2.5166	0.0118494	0.0497488	208.164	57.5786	122.624	144.133	414.501	44.9333	134.17	82.9835	21.7356
PBANKA_1234800	40S ribosomal protein S9 putative	TRUE	1.43809	0.571645	2.51571	0.0118792	0.0498295	9.3937	88.9852	2.27081	144.133	85.5866	224.667	373.758	394.171	492.673
PBANKA_0617600	pre-rRNA-processing protein ESF2 putative	TRUE	1.18614	0.471699	2.51462	0.0119161	0.0499174	453.528	102.071	112.405	144.133	470.893	179.733	507.928	1151.4	869.424
PBANKA_0908500	myosin K putative	TRUE	-2.9986	1.1926	-2.51433	0.0119258	0.0499174	5869.18	13.0861	723.254	0	24.0331	22.4667	14.3753	0	21.7356
PBANKA_1104000	ATP-dependent helicase putative	TRUE	-2.9421	1.17021	-2.51416	0.0119317	0.0499174	42.8353	47.1098	0	0	39.3521	0	0	10.3729	7.2452
PBANKA_0704100	ubiquitin conjugation factor E4 B putative	TRUE	-2.30432	0.917436	-2.5117	0.0120151	0.0502219	53.3562	68.0475	5.67703	0	19.6483	44.9333	0	0	0
PBANKA_1412400	conserved protein unknown function	TRUE	-1.89519	0.754915	-2.51047	0.012057	0.0503196	99.5732	1117.55	359.924	0	197.649	44.9333	306.674	145.221	318.789
PBANKA_0106800	conserved Plasmodium protein unknown function	TRUE	-2.42043	0.964226	-2.51023	0.0120653	0.0503196	509.138	591.49	1.13541	0	67.8255	44.9333	19.1671	103.729	7.2452
PBANKA_1234700	conserved protein unknown function	TRUE	2.61509	1.04183	2.51008	0.0120703	0.0503196	282.938	2227.25	1561.18	23926.1	91.1925	1100.87	52.7095	186.713	130.414
PBANKA_1457900	conserved protein unknown function	TRUE	-1.17355	0.467803	-2.50863	0.0121199	0.0504571	125773	6898.97	5096.84	1873.73	331.801	988.533	354.591	363.053	347.769
PBANKA_1224200	DnaJ protein putative	TRUE	1.71942	0.685458	2.50843	0.012127	0.0504571	321.64	141.329	44.2808	144.133	300.219	67.4	297.09	197.086	688.294
PBANKA_1364100	conserved Plasmodium protein unknown function	TRUE	2.54213	1.01353	2.50819	0.0121352	0.0504571	22.1691	5.23442	0	0	0.832555	0	91.0437	124.475	0
PBANKA_1448600	conserved Plasmodium protein unknown function	TRUE	2.06079	0.82253	2.50543	0.0122304	0.0508083	37.199	41.8754	12.4895	0	79.8143	269.6	210.838	259.323	557.88
PBANKA_0518000	ribosomal protein L27 putative	TRUE	2.47354	0.987641	2.50449	0.0122627	0.0508978	20.2904	13.0861	0	288.267	7.04896	0	28.7507	72.6105	0
PBANKA_1226100	conserved Plasmodium protein unknown function	TRUE	-1.14781	0.458444	-2.50371	0.0122897	0.0509547	3376.47	2177.52	9934.81	4756.4	3402.21	1505.27	814.602	1151.4	1543.23
PBANKA_0205800	eukaryotic translation initiation factor 2-alpha kinase 2	TRUE	-2.07849	0.830443	-2.50287	0.012319	0.0509547	10632.9	38237.4	34425.5	0	13372.7	15254.9	7091.83	6047.42	5477.37
PBANKA_1137400	conserved Plasmodium protein unknown function	TRUE	-2.73456	1.09261	-2.50277	0.0123226	0.0509547	20.2904	44.4926	4.54163	0	20.0923	0	0	0	0
PBANKA_1223500	DNA helicase PSH3 putative	TRUE	-1.29176	0.516169	-2.50258	0.0123292	0.0509547	2738.83	1572.94	2077.79	1008.93	389.636	516.733	253.964	186.713	304.298
PBANKA_1463700	DNA repair protein rhp16 putative	TRUE	-1.50142	0.599955	-2.50255	0.0123302	0.0509547	412.196	146.564	2124.35	0	877.457	224.667	469.594	518.647	195.62
PBANKA_0603400	conserved protein unknown function	TRUE	2.06821	0.82662	2.50201	0.0123489	0.0509878	23.6721	581.021	462.11	6486	13.3209	0	38.3342	10.3729	101.433
PBANKA_0708100	dynein light chain 1	TRUE	2.66938	1.06716	2.50138	0.012371	0.0510343	196.892	0	3.40622	0	66.7709	22.4667	28.7507	72.6105	195.62
PBANKA_1140200	pre-mRNA-splicing factor ATP-dependent RNA helicase PRP16 putative	TRUE	-1.48305	0.593	-2.50093	0.0123867	0.0510547	460.667	2719.28	1261.44	1008.93	661.049	89.8667	383.342	165.967	137.659
PBANKA_1230000	GPI-anchored wall transfer protein 1 putative	TRUE	-2.04681	0.81858	-2.50044	0.012404	0.0510814	32.6901	10.4688	61.3119	0	33.6907	22.4667	4.79178	0	36.226
PBANKA_0414100	inorganic pyrophosphatase putative	TRUE	1.56196	0.624758	2.50011	0.0124156	0.0510848	110.47	57.5786	21.5727	0	687.302	1774.87	2376.72	2116.08	2586.53
PBANKA_0622800	conserved protein unknown function	TRUE	-1.27782	0.511625	-2.49758	0.0125045	0.0514062	584.288	1340.01	1532.8	144.133	947.003	202.2	862.52	560.138	608.596
PBANKA_0931100	conserved protein unknown function	TRUE	-2.30769	0.924946	-2.49495	0.0125977	0.0517443	3642.88	12944.7	6021.06	0	2114.41	1258.13	421.676	726.105	825.952
PBANKA_0942900	phenylalanine--tRNA ligase beta subunit putative	TRUE	1.56883	0.628976	2.49425	0.0126222	0.0518002	47.3442	65.4303	5.67703	0	121.553	44.9333	330.632	93.3564	478.183
PBANKA_0836000	vacuolar protein sorting-associated protein 33 putative	TRUE	-2.27815	0.914649	-2.49074	0.0127478	0.0522704	89.0523	2046.66	7.94784	0	72.5988	112.333	76.6684	114.102	50.7164
PBANKA_0214300	AP-4 complex subunit beta putative	TRUE	2.36653	0.950709	2.48922	0.0128022	0.0524481	63.1257	44.4926	2.27081	144.133	15.208	0	57.5013	51.8647	231.846
PBANKA_0603300	sexual stage-specific protein G37	TRUE	2.1774	0.874991	2.48849	0.0128287	0.0525113	30.4356	47.1098	14.7603	144.133	4.99533	0	115.003	72.6105	260.827
PBANKA_1013000	inner membrane complex suture component putative	TRUE	-1.96761	0.790989	-2.48754	0.0128631	0.0526068	178.105	23.5549	113.541	0	89.4164	22.4667	23.9589	31.1188	7.2452
PBANKA_1029100	conserved Plasmodium protein unknown function	TRUE	-2.8688	1.15365	-2.48671	0.0128929	0.0526831	431.359	7.85163	52.2287	0	154.8	0	52.7095	62.2376	0
PBANKA_0503800	conserved Plasmodium protein unknown function	TRUE	-3.46123	1.39287	-2.48495	0.0129568	0.0528987	54.4835	5.23442	54.4995	0	200.035	0	0	41.4917	14.4904
PBANKA_0512600	partial CSTF domain-containing protein putative	TRUE	-1.49394	0.601839	-2.48228	0.0130543	0.0532285	6537.64	11306.3	7579.97	4468.13	456.795	1033.47	359.383	508.274	434.712
PBANKA_0932700	conserved protein unknown function	TRUE	1.87981	0.75734	2.48213	0.0130601	0.0532285	13.9027	78.5163	9.08325	144.133	0.444029	0	0	0	50.7164
PBANKA_0507700	conserved Plasmodium protein unknown function	TRUE	-2.56412	1.03433	-2.47902	0.0131744	0.0536484	7.51496	813.952	113.541	0	38.7416	0	33.5424	31.1188	0
PBANKA_0834500	conserved Plasmodium protein unknown function	TRUE	-1.92827	0.777951	-2.47865	0.013188	0.0536575	72.1436	337.62	191.884	0	144.31	22.4667	14.3753	31.1188	108.678
PBANKA_0700561	fam-a protein	TRUE	4.06117	1.63866	2.47835	0.0131993	0.0536576	11.6482	0	0	0	0.277518	0	4.79178	20.7459	0
PBANKA_0812900	conserved Plasmodium protein unknown function	TRUE	2.70353	1.0912	2.47757	0.013228	0.0537281	20.6661	23.5549	1.13541	3026.8	43.0153	0	14.3753	72.6105	108.678
PBANKA_0821800	U4/U6 snRNA-associated-splicing factor putative	TRUE	-1.39465	0.563714	-2.47404	0.0133594	0.0541696	192.383	183.205	223.675	0	123.496	22.4667	33.5424	82.9835	50.7164
PBANKA_1310500	conserved Plasmodium protein unknown function	TRUE	-2.09684	0.847537	-2.47404	0.0133596	0.0541696	1514.64	2583.19	52.2287	0	430.93	22.4667	498.345	124.475	224.601
PBANKA_1108400	single-stranded DNA-binding protein putative	TRUE	2.67333	1.08089	2.47326	0.0133886	0.0542409	22.1691	28.7893	0	0	0.222015	89.8667	0	0	7.2452
PBANKA_0819400	conserved Plasmodium protein unknown function	TRUE	-2.73733	1.10727	-2.47214	0.0134305	0.0543644	135.269	1324.31	1.13541	144.133	234.503	44.9333	134.17	41.4917	7.2452
PBANKA_0918100	60S ribosomal protein L38 putative	TRUE	1.56854	0.634863	2.47068	0.0134857	0.0545409	138.275	753.757	13.6249	576.533	227.676	3482.33	680.432	1545.57	623.087
PBANKA_0617400	conserved Plasmodium protein unknown function	TRUE	-1.56013	0.63167	-2.46984	0.0135173	0.0546222	1135.13	1934.12	1125.19	144.133	1237.68	988.533	239.589	114.102	311.543
PBANKA_1330300	conserved Plasmodium protein unknown function	TRUE	-1.9172	0.776564	-2.46883	0.0135556	0.0547305	151.802	112.54	1645.2	0	415.112	67.4	81.4602	155.594	115.923
PBANKA_1130600	conserved Plasmodium protein unknown function	TRUE	-1.93308	0.783128	-2.46841	0.0135715	0.054748	1556.72	28.7893	78.343	0	729.485	67.4	115.003	197.086	72.452
PBANKA_1025800	prefoldin subunit 2 putative	TRUE	-2.25136	0.912359	-2.46762	0.0136013	0.0548215	60.1197	2797.8	2.27081	144.133	84.6986	22.4667	23.9589	31.1188	166.64
PBANKA_0513700	conserved Plasmodium protein unknown function	TRUE	-2.39393	0.970585	-2.46648	0.0136447	0.0549496	2652.03	19202.5	5621.4	576.533	6688.86	6335.6	5088.87	4512.23	2006.92
PBANKA_0302100	conserved Plasmodium protein unknown function	TRUE	-1.61144	0.65345	-2.46604	0.0136615	0.0549706	988.969	83.7507	456.433	0	237.5	921.133	182.087	228.205	101.433
PBANKA_1112100	conserved Plasmodium protein unknown function	TRUE	-2.2384	0.908447	-2.46398	0.0137404	0.0552411	300.223	206.76	1.13541	0	57.8348	22.4667	19.1671	0	65.2068
PBANKA_0903900	coatomer subunit gamma putative	TRUE	-2.84419	1.15472	-2.46309	0.0137744	0.0553312	57.4894	28.7893	3.40622	0	74.2639	0	14.3753	0	0
PBANKA_0501100	early transcribed membrane protein	TRUE	3.25651	1.32251	2.46238	0.013802	0.055395	3.38173	2.61721	1.13541	0	16.9286	0	28.7507	10.3729	181.13
PBANKA_1119000	conserved Plasmodium protein unknown function	TRUE	-1.91118	0.776601	-2.46096	0.0138567	0.0555674	1108.46	1148.96	45.4163	0	333.133	1145.8	373.758	269.696	50.7164
PBANKA_1423900	translation initiation factor SUI1 putative	TRUE	-1.79707	0.730751	-2.45921	0.0139245	0.0557921	86.7978	123.009	14.7603	144.133	58.8894	44.9333	0	31.1188	7.2452
PBANKA_1114900	phosphatidylinositol 3-kinase putative	TRUE	-1.61472	0.658016	-2.45392	0.0141309	0.0565467	712.042	1541.54	1515.77	0	307.213	1280.6	110.211	155.594	137.659
PBANKA_0801300	conserved protein unknown function	TRUE	-3.06839	1.25048	-2.45377	0.0141367	0.0565467	16.9087	18.3205	6.81244	0	41.2947	22.4667	0	0	0
PBANKA_0906300	methyltransferase putative	TRUE	-2.41411	0.984065	-2.45321	0.014159	0.0565881	40.205	39.2582	2.27081	0	25.6427	0	14.3753	0	0
PBANKA_0905500	conserved Plasmodium protein unknown function	TRUE	-2.46065	1.00333	-2.45247	0.0141879	0.056632	722.939	2931.28	1155.84	0	858.42	1505.27	618.139	560.138	478.183
PBANKA_0906100	conserved Plasmodium protein unknown function	TRUE	-3.70737	1.51194	-2.45206	0.0142042	0.056632	671.086	1421.15	1623.63	0	906.985	22.4667	172.504	62.2376	0
PBANKA_0611800	N-acetyltransferase GNAT family putative	TRUE	-1.11072	0.45298	-2.45202	0.0142058	0.056632	1161.81	3096.16	1829.14	0	1045.74	1505.27	1202.74	1016.55	1333.12
PBANKA_1104200	2-oxoisovalerate dehydrogenase subunit beta mitochondrial putative	TRUE	-2.99307	1.22103	-2.45127	0.0142355	0.0567026	25.1751	68.0475	4.54163	0	57.7238	0	0	10.3729	7.2452
PBANKA_0522500	transmembrane emp24 domain-containing protein putative	TRUE	-2.9537	1.20532	-2.45055	0.0142637	0.0567674	77.0283	68.0475	0	0	16.2626	0	0	0	14.4904
PBANKA_0506900	phospholipid scramblase putative	TRUE	-2.9441	1.20202	-2.44929	0.014314	0.0569197	55.235	2.61721	552.943	0	219.906	0	143.753	103.729	0
PBANKA_0302000	conserved Plasmodium protein unknown function	TRUE	-1.89985	0.776354	-2.44715	0.0143992	0.0572106	237.097	44.4926	395.121	0	18.3717	22.4667	81.4602	31.1188	50.7164
PBANKA_1445700	conserved Plasmodium protein unknown function	TRUE	-2.02742	0.829313	-2.44469	0.0144975	0.0575516	620.736	54.9614	2913.45	0	436.481	674	345.008	248.95	195.62
PBANKA_0622200	conserved Plasmodium protein unknown function	TRUE	1.89901	0.776952	2.44418	0.0145181	0.0575516	288.199	1277.2	2058.49	26376.4	262.255	988.533	138.961	176.34	101.433
PBANKA_0904800	conserved Plasmodium protein unknown function	TRUE	2.58933	1.05942	2.4441	0.0145215	0.0575516	19.9146	13.0861	0	0	10.2127	112.333	62.2931	72.6105	152.149
PBANKA_1112900	conserved Plasmodium protein unknown function	TRUE	-0.955449	0.391316	-2.44163	0.0146211	0.0578635	728.2	109.923	102.187	144.133	525.786	179.733	225.213	383.799	79.6972
PBANKA_1006700	U4/U6 small nuclear ribonucleoprotein PRP31 putative	TRUE	-1.49881	0.613915	-2.4414	0.0146303	0.0578635	267.157	3499.21	3101.93	144.133	363.493	67.4	589.388	809.089	862.178
PBANKA_1452200	periodic tryptophan protein 1 putative	TRUE	1.46923	0.601838	2.44124	0.0146368	0.0578635	889.395	719.733	398.528	2162	20.8694	359.467	134.17	103.729	123.168
PBANKA_0401000	pre-mRNA-splicing factor PRP46 putative	TRUE	1.71497	0.702634	2.44077	0.0146561	0.0578916	28.5568	49.727	5.67703	0	3.10821	0	52.7095	103.729	14.4904
PBANKA_1213400	FAD synthetase putative	TRUE	-4.20468	1.72669	-2.43511	0.0148874	0.0587399	22.1691	942.196	0	0	0.444029	67.4	23.9589	0	0
PBANKA_1309300	conserved Plasmodium protein unknown function	TRUE	1.59349	0.654437	2.43491	0.0148957	0.0587399	80.4101	15.7033	10.2187	0	76.0955	247.133	253.964	197.086	173.885
PBANKA_0517100	conserved protein unknown function	TRUE	2.7786	1.14191	2.43329	0.0149623	0.0589535	7.89071	13.0861	1.13541	0	0.0555037	0	0	0	28.9808
PBANKA_0106000	G-protein associated signal transduction protein putative	TRUE	-1.9387	0.796919	-2.43274	0.014985	0.058994	25778.9	1410.68	1147.9	288.267	641.622	337	191.671	290.442	746.255
PBANKA_1034800	conserved Plasmodium protein unknown function	TRUE	-1.41878	0.583634	-2.43094	0.0150599	0.0592398	8388.57	782.546	1141.08	1297.2	279.905	67.4	76.6684	165.967	152.149
PBANKA_0813500	SAP domain-containing protein putative	TRUE	-1.45145	0.597199	-2.43043	0.0150808	0.0592727	378.378	1164.66	544.995	288.267	353.225	0	244.381	798.716	57.9616
PBANKA_1119100	splicing factor 3A subunit 2 putative	TRUE	1.83674	0.756812	2.42694	0.0152267	0.0597733	18.7874	31.4065	4.54163	0	2.88619	0	28.7507	41.4917	14.4904
PBANKA_1428100	asparagine-rich antigen putative	TRUE	1.62901	0.671262	2.42678	0.0152334	0.0597733	83.7918	39.2582	61.3119	0	102.238	22.4667	301.882	425.29	297.053
PBANKA_1007400	zinc finger protein putative	TRUE	-1.74067	0.717515	-2.42597	0.0152674	0.0598573	302.853	1083.53	236.165	0	672.038	471.8	493.553	248.95	275.317
PBANKA_0611300	conserved Plasmodium protein unknown function	TRUE	-2.69769	1.11229	-2.42534	0.015294	0.0599037	14.2784	10.4688	9.08325	0	19.8703	0	0	0	0
PBANKA_0933200	conserved Plasmodium protein unknown function	TRUE	-2.90625	1.19841	-2.42509	0.0153045	0.0599037	86.7978	26.1721	203.238	0	245.382	0	67.0849	103.729	0
PBANKA_0912700	3-oxo-5-alpha-steroid 4-dehydrogenase putative	TRUE	1.38706	0.573249	2.41965	0.0155353	0.0607569	86.0463	39.2582	4.54163	144.133	171.118	831.267	421.676	248.95	79.6972
PBANKA_1223800	V-type proton ATPase subunit a putative	TRUE	-1.0632	0.440071	-2.41599	0.0156927	0.0613101	1614.59	727.585	1147.9	288.267	880.788	516.733	522.303	373.426	347.769
PBANKA_1365100	conserved Plasmodium protein unknown function	TRUE	-1.89089	0.782733	-2.41575	0.0157026	0.0613101	498.618	62.8131	3.40622	0	352.892	67.4	100.627	10.3729	36.226
PBANKA_1031600	ribosome maturation protein SBDS putative	TRUE	-1.96164	0.812752	-2.41358	0.0157967	0.0616266	540.701	26.1721	982.126	0	324.252	89.8667	268.339	331.934	0
PBANKA_0714300	small heat shock protein HSP20	TRUE	-2.35658	0.976952	-2.41218	0.0158576	0.0618135	1129.5	1808.49	52.2287	0	637.515	89.8667	455.219	414.917	101.433
PBANKA_0310900	T-complex protein 1 subunit theta putative	TRUE	-1.73692	0.720915	-2.40933	0.0159817	0.0622459	67.6346	235.549	2416.14	288.267	388.248	67.4	402.509	114.102	43.4712
PBANKA_0517300	WD repeat-containing protein 70 putative	TRUE	1.96168	0.814996	2.40698	0.016085	0.0625969	37.5748	20.9377	3.40622	0	2.83069	0	33.5424	51.8647	0
PBANKA_0705600	conserved Plasmodium protein unknown function	TRUE	1.59074	0.661618	2.40431	0.0162029	0.0630038	210.043	81.1335	30.656	0	292.338	1235.67	364.175	186.713	391.241
PBANKA_1443500	WD repeat-containing protein putative	TRUE	-1.21051	0.503692	-2.40328	0.0162487	0.0631109	559.489	2755.92	2586.46	432.4	625.748	988.533	210.838	373.426	376.75
PBANKA_1032300	CTP synthase putative	TRUE	1.43676	0.59789	2.40306	0.0162587	0.0631109	53.3562	54.9614	23.8435	0	60.388	314.533	100.627	114.102	108.678
PBANKA_0908000	conserved Plasmodium protein unknown function	TRUE	-1.95906	0.815325	-2.40279	0.0162704	0.0631109	164.578	34.0237	158.957	0	207.806	89.8667	115.003	62.2376	36.226
PBANKA_1445600	serine/threonine protein kinase RIO1 putative	TRUE	-1.9861	0.827738	-2.39943	0.0164205	0.0636413	2191.74	70.6647	4434.9	0	118.944	67.4	666.057	508.274	434.712
PBANKA_1314100	zinc finger protein putative	TRUE	1.45077	0.604725	2.39906	0.0164374	0.0636546	567.004	191.056	224.81	1008.93	30.971	539.2	138.961	134.848	166.64
PBANKA_1019200	conserved Plasmodium protein unknown function	TRUE	-2.5814	1.07649	-2.39798	0.0164857	0.0637894	32.6901	52.3442	9.08325	0	21.4799	0	0	0	14.4904
PBANKA_1012400	RNA methyltransferase putative	TRUE	-2.24447	0.936245	-2.39731	0.016516	0.0638547	109.343	39.2582	1060.47	0	40.1291	89.8667	9.58355	31.1188	28.9808
PBANKA_0604300	tetratricopeptide repeat protein putative	TRUE	-2.14397	0.894513	-2.3968	0.0165387	0.0638905	36.0718	541.763	32.9268	144.133	29.861	0	19.1671	0	0
PBANKA_0825300	conserved Plasmodium protein unknown function	TRUE	-1.50096	0.626525	-2.39569	0.0165892	0.0640332	805.228	1879.16	770.941	0	612.094	1572.67	460.01	124.475	297.053
PBANKA_1142600	conserved Plasmodium protein unknown function	TRUE	-1.8588	0.776004	-2.39534	0.0166048	0.0640413	161.947	188.439	484.819	0	107.233	0	119.794	124.475	239.091
PBANKA_1122500	conserved Plasmodium protein unknown function	TRUE	-2.353	0.982567	-2.39475	0.0166319	0.0640936	95.44	1235.32	2.27081	144.133	157.741	22.4667	239.589	72.6105	14.4904
PBANKA_0610300	polyubiquitin putative	TRUE	1.46972	0.61416	2.39306	0.0167084	0.0643362	34.9446	714.498	485.954	288.267	81.6459	471.8	656.473	912.818	499.919
PBANKA_1413700	heptatricopeptide repeat-containing protein putative	TRUE	-2.84975	1.19158	-2.39157	0.0167765	0.064546	73.6466	41.8754	4.54163	144.133	17.2061	0	0	0	0
PBANKA_1327400	YL1 nuclear protein putative	TRUE	-1.63951	0.685694	-2.39103	0.0168013	0.0645891	168.711	3499.21	249.789	0	132.765	44.9333	129.378	176.34	231.846
PBANKA_1451900	conserved Plasmodium protein unknown function	TRUE	1.81433	0.759204	2.38978	0.0168584	0.0647236	396.414	26.1721	3.40622	0	1168.3	1078.4	1116.48	2385.77	717.274
PBANKA_0204200	tubulin-specific chaperone a putative	TRUE	-2.63225	1.10152	-2.38967	0.0168636	0.0647236	12.0239	54.9614	0	0	40.0736	0	0	0	7.2452
PBANKA_1129500	bifunctional methylenetetrahydrofolate dehydrogenase/cyclohydrolase putative	TRUE	1.86873	0.782719	2.38748	0.0169642	0.065057	841.3	20.9377	12.4895	0	187.158	1145.8	436.052	487.528	1543.23
PBANKA_0943300	actin-like protein putative	TRUE	2.90607	1.21747	2.38698	0.0169876	0.065094	32.3143	7.85163	0	0	1.33209	763.867	52.7095	0	21.7356
PBANKA_0917700	methyltransferase putative	TRUE	-2.08542	0.874074	-2.38587	0.017039	0.0652382	3424.94	1583.41	1.13541	0	309.766	67.4	733.142	280.069	123.168
PBANKA_0938200	conserved Plasmodium protein unknown function	TRUE	-2.58692	1.08441	-2.38555	0.0170537	0.0652418	14.6542	13.0861	211.186	0	1.88712	0	0	0	0
PBANKA_1440300	rRNA-processing protein putative	TRUE	1.57053	0.658519	2.38495	0.0170815	0.0652954	30.8113	88.9852	4.54163	0	168.565	44.9333	368.967	570.511	217.356
PBANKA_1200800	transformer-2 protein homolog beta putative	TRUE	1.50574	0.631595	2.38402	0.0171247	0.0654077	126.627	162.267	40.8746	144.133	257.87	134.8	1169.19	394.171	449.202
PBANKA_0828600	cytochrome c oxidase subunit 5B putative	TRUE	-2.77328	1.16359	-2.38339	0.017154	0.0654669	24.7994	60.1958	2554.66	0	5.9944	0	38.3342	0	36.226
PBANKA_1134800	zinc finger protein putative	TRUE	1.89314	0.7958	2.37892	0.0173635	0.0662133	18.7874	44.4926	0	0	58.8339	0	651.681	414.917	36.226
PBANKA_0305200	conserved Plasmodium protein unknown function	TRUE	2.1645	0.911426	2.37485	0.0175561	0.066894	137.9	73.2819	9.08325	0	39.9626	561.667	95.8355	114.102	72.452
PBANKA_1446000	conserved Plasmodium protein unknown function	TRUE	3.36694	1.41932	2.37222	0.0176818	0.0672652	43.9625	0	0	0	169.841	0	598.972	176.34	608.596
PBANKA_0800900	conserved Plasmodium protein unknown function	TRUE	1.67305	0.705269	2.37221	0.017682	0.0672652	53.3562	62.8131	3.40622	0	60.4435	224.667	134.17	186.713	297.053
PBANKA_1118000	heptatricopeptide repeat-containing protein putative	TRUE	1.20969	0.510454	2.36982	0.0177965	0.0676468	196.14	54.9614	43.1454	0	338.517	269.6	589.388	705.359	398.486
PBANKA_1028900	diphthamide biosynthesis protein 1 putative	TRUE	1.64639	0.694858	2.36938	0.0178177	0.0676731	35.6961	31.4065	0	144.133	37.909	0	191.671	114.102	239.091
PBANKA_0403900	conserved protein unknown function	TRUE	-1.82827	0.771904	-2.36852	0.0178596	0.0677778	369.736	1517.98	1040.03	0	429.543	67.4	249.172	280.069	159.394
PBANKA_1433000	conserved protein unknown function	TRUE	-1.67627	0.707997	-2.36763	0.0179025	0.0678864	172.844	57.5786	1862.07	0	241.94	22.4667	210.838	41.4917	536.145
PBANKA_1322400	exonuclease V mitochondrial putative	TRUE	-2.42724	1.02601	-2.36571	0.0179955	0.0681843	21.7934	34.0237	3.40622	0	16.0961	22.4667	0	0	0
PBANKA_0710100	2-oxoglutarate dehydrogenase E1 component putative	TRUE	2.27013	0.960009	2.3647	0.0180448	0.0683166	91.3068	256.487	19.3019	11674.8	162.903	157.267	95.8355	20.7459	7.2452
PBANKA_0101600	JmjC domain-containing protein putative	TRUE	-1.6719	0.707885	-2.36182	0.0181855	0.0687943	116.106	1695.95	1591.84	0	200.812	494.267	76.6684	93.3564	217.356
PBANKA_0927100	conserved protein unknown function	TRUE	2.10513	0.892106	2.35973	0.0182883	0.0691281	9.76945	18.3205	4.54163	144.133	1.05457	0	4.79178	0	21.7356
PBANKA_1307100	heptatricopeptide repeat-containing protein putative	TRUE	-2.55398	1.08278	-2.35871	0.0183384	0.0692622	30.4356	39.2582	2.27081	0	124.328	0	9.58355	103.729	0
PBANKA_1228900	von Willebrand factor A domain-related protein	TRUE	3.95816	1.68007	2.35594	0.0184758	0.0697257	24.7994	0	3.40622	0	0.832555	0	9.58355	51.8647	50.7164
PBANKA_0605500	conserved Plasmodium protein unknown function	TRUE	-2.46111	1.04495	-2.35524	0.0185108	0.069802	518.908	3179.91	18541.2	0	4766.27	5549.27	2990.07	3008.15	2572.04
PBANKA_1424800	U1 small nuclear ribonucleoprotein C putative	TRUE	-2.43264	1.03327	-2.35431	0.018557	0.0699207	63.5014	5.23442	397.392	144.133	9.32462	0	14.3753	62.2376	0
PBANKA_0615600	thioredoxin-like protein	TRUE	-2.52678	1.07351	-2.35375	0.0185849	0.0699701	18.0359	23.5549	0	0	46.068	0	0	0	7.2452
PBANKA_1332800	acetyl-CoA carboxylase	TRUE	-1.51558	0.644726	-2.35073	0.0187366	0.0704351	462.17	361.175	923.085	576.533	1375.44	359.467	503.136	373.426	50.7164
PBANKA_0902100	sporozoite and liver stage asparagine-rich protein	TRUE	-1.03128	0.438739	-2.35056	0.0187451	0.0704351	5727.9	17009.3	7174.63	6197.73	5366.04	2740.93	2836.73	1887.87	2521.33
PBANKA_0212900	conserved Plasmodium protein unknown function	TRUE	-2.22639	0.947238	-2.35041	0.018753	0.0704351	148.42	1295.52	5.67703	144.133	208.971	202.2	91.0437	41.4917	0
PBANKA_0415700	autophagy-related protein 3 putative	TRUE	2.00285	0.852907	2.34826	0.0188613	0.0707462	564.749	28.7893	3.40622	0	681.696	1213.2	531.887	331.934	572.37
PBANKA_1028400	60S ribosomal protein L10 putative	TRUE	1.14276	0.486658	2.34817	0.0188657	0.0707462	146.166	266.955	54.4995	144.133	277.296	1168.27	982.314	871.326	862.178
PBANKA_1037700	ribosomal protein L16 mitochondrial putative	TRUE	2.3003	0.979798	2.34773	0.0188884	0.0707754	68.7619	7.85163	0	0	2.71968	0	19.1671	0	36.226
PBANKA_0822600	conserved protein unknown function	TRUE	-1.58657	0.676031	-2.34689	0.0189307	0.0708781	2454.39	125.626	1614.55	0	465.454	22.4667	354.591	560.138	231.846
PBANKA_1448000	pentatricopeptide repeat domain-containing protein putative	TRUE	-1.96351	0.836915	-2.34613	0.0189696	0.0709654	79.2828	170.119	12.4895	144.133	9.93516	22.4667	0	0	14.4904
PBANKA_1010700	queuine tRNA-ribosyltransferase putative	TRUE	1.86657	0.795692	2.34585	0.018984	0.0709654	16.9087	34.0237	12.4895	0	1.4431	269.6	67.0849	72.6105	0
PBANKA_1304300	zinc finger protein putative	TRUE	-2.46131	1.04942	-2.34539	0.0190071	0.0709938	81.5373	39.2582	21.5727	0	13.8204	22.4667	0	0	0
PBANKA_0719400	LETM1-like protein putative	TRUE	-1.46386	0.624217	-2.34511	0.0190215	0.0709938	7460.85	2554.4	304.289	144.133	495.148	337	445.635	352.68	441.957
PBANKA_1203300	methionine--tRNA ligase putative	TRUE	-1.79901	0.768014	-2.34241	0.0191594	0.0714521	159.693	57.5786	2.27081	0	46.4011	0	19.1671	51.8647	7.2452
PBANKA_1244300	RING zinc finger protein putative	TRUE	-2.3909	1.02132	-2.341	0.0192321	0.0716667	43.9625	2428.77	2.27081	0	238.166	22.4667	412.093	114.102	383.995
PBANKA_0941500	40S ribosomal protein S4 putative	TRUE	1.55063	0.662577	2.3403	0.0192684	0.0717338	24.4236	581.021	12.4895	0	276.353	876.2	1001.48	1130.65	1492.51
PBANKA_1415100	choline-phosphate cytidylyltransferase	TRUE	-2.51456	1.07457	-2.34007	0.0192804	0.0717338	109.343	75.8991	1237.59	288.267	4.66231	22.4667	0	0	0
PBANKA_1316400	U1 snRNP-associated protein putative	TRUE	-2.55001	1.09109	-2.33711	0.0194333	0.0722462	33.0658	94.2196	2.27081	144.133	18.9267	0	0	0	0
PBANKA_0517600	plasmepsin VII	TRUE	3.0659	1.31413	2.33302	0.0196473	0.0729699	46.9685	2.61721	0	0	3.16371	134.8	23.9589	0	28.9808
PBANKA_1005100	mitochondrial carrier protein putative	TRUE	1.65315	0.708795	2.33234	0.0196828	0.0729699	177.729	41.8754	0	0	138.981	337	876.895	560.138	144.904
PBANKA_1036000	transcription elongation factor SPT6 putative	TRUE	1.0732	0.460156	2.33225	0.0196878	0.0729699	230.334	536.528	518.881	432.4	121.942	674	402.509	248.95	934.63
PBANKA_0612700	conserved Plasmodium protein unknown function	TRUE	-1.81592	0.778625	-2.33221	0.0196896	0.0729699	342.682	47.1098	1077.5	0	173.893	89.8667	129.378	207.459	166.64
PBANKA_1344800	conserved Plasmodium protein unknown function	TRUE	-1.44403	0.619425	-2.33124	0.0197406	0.0731021	2313.86	957.899	2377.54	144.133	1049.85	1505.27	915.229	373.426	441.957
PBANKA_0720900	MOLO1 domain-containing protein putative	TRUE	-2.13595	0.91699	-2.32931	0.0198426	0.0734224	122.118	7.85163	1184.23	0	137.427	22.4667	210.838	124.475	57.9616
PBANKA_0829800	transcription initiation factor TFIID subunit 7 putative	TRUE	-1.43765	0.617691	-2.32745	0.0199411	0.0737291	250.248	209.377	1688.35	0	630.244	22.4667	330.632	612.003	557.88
PBANKA_1115500	NLI interacting factor-like phosphatase	TRUE	-1.74736	0.751113	-2.32635	0.0199997	0.0738881	1146.41	1148.96	30.656	0	233.226	22.4667	301.882	363.053	289.808
PBANKA_1136400	ER membrane protein complex subunit 3 putative	TRUE	-2.76083	1.18757	-2.32478	0.0200836	0.0741403	17.6602	36.6409	3.40622	0	17.0396	0	0	0	0
PBANKA_1012900	SNARE protein putative	TRUE	-2.08747	0.898976	-2.32206	0.0202299	0.0746223	44.714	1374.04	2.27081	0	105.235	606.6	196.463	373.426	275.317
PBANKA_0112600	fam-b protein	TRUE	-2.66098	1.147	-2.31995	0.0203436	0.0749833	22.1691	54.9614	756.181	144.133	0.832555	0	0	10.3729	0
PBANKA_0936700	ES2 protein putative	TRUE	1.7139	0.740656	2.31403	0.0206659	0.0760341	48.4715	31.4065	3.40622	288.267	142.811	22.4667	143.753	404.544	318.789
PBANKA_0608000	porphobilinogen deaminase	TRUE	-1.89562	0.819246	-2.31385	0.0206757	0.0760341	586.918	1565.09	79.4784	0	470.005	247.133	297.09	612.003	195.62
PBANKA_1409900	AP-1 complex subunit mu-1 putative	TRUE	2.02968	0.877281	2.3136	0.0206895	0.0760341	25.5509	28.7893	0	144.133	0.888059	22.4667	0	0	36.226
PBANKA_1210100	DNA repair protein RAD23 putative	TRUE	1.66432	0.719382	2.31354	0.0206928	0.0760341	50.3502	34.0237	1.13541	288.267	164.18	112.333	359.383	228.205	383.995
PBANKA_1033500	WD repeat-containing protein putative	TRUE	-2.31413	1.00078	-2.31233	0.0207594	0.076175	34.1931	20.9377	378.09	0	4.77331	0	28.7507	20.7459	7.2452
PBANKA_1457700	conserved Plasmodium protein unknown function	TRUE	-3.48601	1.50771	-2.31213	0.0207704	0.076175	37.199	2.61721	329.268	0	37.1319	0	91.0437	20.7459	0
PBANKA_0413200	conserved Plasmodium protein unknown function	TRUE	-1.48494	0.642284	-2.31197	0.0207794	0.076175	218.31	52.3442	24.9789	0	577.682	157.267	316.257	217.832	65.2068
PBANKA_1417600	ubiquitin carboxyl-terminal hydrolase MINDY putative	TRUE	1.94661	0.842577	2.3103	0.0208714	0.0764346	87.1735	10.4688	4.54163	0	77.0391	0	129.378	103.729	492.673
PBANKA_0110800	conserved Plasmodium protein unknown function	TRUE	3.74356	1.62052	2.3101	0.0208824	0.0764346	3.00598	0	0	0	1.16558	22.4667	0	20.7459	21.7356
PBANKA_1145400	Plasmodium exported protein (PHIST) unknown function	TRUE	1.97312	0.85448	2.30915	0.0209355	0.0765696	21.4176	15.7033	2.27081	0	17.9832	67.4	38.3342	10.3729	210.111
PBANKA_0523900	glideosome associated protein with multiple membrane spans 2 putative	TRUE	-2.78663	1.20708	-2.30857	0.0209675	0.0766276	70.6406	28.7893	5.67703	0	177.334	0	38.3342	0	0
PBANKA_0300800	octaprenyl pyrophosphate synthase putative	TRUE	-2.60977	1.13243	-2.30458	0.0211902	0.0773817	87.5493	41.8754	23.8435	0	115.448	44.9333	110.211	41.4917	0
PBANKA_0720600	trafficking protein particle complex subunit 3 putative	TRUE	-2.24953	0.976461	-2.30376	0.021236	0.0774892	18.4117	78.5163	1507.82	0	21.7574	112.333	4.79178	0	72.452
PBANKA_1301900	DNA repair metallo-beta-lactamase protein putative	TRUE	-1.89873	0.824609	-2.30258	0.0213024	0.0776718	304.356	133.478	1297.77	0	571.688	134.8	335.424	176.34	231.846
PBANKA_1006000	conserved protein unknown function	TRUE	-2.33719	1.01557	-2.30136	0.0213713	0.0778631	37.9505	26.1721	290.664	144.133	4.71781	0	0	0	28.9808
PBANKA_1437600	glideosome-associated protein 45 putative	TRUE	-4.85381	2.11143	-2.29883	0.0215148	0.0782937	63.5014	3111.86	2936.16	0	239.998	22.4667	47.9178	31.1188	0
PBANKA_1340900	conserved Plasmodium protein unknown function	TRUE	-1.64148	0.714093	-2.29869	0.0215225	0.0782937	758.635	5053.83	1275.06	288.267	1432.38	3280.13	584.597	570.511	673.803
PBANKA_0835000	conserved protein unknown function	TRUE	-2.5668	1.1168	-2.29835	0.0215418	0.0783038	21.7934	1196.07	2.27081	144.133	32.4696	22.4667	0	0	43.4712
PBANKA_1032800	conserved protein unknown function	TRUE	-2.82079	1.22804	-2.29699	0.0216196	0.0785264	108.591	18.3205	0	0	35.1893	22.4667	0	0	0
PBANKA_0418500	Plasmodium exported protein unknown function	TRUE	4.61545	2.00961	2.29669	0.0216363	0.0785268	33.0658	0	0	0	0.277518	0	0	0	21.7356
PBANKA_0720300	eukaryotic translation initiation factor 3 subunit M putative	TRUE	1.73933	0.757777	2.29531	0.0217153	0.0787532	24.0479	175.353	3.40622	0	74.8189	0	464.802	529.02	825.952
PBANKA_0919000	26S proteasome regulatory subunit RPN7 putative	TRUE	-2.18844	0.953766	-2.29453	0.0217601	0.0788556	24.0479	170.119	4.54163	0	28.8619	0	9.58355	0	21.7356
PBANKA_0704400	alpha/beta hydrolase putative	TRUE	1.55231	0.67691	2.29323	0.021835	0.0789973	1126.49	68.0475	64.7182	0	9.32462	0	19.1671	145.221	130.414
PBANKA_1445200	WD repeat-containing protein putative	TRUE	1.55471	0.678023	2.29301	0.0218474	0.0789973	24.0479	18.3205	0	0	135.928	22.4667	503.136	539.393	94.1875
PBANKA_1456100	40S ribosomal protein S17 putative	TRUE	1.28524	0.560512	2.29298	0.0218493	0.0789973	86.422	939.579	1459	6053.6	171.118	0	455.219	580.884	239.091
PBANKA_1235500	conserved protein unknown function	TRUE	-2.33292	1.01756	-2.29266	0.0218673	0.0790023	205.91	102.071	2604.62	0	518.46	494.267	196.463	31.1188	0
PBANKA_1005800	conserved Plasmodium protein unknown function	TRUE	2.53681	1.10682	2.29198	0.0219068	0.0790849	26.3024	2.61721	1.13541	0	22.4235	44.9333	71.8766	20.7459	94.1875
PBANKA_1329800	AP2 domain transcription factor AP2-SP	TRUE	-1.46062	0.638033	-2.28926	0.0220644	0.0795929	2847.04	7684.13	9473.83	0	2021.55	1797.33	2453.39	788.343	2079.37
PBANKA_1015600	apicoplast ribosomal protein L15 precursor putative	TRUE	-1.43311	0.626187	-2.28862	0.0221013	0.0796655	157.438	60.1958	172.582	0	165.345	67.4	86.252	134.848	7.2452
PBANKA_0614300	cysteine desulfurase	TRUE	-1.99084	0.87006	-2.28816	0.0221282	0.0797018	379.13	659.537	21.5727	0	141.756	44.9333	14.3753	10.3729	289.808
PBANKA_1434000	phosphate translocator putative	TRUE	-2.03821	0.891204	-2.28703	0.0221939	0.079818	985.587	1350.48	1078.64	0	777.329	1707.47	105.419	62.2376	188.375
PBANKA_1339000	vacuolar protein sorting-associated protein 52 putative	TRUE	-1.60283	0.700834	-2.28703	0.0221941	0.079818	201.025	1703.8	101.051	0	679.698	426.867	565.429	363.053	94.1875
PBANKA_0822500	tetratricopeptide repeat protein putative	TRUE	-1.39352	0.609799	-2.28522	0.0223002	0.0801331	307.362	1400.21	4426.95	0	3006.47	2246.67	1197.94	1680.42	1057.8
PBANKA_0709400	conserved Plasmodium protein unknown function	TRUE	-1.63416	0.715224	-2.28483	0.0223231	0.0801331	69.1376	405.668	583.599	0	33.6352	0	47.9178	62.2376	57.9616
PBANKA_1002000	conserved Plasmodium protein unknown function	TRUE	-1.27042	0.556087	-2.28457	0.0223378	0.0801331	140.53	272.19	1642.93	0	309.766	22.4667	282.715	145.221	159.394
PBANKA_1115400	BolA-like protein putative	TRUE	1.56235	0.683927	2.28438	0.0223494	0.0801331	29.3083	31.4065	2.27081	0	105.124	22.4667	306.674	601.63	253.582
PBANKA_1110800	MORN repeat protein putative	TRUE	-1.55128	0.679742	-2.28216	0.0224802	0.0805412	820.258	232.932	3486.83	0	742.528	606.6	771.476	508.274	760.746
PBANKA_0931800	pyridoxine biosynthesis protein PDX2 putative	TRUE	-1.96923	0.863205	-2.2813	0.0225305	0.0806605	22.1691	26.1721	527.964	0	64.1622	0	119.794	10.3729	195.62
PBANKA_1305300	FACT complex subunit SSRP1 putative	TRUE	-2.44134	1.07041	-2.28075	0.0225633	0.0806801	36.8233	54.9614	4.54163	0	12.3218	0	0	0	7.2452
PBANKA_1407100	conserved Plasmodium protein unknown function	TRUE	-2.93106	1.28519	-2.28064	0.02257	0.0806801	60.1197	57.5786	0	0	10.6567	0	0	0	0
PBANKA_1321000	MA3 domain-containing protein putative	TRUE	1.40876	0.617863	2.28006	0.0226041	0.080682	46.9685	146.564	9.08325	0	53.339	44.9333	172.504	248.95	398.486
PBANKA_0504200	RNA-binding protein 34 putative	TRUE	1.35112	0.592583	2.28005	0.0226046	0.080682	554.604	47.1098	7.94784	0	347.286	584.133	340.216	715.732	304.298
PBANKA_0702900	SET domain protein putative	TRUE	1.47935	0.649143	2.27892	0.0226718	0.0808167	101.452	222.463	70.3952	288.267	60.055	0	201.255	352.68	441.957
PBANKA_1449400	splicing factor 3B subunit 3 putative	TRUE	-2.19733	0.96423	-2.27884	0.0226764	0.0808167	77.7798	1682.87	0	144.133	121.997	44.9333	57.5013	72.6105	79.6972
PBANKA_0107800	citrate synthase-like protein putative	TRUE	-1.7266	0.757833	-2.27834	0.0227066	0.0808633	61.6227	36.6409	3.40622	0	222.459	179.733	57.5013	72.6105	7.2452
PBANKA_1306000	replication factor A protein 3 putative	TRUE	-2.48285	1.08998	-2.27789	0.0227331	0.0808969	8.6422	68.0475	5.67703	0	13.9869	0	0	0	0
PBANKA_1331300	conserved Plasmodium protein unknown function	TRUE	-2.2526	0.989214	-2.27716	0.0227769	0.080992	131.136	13.0861	116.947	0	13.0989	22.4667	14.3753	0	14.4904
PBANKA_0701400	U6 snRNA-associated Sm-like protein LSm8 putative	TRUE	-1.76762	0.777571	-2.27325	0.0230109	0.0817627	28.9326	834.89	59.0411	0	207.917	89.8667	124.586	238.577	188.375
PBANKA_0700500	fam-a protein	TRUE	3.92665	1.72796	2.27241	0.0230615	0.0818812	16.9087	0	0	0	0.555037	44.9333	0	0	0
PBANKA_0307500	conserved protein unknown function	TRUE	-1.7684	0.778331	-2.27204	0.0230841	0.0819002	576.773	1080.91	106.728	0	132.987	22.4667	86.252	10.3729	246.337
PBANKA_0817000	major facilitator superfamily domain-containing protein putative	TRUE	-3.02558	1.33257	-2.27049	0.0231782	0.0821695	62.7499	649.068	116.947	144.133	83.644	44.9333	0	0	50.7164
PBANKA_0939500	DNA repair protein RAD51	TRUE	-2.88172	1.26936	-2.27021	0.0231947	0.0821695	25.9266	1154.19	1.13541	288.267	61.4426	0	4.79178	20.7459	7.2452
PBANKA_0517700	ubiquitin-conjugating enzyme E2 putative	TRUE	-2.26615	0.998943	-2.26855	0.0232958	0.0824662	107.84	52.3442	1607.74	144.133	100.184	67.4	28.7507	31.1188	36.226
PBANKA_1007500	actin-like protein putative	TRUE	-2.2275	0.983022	-2.26597	0.023453	0.0829607	346.815	1538.92	0	0	202.533	89.8667	143.753	331.934	57.9616
PBANKA_1239300	conserved Plasmodium protein unknown function	TRUE	1.82717	0.806828	2.26464	0.0235351	0.0831888	9.3937	5.23442	0	0	61.165	0	210.838	145.221	246.337
PBANKA_0816400	ATP-dependent 6-phosphofructokinase putative	TRUE	1.77511	0.784605	2.26243	0.023671	0.0836069	172.844	123.009	5.67703	2882.67	213.412	22.4667	330.632	186.713	347.769
PBANKA_1127200	conserved Plasmodium protein unknown function	TRUE	-2.30349	1.01912	-2.26026	0.023805	0.0840175	18.0359	18.3205	1.13541	0	17.7057	0	4.79178	0	0
PBANKA_1029300	30S ribosomal protein S9 putative	TRUE	-1.65248	0.732433	-2.25616	0.0240607	0.0848569	69.1376	88.9852	716.441	0	116.78	67.4	153.337	394.171	7.2452
PBANKA_1011600	chromatin assembly factor 1 P55 subunit putative	TRUE	-2.19608	0.974246	-2.25413	0.0241878	0.0851275	65.0044	1316.46	88.5617	288.267	17.0396	89.8667	0	41.4917	0
PBANKA_0919300	spermidine synthase putative	TRUE	1.45769	0.646731	2.25393	0.0242007	0.0851275	20.6661	128.243	3.40622	288.267	27.9183	67.4	105.419	259.323	79.6972
PBANKA_1207300	diphthine methyl ester synthase putative	TRUE	1.5769	0.699643	2.25386	0.0242052	0.0851275	9.76945	34.0237	1.13541	0	35.0228	0	57.5013	82.9835	130.414
PBANKA_1320500	V-type H( )-translocating pyrophosphatase putative	TRUE	2.22458	0.987037	2.25379	0.0242093	0.0851275	43.211	73.2819	3331.28	12395.5	5.55037	0	709.183	114.102	289.808
PBANKA_1005500	AAA family ATPase putative	TRUE	-1.66249	0.738049	-2.25255	0.0242878	0.0853405	49.223	91.6024	4.54163	432.4	162.293	22.4667	23.9589	31.1188	7.2452
PBANKA_0920800	CRAL/TRIO domain-containing protein putative	TRUE	-2.16869	0.96308	-2.25182	0.0243334	0.0854164	58.6167	47.1098	10.2187	0	21.9794	0	0	0	7.2452
PBANKA_0802200	serine/threonine protein kinase putative	TRUE	2.35407	1.0455	2.25163	0.0243455	0.0854164	72.8951	107.306	48.8225	1297.2	10.6012	134.8	38.3342	0	7.2452
PBANKA_1140800	conserved Plasmodium protein unknown function	TRUE	1.47738	0.656269	2.25118	0.0243743	0.0854544	192.383	191.056	21.5727	432.4	180.498	1280.6	177.296	466.782	217.356
PBANKA_0938800	conserved Plasmodium protein unknown function	TRUE	2.46252	1.09557	2.24771	0.0245945	0.0861188	81.1616	5.23442	0	0	48.0662	134.8	71.8766	51.8647	289.808
PBANKA_0936900	actin-like protein putative	TRUE	2.50748	1.11578	2.24729	0.0246217	0.0861188	57.1137	65.4303	10.2187	144.133	0.555037	0	19.1671	0	101.433
PBANKA_1204000	conserved Plasmodium protein unknown function	TRUE	3.76353	1.67484	2.2471	0.0246339	0.0861188	7.13921	2.61721	0	720.666	22.035	0	33.5424	31.1188	21.7356
PBANKA_0814200	elongation factor 1-beta putative	TRUE	-1.82841	0.813692	-2.24705	0.0246369	0.0861188	18.7874	1120.17	63.5828	0	12.0998	0	33.5424	41.4917	21.7356
PBANKA_0903500	ABC transporter B family member 3 putative	TRUE	-1.60307	0.713502	-2.24677	0.0246547	0.0861188	35.6961	327.151	376.955	0	158.74	44.9333	115.003	72.6105	50.7164
PBANKA_1108900	conserved Plasmodium protein unknown function	TRUE	-2.10023	0.934905	-2.24646	0.0246743	0.086124	31.1871	981.454	5.67703	144.133	84.8651	0	9.58355	51.8647	50.7164
PBANKA_1111400	inositol-3-phosphate synthase putative	TRUE	-2.10058	0.935372	-2.24571	0.0247226	0.0861828	36.0718	225.08	112.405	576.533	39.4076	0	0	10.3729	0
PBANKA_0933700	mitogen-activated protein kinase 2	TRUE	-2.59346	1.15489	-2.24563	0.0247275	0.0861828	39.4535	65.4303	94.2387	0	1.11007	0	0	0	14.4904
PBANKA_0310400	tetratricopeptide repeat protein putative	TRUE	-2.30972	1.02889	-2.24487	0.0247762	0.0862891	124.748	39.2582	5.67703	0	41.6277	0	4.79178	0	7.2452
PBANKA_0936500	replication factor C subunit 5 putative	TRUE	-2.30367	1.02873	-2.23933	0.0251344	0.0874723	19.5389	13.0861	0	144.133	33.6352	22.4667	0	0	0
PBANKA_0718900	conserved Plasmodium protein unknown function	TRUE	1.44064	0.643649	2.23824	0.0252057	0.0876558	511.769	3391.9	549.537	13836.8	426.601	1482.8	335.424	570.511	1065.04
PBANKA_1302241	tRNA Selenocysteine	FALSE	4.42613	1.97852	2.23709	0.0252807	0.0878523	1.50299	34.0237	0	0	0.0555037	0	4.79178	0	0
PBANKA_0916000	conserved Plasmodium protein unknown function	TRUE	1.8866	0.843475	2.2367	0.0253059	0.0878618	108.967	68.0475	0	0	166.011	44.9333	162.92	103.729	970.856
PBANKA_0511900	60S ribosomal protein L3 putative	TRUE	1.65059	0.738031	2.23648	0.0253205	0.0878618	32.6901	690.944	29.5206	432.4	29.4169	0	651.681	612.003	253.582
PBANKA_0402100	spindle pole body protein putative	TRUE	-1.96766	0.880246	-2.23535	0.0253943	0.0880535	81.1616	109.923	11.3541	0	84.1435	89.8667	0	10.3729	0
PBANKA_1130200	ER lumen protein retaining receptor putative	TRUE	1.16589	0.521931	2.23381	0.0254957	0.0883403	260.018	83.7507	98.7804	144.133	514.297	1280.6	713.974	632.749	811.462
PBANKA_1338100	conserved protein unknown function	TRUE	-2.46983	1.10618	-2.23276	0.0255647	0.0885148	24.4236	314.065	2.27081	0	8.32555	44.9333	0	0	0
PBANKA_1457400	N-alpha-acetyltransferase 15 NatA auxiliary subunit putative	TRUE	1.69201	0.758056	2.23204	0.0256121	0.0886113	638.772	75.8991	2.27081	0	257.87	179.733	364.175	352.68	1333.12
PBANKA_0417800	conserved protein unknown function	TRUE	-1.78373	0.799244	-2.23177	0.02563	0.0886113	383.639	1287.67	781.16	0	456.74	561.667	239.589	331.934	239.091
PBANKA_1012200	protein-L-isoaspartate(D-aspartate) O-methyltransferase putative	TRUE	-2.21334	0.991975	-2.23125	0.0256647	0.0886386	13.1512	740.671	2.27081	0	95.6883	22.4667	38.3342	41.4917	14.4904
PBANKA_1211000	GMP synthase [glutamine-hydrolyzing] putative	TRUE	2.00437	0.898384	2.23109	0.0256753	0.0886386	27.0539	26.1721	1.13541	720.666	13.2654	0	28.7507	31.1188	0
PBANKA_1413900	zinc finger (CCCH type) protein putative	TRUE	-1.45604	0.652822	-2.23039	0.0257218	0.0887345	495.987	1722.12	326.997	0	390.468	89.8667	943.98	549.765	731.765
PBANKA_1338200	beta-hydroxyacyl-ACP dehydratase putative	TRUE	-2.50685	1.12433	-2.22964	0.0257714	0.0888411	14.6542	1549.39	20.4373	144.133	20.7029	0	14.3753	41.4917	0
PBANKA_0929400	myosin light chain B putative	TRUE	2.31252	1.03892	2.22589	0.0260215	0.089638	86.7978	44.4926	2.27081	0	42.6823	674	19.1671	10.3729	108.678
PBANKA_0413000	conserved Plasmodium protein unknown function	TRUE	-1.80636	0.812078	-2.22437	0.0261233	0.0898671	207.789	2271.74	238.435	144.133	214.355	157.267	134.17	228.205	181.13
PBANKA_0502000	conserved Plasmodium protein unknown function	TRUE	-1.64784	0.740825	-2.22433	0.0261259	0.0898671	292.708	26.1721	136.249	0	181.497	44.9333	43.126	62.2376	72.452
PBANKA_0822100	conserved Plasmodium protein unknown function	TRUE	1.03902	0.467384	2.22305	0.0262125	0.0900581	170.59	133.478	238.435	144.133	301.607	112.333	747.517	632.749	789.726
PBANKA_1126600	ribonuclease P protein subunit p29 putative	TRUE	2.17874	0.980113	2.22295	0.0262194	0.0900581	28.1811	20.9377	1.13541	0	3.27472	22.4667	52.7095	0	108.678
PBANKA_0908800	conserved Plasmodium protein unknown function	TRUE	-2.1052	0.947574	-2.22168	0.026305	0.0902866	24.7994	130.861	6.81244	144.133	29.5835	22.4667	9.58355	0	0
PBANKA_1347900	ubiquitin activating enzyme putative	TRUE	-1.93565	0.872534	-2.21842	0.026526	0.0909793	286.32	583.638	111.27	0	216.631	292.067	33.5424	51.8647	14.4904
PBANKA_1333700	cGMP-specific 3'5'-cyclic phosphodiesterase delta	TRUE	2.61501	1.18042	2.21532	0.026738	0.0916399	55.235	2.61721	0	0	25.3097	0	110.211	41.4917	137.659
PBANKA_0943200	casein kinase II beta chain putative	TRUE	1.91241	0.86348	2.21477	0.0267757	0.0917028	15.4057	75.8991	1.13541	0	10.2127	1078.4	134.17	248.95	79.6972
PBANKA_0821900	ubiquitin-conjugating enzyme E2 putative	TRUE	-1.87783	0.848	-2.21442	0.0267997	0.091719	184.868	83.7507	1302.31	0	446.416	44.9333	57.5013	186.713	14.4904
PBANKA_1407600	60S ribosomal protein L24 putative	TRUE	1.39164	0.62855	2.21405	0.0268252	0.09174	18.0359	1112.31	54.4995	1297.2	33.1357	0	153.337	228.205	246.337
PBANKA_0202300	UMP-CMP kinase putative	TRUE	-2.33422	1.05448	-2.21361	0.0268556	0.0917776	19.9146	75.8991	0	0	24.4216	0	9.58355	0	0
PBANKA_1462700	THO complex subunit 2 putative	TRUE	-0.942515	0.426038	-2.21228	0.0269472	0.0920243	994.981	3750.46	2082.34	432.4	854.59	314.533	670.849	975.056	1912.73
PBANKA_0312600	palmitoyltransferase DHHC11 putative	TRUE	-2.26886	1.02645	-2.2104	0.0270774	0.0924022	140.905	18.3205	160.092	144.133	49.9533	0	9.58355	0	0
PBANKA_0718800	small GTP-binding protein sar1 putative	TRUE	-1.58298	0.716783	-2.20846	0.0272125	0.0927396	27.0539	75.8991	1587.3	144.133	309.377	0	201.255	228.205	152.149
PBANKA_1308200	1-acyl-sn-glycerol-3-phosphate acyltransferase putative	TRUE	-1.8639	0.844001	-2.20842	0.0272154	0.0927396	16.1572	99.454	6.81244	0	37.4095	22.4667	23.9589	10.3729	0
PBANKA_1315600	ribosome biogenesis protein TSR1 putative	TRUE	-1.47062	0.666142	-2.20767	0.0272672	0.0928496	581.658	4302.69	483.683	0	475.833	561.667	589.388	518.647	862.178
PBANKA_1434300	conserved Plasmodium protein unknown function	TRUE	2.68479	1.21731	2.20552	0.0274178	0.0932954	37.9505	2.61721	0	0	213.634	44.9333	440.843	72.6105	456.447
PBANKA_0820100	PPPDE peptidase putative	TRUE	3.09534	1.40397	2.2047	0.0274754	0.0934242	21.0419	13.0861	1.13541	288.267	0.388526	0	0	0	7.2452
PBANKA_0206300	centrin-1 putative	TRUE	-2.25736	1.02442	-2.20355	0.0275561	0.0935829	338.173	136.095	10.2187	288.267	67.659	0	14.3753	10.3729	0
PBANKA_0301100	conserved Plasmodium protein unknown function	TRUE	-2.04664	0.928827	-2.20347	0.0275615	0.0935829	101.828	52.3442	1.13541	0	30.2495	0	19.1671	0	0
PBANKA_0822900	dynein intermediate chain putative	TRUE	-2.24638	1.02028	-2.20174	0.0276838	0.0939306	113.852	476.332	589.276	0	41.1282	67.4	19.1671	228.205	43.4712
PBANKA_0206200	conserved protein unknown function	TRUE	-1.74173	0.791783	-2.19976	0.0278239	0.0943385	2071.5	1044.27	11.3541	576.533	293.059	89.8667	110.211	124.475	14.4904
PBANKA_1130800	phosphoinositide phosphatase SAC1 putative	TRUE	-1.87563	0.853271	-2.19816	0.0279374	0.0946557	560.992	36.6409	20.4373	144.133	260.59	44.9333	14.3753	51.8647	50.7164
PBANKA_1007900	conserved Plasmodium protein unknown function	TRUE	3.60813	1.64219	2.19714	0.0280103	0.094835	12.0239	0	0	0	0.277518	89.8667	0	0	0
PBANKA_1129600	TPH domain-containing protein putative	TRUE	1.83978	0.83947	2.1916	0.0284083	0.0961137	62.3742	34.0237	1.13541	0	19.7593	44.9333	110.211	51.8647	166.64
PBANKA_0718500	repressor of RNA polymerase III transcription MAF1 putative	TRUE	2.19938	1.00406	2.19049	0.0284884	0.096299	30.4356	10.4688	1.13541	0	3.99626	112.333	14.3753	0	7.2452
PBANKA_0203750	phosphatidate cytidylyltransferase putative	TRUE	-1.99979	0.913029	-2.19028	0.0285037	0.096299	426.098	128.243	2243.56	0	634.906	202.2	321.049	238.577	159.394
PBANKA_0905000	40S ribosomal protein S21 putative	TRUE	0.995587	0.454827	2.18893	0.0286017	0.0965612	290.829	2436.62	1041.17	3891.6	392.022	1460.33	694.807	788.343	550.635
PBANKA_0818600	pre-mRNA-splicing factor ATP-dependent RNA helicase PRP43 putative	TRUE	1.86726	0.854129	2.18615	0.0288043	0.0971687	36.0718	68.0475	5.67703	0	3.10821	0	172.504	197.086	21.7356
PBANKA_0303500	PH domain-containing protein putative	TRUE	-2.68571	1.22865	-2.1859	0.0288226	0.0971687	6.38772	18.3205	826.576	0	25.7537	0	38.3342	31.1188	7.2452
PBANKA_1136700	guanylyl cyclase beta	TRUE	-2.01478	0.921835	-2.18562	0.0288434	0.0971698	179.232	1805.88	188.477	0	187.269	134.8	105.419	186.713	383.995
PBANKA_0109900	basal complex transmembrane protein 1 putative	TRUE	2.33318	1.06899	2.18261	0.0290645	0.0977141	34.5688	47.1098	1.13541	0	28.5844	449.333	43.126	145.221	43.4712
PBANKA_0404700	glutaredoxin 1 putative	TRUE	-1.4641	0.670804	-2.18261	0.0290648	0.0977141	364.851	5137.58	166.905	144.133	496.092	741.4	345.008	612.003	86.9424
PBANKA_1007800	exosome complex component RRP4 putative	TRUE	2.14135	0.98111	2.18258	0.0290669	0.0977141	17.2844	28.7893	0	0	15.8185	0	9.58355	82.9835	181.13
PBANKA_1320400	conserved Plasmodium protein unknown function	TRUE	1.845	0.845644	2.18177	0.0291265	0.0978453	59.7439	41.8754	3.40622	432.4	61.9976	22.4667	201.255	0	391.241
PBANKA_0712600	14-3-3 protein	TRUE	-1.51432	0.694205	-2.18137	0.0291561	0.0978752	36.4476	193.674	66.989	432.4	213.578	0	115.003	114.102	7.2452
PBANKA_0207400	3'-5' exonuclease putative	TRUE	-1.70778	0.783685	-2.17917	0.0293188	0.0981372	63.8772	28.7893	155.551	0	38.7416	0	14.3753	0	36.226
PBANKA_1229600	conserved Plasmodium protein unknown function	TRUE	2.12864	0.976838	2.17912	0.0293231	0.0981372	216.431	41.8754	4.54163	0	188.324	89.8667	397.717	176.34	833.198
PBANKA_1020400	nucleolar GTP-binding protein 2 putative	TRUE	1.89925	0.871572	2.17911	0.0293234	0.0981372	47.3442	1366.18	0	3315.07	73.2093	1572.67	249.172	446.036	94.1875
PBANKA_1335200	pre-mRNA-splicing factor ISY1 putative	TRUE	-1.71379	0.786472	-2.17908	0.0293255	0.0981372	446.013	10.4688	278.175	0	371.486	67.4	258.756	342.307	36.226
PBANKA_0408000	conserved Plasmodium protein unknown function	TRUE	-1.76259	0.808927	-2.17892	0.0293376	0.0981372	99.1975	70.6647	89.6971	144.133	21.3689	67.4	0	0	50.7164
PBANKA_1453200	BTB/POZ domain-containing protein putative	TRUE	1.37796	0.632976	2.17696	0.0294835	0.0985003	53.3562	88.9852	15.8957	0	19.1488	0	76.6684	20.7459	246.337
PBANKA_1344700	apicoplast calcium binding protein 1 putative	TRUE	-2.6437	1.21443	-2.1769	0.0294878	0.0985003	420.462	567.935	441.673	0	519.736	179.733	306.674	103.729	188.375
PBANKA_1003300	TMEM33 domain-containing protein putative	TRUE	1.95675	0.899073	2.17641	0.0295243	0.0985529	28.9326	62.8131	4.54163	288.267	17.9832	0	86.252	207.459	318.789
PBANKA_0312900	conserved Plasmodium protein unknown function	TRUE	2.53346	1.16559	2.17354	0.0297399	0.0991361	11.2724	13.0861	2.27081	0	1.16558	0	28.7507	0	101.433
PBANKA_1428900	bromodomain protein 2 putative	TRUE	1.31157	0.603429	2.17352	0.0297408	0.0991361	1244.1	102.071	439.402	0	637.848	1258.13	1102.11	746.851	1789.56
PBANKA_1315800	leucine-rich repeat protein	TRUE	2.18641	1.00747	2.1702	0.0299914	0.099901	18.0359	10.4688	3.40622	0	1.72061	314.533	9.58355	31.1188	0
PBANKA_0100200	Plasmodium exported protein unknown function	TRUE	3.47846	1.60544	2.16668	0.0302596	0.100724	0	0	0	0	6.0499	0	23.9589	20.7459	7.2452
PBANKA_0801800	conserved Plasmodium protein unknown function	TRUE	2.40811	1.11173	2.16608	0.0303048	0.100785	175.099	31.4065	31.7914	720.666	9.54663	112.333	9.58355	0	115.923
PBANKA_0521400	serine/threonine protein kinase RIO2 putative	TRUE	1.40941	0.650733	2.16588	0.0303206	0.100785	111.973	146.564	4.54163	0	199.647	67.4	579.805	269.696	1383.83
PBANKA_1123600	N-acetylglucosaminyl-phosphatidylinositol de-N-acetylase putative	TRUE	2.16983	1.00267	2.16406	0.0304595	0.101176	16.9087	39.2582	1.13541	144.133	3.71875	44.9333	9.58355	0	115.923
PBANKA_0924800	golgi protein 2	TRUE	1.56423	0.723157	2.16305	0.0305372	0.101342	101.452	99.454	26.1143	0	136.206	1280.6	301.882	103.729	289.808
PBANKA_0513200	WD repeat-containing protein putative	TRUE	1.27776	0.590808	2.16273	0.0305617	0.101342	154.057	10.4688	14.7603	144.133	478.164	112.333	929.604	850.581	355.015
PBANKA_0509000	exported protein 3 putative	TRUE	2.1102	0.975845	2.16244	0.0305845	0.101342	55.9864	7.85163	2.27081	0	2.10914	22.4667	0	20.7459	50.7164
PBANKA_1430700	conserved protein unknown function	TRUE	-2.24672	1.03904	-2.1623	0.030595	0.101342	19.5389	5.23442	3.40622	0	15.763	0	0	10.3729	0
PBANKA_1112500	conserved Plasmodium protein unknown function	TRUE	-1.70447	0.789163	-2.15984	0.0307851	0.1019	344.185	2177.52	64.7182	144.133	253.041	22.4667	575.013	176.34	202.865
PBANKA_0931400	dolichyl-diphosphooligosaccharide--protein glycosyltransferase subunit STT3 putative	TRUE	2.21916	1.02865	2.15735	0.0309787	0.10247	30.0598	41.8754	1.13541	0	1.33209	426.867	0	0	21.7356
PBANKA_0905200	oocyst capsule protein Cap93	TRUE	-1.54162	0.715076	-2.15588	0.0310933	0.102777	51.8532	94.2196	14.7603	0	80.8133	0	52.7095	31.1188	0
PBANKA_0109700	SWIB/MDM2 domain-containing protein putative	TRUE	-1.80517	0.837528	-2.15536	0.0311341	0.10284	360.718	39.2582	2700	144.133	419.885	89.8667	991.897	757.224	441.957
PBANKA_0805300	conserved Plasmodium protein unknown function	TRUE	1.7363	0.806396	2.15316	0.0313057	0.103286	17.6602	2.61721	1.13541	0	145.864	247.133	239.589	373.426	246.337
PBANKA_0407800	SECIS-binding protein 2 putative	TRUE	-2.61316	1.21369	-2.15308	0.0313126	0.103286	34.5688	1562.47	0	0	16.9286	0	38.3342	0	57.9616
PBANKA_0207300	conserved protein unknown function	TRUE	-2.20297	1.02429	-2.15072	0.0314981	0.103825	247.618	39.2582	34.0622	0	180.054	44.9333	33.5424	20.7459	28.9808
PBANKA_1232700	zinc finger protein putative	TRUE	-3.02412	1.40744	-2.14868	0.03166	0.104287	29.3083	28.7893	1.13541	0	43.9589	0	0	0	0
PBANKA_0315420	Plasmodium RNA of unknown function RUF2	FALSE	3.00643	1.4009	2.14607	0.0318675	0.104897	0.375748	7.85163	0	0	0.277518	0	9.58355	0	0
PBANKA_0827400	conserved Plasmodium protein unknown function	TRUE	3.03769	1.41585	2.14548	0.0319142	0.104978	69.5134	5.23442	0	0	2.38666	112.333	0	0	7.2452
PBANKA_1416300	40S ribosomal protein S19 putative	TRUE	1.11728	0.520979	2.14458	0.0319861	0.105142	31.5628	1402.82	708.494	432.4	439.867	314.533	1351.28	2282.05	1304.14
PBANKA_1303500	cytochrome c oxidase subunit ApiCOX26 putative	TRUE	-1.55559	0.725783	-2.14333	0.032087	0.105352	68.3861	1944.59	1385.2	432.4	459.959	134.8	95.8355	300.815	333.279
PBANKA_0402500	phosphatidylethanolamine-binding protein putative	TRUE	-2.80881	1.31068	-2.14302	0.0321114	0.105352	96.5672	7.85163	1.13541	0	36.7434	0	0	0	0
PBANKA_1133700	conserved Plasmodium protein unknown function	TRUE	-1.47894	0.690139	-2.14295	0.0321167	0.105352	196.892	172.736	856.096	0	37.1875	22.4667	33.5424	31.1188	159.394
PBANKA_0811700	SNARE protein putative	TRUE	-2.74266	1.28092	-2.14117	0.0322605	0.10575	114.979	1669.78	2.27081	0	77.0946	0	81.4602	103.729	7.2452
PBANKA_0109000	conserved Plasmodium protein unknown function	TRUE	-2.1519	1.00543	-2.14027	0.0323328	0.105914	10.1452	44.4926	341.757	0	10.2127	0	9.58355	41.4917	7.2452
PBANKA_1340400	lactate dehydrogenase putative	TRUE	2.95738	1.38225	2.13954	0.032392	0.106035	23.6721	7.85163	1.13541	0	1.16558	0	0	0	217.356
PBANKA_1448300	homocysteine S-methyltransferase putative	TRUE	2.10174	0.982942	2.13821	0.0324995	0.106313	22.1691	23.5549	36.333	0	15.763	1190.73	38.3342	20.7459	0
PBANKA_0910400	conserved Plasmodium protein unknown function	TRUE	3.07351	1.43829	2.13692	0.0326042	0.106557	12.0239	5.23442	0	0	0.388526	0	14.3753	0	36.226
PBANKA_0904100	ras-related protein Rab-6	TRUE	1.4146	0.662037	2.13674	0.0326191	0.106557	483.588	86.3679	7.94784	432.4	448.581	44.9333	412.093	352.68	470.938
PBANKA_1439800	splicing factor 3B subunit 6 putative	TRUE	1.68447	0.789414	2.13382	0.0328577	0.107263	27.8053	7.85163	3.40622	0	12.3218	269.6	4.79178	41.4917	14.4904
PBANKA_1440100	conserved Plasmodium protein unknown function	TRUE	1.23085	0.577157	2.13261	0.0329567	0.107512	47.3442	62.8131	11.3541	144.133	103.348	22.4667	373.758	145.221	72.452
PBANKA_0714900	dihydrolipoyl dehydrogenase apicoplast putative	TRUE	-2.07119	0.971419	-2.13213	0.0329966	0.107568	37.5748	41.8754	2.27081	0	16.4291	0	0	0	7.2452
PBANKA_0807700	kinesin-5 putative	TRUE	-1.43722	0.674247	-2.13159	0.0330407	0.107638	2933.84	44.4926	1177.42	0	1301.89	1055.93	498.345	726.105	159.394
PBANKA_0807400	26S proteasome non-ATPase regulatory subunit 9 putative	TRUE	1.30745	0.613626	2.1307	0.0331138	0.107802	19.5389	26.1721	2.27081	0	80.8133	22.4667	71.8766	62.2376	195.62
PBANKA_1232900	protein AMR2 putative	TRUE	-1.50235	0.705889	-2.12832	0.0333109	0.108369	3488.07	902.938	47.6871	144.133	575.406	1392.93	196.463	145.221	173.885
PBANKA_0409800	ATP synthase F0 subunit d-like protein putative	TRUE	-1.89805	0.892249	-2.12726	0.0333984	0.108553	51.1017	183.205	11.3541	432.4	146.308	89.8667	14.3753	10.3729	0
PBANKA_1408000	H/ACA ribonucleoprotein complex subunit 1 putative	TRUE	2.13448	1.00354	2.12695	0.0334239	0.108553	21.4176	34.0237	2.27081	0	0.0555037	0	28.7507	134.848	0
PBANKA_1333400	conserved Plasmodium protein unknown function	TRUE	-1.25078	0.588102	-2.12681	0.0334361	0.108553	831.53	1586.03	537.047	0	563.418	696.467	579.805	923.191	282.563
PBANKA_1351900	60S ribosomal protein L6 putative	TRUE	1.48189	0.696916	2.12635	0.0334741	0.108602	147.293	923.875	9.08325	4468.13	171.395	718.933	244.381	383.799	173.885
PBANKA_0814100	heptatricopeptide repeat-containing protein putative	TRUE	-1.89763	0.892677	-2.12578	0.0335218	0.108682	37.5748	47.1098	63.5828	0	5.05083	22.4667	0	0	21.7356
PBANKA_1348400	histone H3-like centromeric protein CSE4 putative	TRUE	-1.75506	0.825757	-2.12539	0.033554	0.108712	69.5134	44.4926	2.27081	0	165.734	44.9333	76.6684	82.9835	0
PBANKA_0803100	DNA replication licensing factor MCM7 putative	TRUE	-1.88804	0.888807	-2.12424	0.0336499	0.108948	145.039	2517.76	15.8957	288.267	58.5564	44.9333	14.3753	10.3729	50.7164
PBANKA_1363300	conserved Plasmodium protein unknown function	TRUE	2.04847	0.964712	2.1234	0.0337201	0.109101	43.5868	28.7893	1.13541	144.133	2.88619	22.4667	0	0	72.452
PBANKA_0214700	Plasmodium exported protein unknown function	TRUE	1.71448	0.807612	2.1229	0.0337621	0.109163	22.5449	65.4303	5.67703	0	9.49113	0	115.003	51.8647	166.64
PBANKA_0825600	splicing factor 3A subunit 3 putative	TRUE	1.43806	0.677535	2.12249	0.0337962	0.109198	108.591	167.501	10.2187	144.133	177.667	449.333	373.758	363.053	536.145
PBANKA_1309800	conserved Plasmodium protein unknown function	TRUE	-2.88433	1.35942	-2.12174	0.0338592	0.109295	22.9206	5.23442	39.7392	0	27.1968	0	0	0	0
PBANKA_0825000	conserved Plasmodium protein unknown function	TRUE	1.21118	0.570885	2.12159	0.0338723	0.109295	180.735	49.727	232.758	0	130.212	584.133	182.087	155.594	623.087
PBANKA_0211400	DNA (cytosine-5)-methyltransferase putative	TRUE	-1.72282	0.812304	-2.1209	0.0339299	0.109407	44.714	39.2582	215.727	0	44.1254	44.9333	23.9589	20.7459	43.4712
PBANKA_1318000	SNF1-related serine/threonine protein kinase KIN	TRUE	-2.31007	1.09022	-2.1189	0.0340987	0.109876	37.5748	2.61721	1604.33	0	36.1329	22.4667	19.1671	0	253.582
PBANKA_1236800	conserved Plasmodium protein unknown function	TRUE	2.89813	1.3689	2.11712	0.0342496	0.110251	40.5808	2.61721	0	0	2.05364	44.9333	0	20.7459	0
PBANKA_1244400	conserved Plasmodium protein unknown function	TRUE	-1.52552	0.720612	-2.11698	0.0342616	0.110251	13.5269	3815.89	498.443	432.4	40.9062	0	19.1671	20.7459	130.414
PBANKA_1023500	conserved Plasmodium protein unknown function	TRUE	1.56769	0.740816	2.11616	0.0343309	0.110399	32.6901	243.401	104.457	288.267	11.4893	1550.2	23.9589	62.2376	57.9616
PBANKA_0904700	60S ribosomal protein L41 putative	TRUE	1.29692	0.613107	2.11533	0.034402	0.110553	271.29	1627.9	32.9268	3170.93	191.321	471.8	316.257	466.782	492.673
PBANKA_0613800	protein SDA1 putative	TRUE	-1.06888	0.505457	-2.11469	0.0344566	0.110614	1324.89	1217	2768.12	0	822.231	1280.6	646.89	694.987	485.428
PBANKA_1001000	conserved Plasmodium protein unknown function	TRUE	1.06033	0.501442	2.11456	0.0344677	0.110614	695.134	908.172	229.352	144.133	802.028	494.267	1509.41	1338.11	1376.59
PBANKA_0203200	bromodomain protein putative	TRUE	1.4592	0.690338	2.11375	0.0345365	0.11076	68.7619	125.626	2.27081	144.133	50.0643	44.9333	249.172	435.663	94.1875
PBANKA_0914000	conserved protein unknown function	TRUE	1.16776	0.552638	2.11307	0.0345951	0.110873	131.888	49.727	86.2909	0	220.849	157.267	177.296	176.34	391.241
PBANKA_1410000	26S protease regulatory subunit 7 putative	TRUE	-2.06259	0.976309	-2.11264	0.0346317	0.110915	208.164	2227.25	11.3541	432.4	190.322	0	258.756	20.7459	0
PBANKA_1350000	conserved protein unknown function	TRUE	-2.70663	1.28172	-2.11172	0.0347101	0.111091	21.7934	28.7893	2.27081	0	11.1562	0	0	0	0
PBANKA_1340300	phosphoribosylpyrophosphate synthetase putative	TRUE	2.13546	1.01235	2.1094	0.0349099	0.111655	30.8113	20.9377	0	0	1.05457	134.8	153.337	31.1188	0
PBANKA_0833300	palmitoyltransferase DHHC6 putative	TRUE	-1.83495	0.870338	-2.10832	0.0350035	0.111824	173.22	70.6647	38.6038	0	71.9327	0	9.58355	41.4917	43.4712
PBANKA_0620200	conserved protein unknown function	TRUE	-1.04372	0.495064	-2.10824	0.03501	0.111824	668.831	2457.56	750.504	144.133	376.148	696.467	388.134	663.868	239.091
PBANKA_1354200	mitochondrial pyruvate carrier protein 1 putative	TRUE	2.39791	1.13765	2.10777	0.0350507	0.11187	7.89071	13.0861	0	0	0.222015	0	0	0	50.7164
PBANKA_1105100	DNA mismatch repair protein MSH6 putative	TRUE	-1.59728	0.757898	-2.10751	0.0350734	0.11187	303.98	86.3679	99.9158	0	200.59	22.4667	38.3342	165.967	36.226
PBANKA_1003100	pre-mRNA-processing-splicing factor 8 putative	TRUE	1.4204	0.674142	2.10698	0.0351195	0.11187	185.244	214.611	15.8957	0	124.106	404.4	162.92	311.188	217.356
PBANKA_0809400	plasma membrane protein 1	TRUE	-2.39827	1.13829	-2.10691	0.0351252	0.11187	63.1257	47.1098	4.54163	0	30.3605	0	9.58355	0	0
PBANKA_1137300	conserved Plasmodium protein unknown function	TRUE	-1.43064	0.679086	-2.10671	0.0351424	0.11187	2703.88	3499.21	140.79	0	915.699	561.667	565.429	435.663	833.198
PBANKA_1431800	conserved protein unknown function	TRUE	-2.23076	1.05924	-2.10599	0.0352049	0.111994	19.9146	34.0237	0	0	34.3013	0	19.1671	0	0
PBANKA_1111900	CDK-activating kinase assembly factor MAT1 putative	TRUE	-1.44663	0.687196	-2.10512	0.0352804	0.112159	41.3323	1415.91	826.576	144.133	378.535	381.933	349.8	497.901	224.601
PBANKA_1116000	TRAP-like protein	TRUE	-2.00995	0.954951	-2.10477	0.0353113	0.112182	9658.23	17425.4	8986.74	0	5171.5	6155.87	5405.12	2354.66	2782.16
PBANKA_1320700	signal peptide peptidase putative	TRUE	1.75173	0.832466	2.10427	0.0353549	0.112245	20.2904	143.947	10.2187	288.267	4.27378	0	43.126	10.3729	72.452
PBANKA_0801400	conserved protein unknown function	TRUE	3.35134	1.59286	2.10397	0.0353807	0.112252	13.5269	5.23442	0	0	0.333022	67.4	0	0	0
PBANKA_1011400	DNA topoisomerase 2 putative	TRUE	1.68787	0.802582	2.10304	0.0354619	0.112434	180.359	39.2582	2.27081	0	44.5694	22.4667	292.298	72.6105	21.7356
PBANKA_1304200	stromal-processing peptidase putative	TRUE	-1.37502	0.654121	-2.1021	0.0355449	0.112622	343.058	882	381.497	0	1049.91	112.333	210.838	165.967	666.558
PBANKA_1223100	proteasome subunit alpha type-6 putative	TRUE	-2.18918	1.04184	-2.10126	0.0356179	0.112731	20.2904	246.018	17.0311	144.133	7.43749	0	0	0	7.2452
PBANKA_1320200	conserved Plasmodium protein unknown function	TRUE	-1.37617	0.654956	-2.10116	0.0356268	0.112731	3607.56	2826.59	575.651	0	1165.02	1145.8	464.802	248.95	188.375
PBANKA_0701700	conserved Plasmodium protein unknown function	TRUE	-1.04082	0.495875	-2.09896	0.0358205	0.113268	390.778	269.573	186.207	288.267	1517.58	269.6	752.309	746.851	391.241
PBANKA_0709900	conserved Plasmodium protein unknown function	TRUE	-1.72104	0.820926	-2.09646	0.0360414	0.113711	510.641	47.1098	3.40622	144.133	69.9901	89.8667	4.79178	0	21.7356
PBANKA_0603000	conserved Plasmodium protein unknown function	TRUE	-2.00192	0.955066	-2.0961	0.036073	0.113711	69.5134	34.0237	288.393	0	31.5816	112.333	0	10.3729	7.2452
PBANKA_1110600	conserved Plasmodium protein unknown function	TRUE	1.81812	0.867393	2.09607	0.0360758	0.113711	16.5329	60.1958	2.27081	0	1.4986	0	23.9589	0	79.6972
PBANKA_0924700	RAP protein putative	TRUE	1.58691	0.757114	2.09599	0.0360828	0.113711	66.1316	47.1098	3.40622	0	21.7574	0	134.17	165.967	21.7356
PBANKA_0702000	conserved protein unknown function	TRUE	-2.23163	1.06482	-2.09578	0.0361021	0.113711	718.054	340.237	1980.15	0	1297.4	269.6	412.093	726.105	398.486
PBANKA_0619000	conserved Plasmodium protein unknown function	TRUE	2.45339	1.17065	2.09575	0.0361045	0.113711	161.947	7.85163	2.27081	0	141.09	674	52.7095	145.221	0
PBANKA_1361700	conserved Plasmodium protein unknown function	TRUE	1.56463	0.747145	2.09415	0.0362469	0.114084	9.01795	34.0237	3.40622	0	3.44123	0	14.3753	10.3729	57.9616
PBANKA_0311300	conserved Plasmodium protein unknown function	TRUE	2.41103	1.15167	2.09351	0.0363041	0.114188	111.973	5.23442	0	0	56.5582	0	191.671	197.086	246.337
PBANKA_1364300	glycerol kinase putative	TRUE	-2.4564	1.17351	-2.09321	0.0363304	0.114195	30.0598	86.3679	10.2187	0	27.3633	0	0	0	43.4712
PBANKA_0823700	conserved Plasmodium protein unknown function	TRUE	-1.45682	0.696335	-2.09213	0.036427	0.114333	481.333	157.033	1927.92	0	1070.06	337	627.723	549.765	594.106
PBANKA_0935400	ubiquinone biosynthesis protein COQ4 putative	TRUE	1.68029	0.803257	2.09185	0.0364523	0.114333	25.5509	13.0861	0	144.133	79.4812	22.4667	57.5013	93.3564	152.149
PBANKA_API00280	NA	FALSE	-2.41869	1.1563	-2.09174	0.0364619	0.114333	886.765	5.23442	337.216	0	54.4491	67.4	9.58355	0	43.4712
PBANKA_0108600	pre-mRNA-splicing factor SLU7 putative	TRUE	-1.31921	0.630706	-2.09164	0.0364708	0.114333	656.807	91.6024	775.483	0	67.2149	67.4	110.211	186.713	79.6972
PBANKA_1134600	rhomboid protease ROM7	TRUE	-2.008	0.960322	-2.09096	0.0365315	0.114448	55.9864	57.5786	0	0	151.914	134.8	43.126	103.729	0
PBANKA_0924500	structural maintenance of chromosomes protein 5 putative	TRUE	-1.52227	0.728441	-2.08977	0.0366389	0.114708	153.681	115.157	181.665	0	117.557	89.8667	43.126	31.1188	14.4904
PBANKA_1010500	Hsp70/Hsp90 organizing protein putative	TRUE	-0.904115	0.432731	-2.08932	0.0366789	0.114758	300.974	2263.89	1779.18	144.133	724.045	696.467	828.977	1016.55	608.596
PBANKA_0205200	conserved Plasmodium protein unknown function	TRUE	-1.16249	0.556883	-2.08749	0.0368436	0.115197	682.734	806.101	6493.39	288.267	730.761	1437.87	675.64	321.561	594.106
PBANKA_1355100	40S ribosomal protein S6 putative	TRUE	1.24402	0.596104	2.08691	0.0368962	0.115285	163.075	1402.82	46.5517	1297.2	104.569	44.9333	431.26	404.544	543.39
PBANKA_1442900	conserved Plasmodium protein unknown function	TRUE	-2.54638	1.22049	-2.08637	0.0369456	0.115364	42.0838	1279.82	2.27081	0	54.8376	44.9333	57.5013	0	72.452
PBANKA_0929300	actin-related protein 2/3 complex subunit 1 putative	TRUE	-1.94123	0.931955	-2.08296	0.0372546	0.116252	136.772	99.454	193.019	0	305.159	89.8667	167.712	72.6105	7.2452
PBANKA_1422900	conserved protein unknown function	TRUE	-2.87742	1.3823	-2.08162	0.0373775	0.116559	4285.41	10822.2	2301.47	0	1817.3	1550.2	1365.66	1327.74	65.2068
PBANKA_1203100	ADP/ATP carrier protein putative	TRUE	2.1199	1.01879	2.0808	0.0374523	0.116715	12.7754	5.23442	2.27081	0	1.60961	44.9333	19.1671	10.3729	21.7356
PBANKA_0514600	tRNA N6-adenosine threonylcarbamoyltransferase putative	TRUE	-1.955	0.941005	-2.07756	0.0377496	0.117564	32.6901	505.122	5.67703	0	64.3842	22.4667	81.4602	0	28.9808
PBANKA_1433800	conserved Plasmodium protein unknown function	TRUE	1.14446	0.551307	2.07591	0.0379023	0.117963	114.979	201.525	12.4895	0	530.559	763.867	915.229	591.257	854.933
PBANKA_1233300	ATP-dependent RNA helicase DDX23 putative	TRUE	-1.33344	0.642879	-2.07417	0.0380636	0.118387	688.37	1460.4	4621.1	0	396.463	44.9333	460.01	383.799	818.707
PBANKA_1005400	conserved Plasmodium protein unknown function	TRUE	-1.88373	0.909486	-2.0712	0.0383404	0.11917	71.7679	73.2819	10.2187	144.133	38.6861	22.4667	0	0	21.7356
PBANKA_1218100	oocyst capsule protein Cap380	TRUE	-1.76965	0.854668	-2.07057	0.038399	0.119273	236.345	70.6647	1057.06	144.133	66.3824	0	182.087	248.95	0
PBANKA_1462800	ribosomal RNA small subunit methyltransferase A2 putative	TRUE	1.15387	0.557472	2.06983	0.0384683	0.11941	141.657	164.884	1166.06	1729.6	251.099	337	675.64	736.478	905.65
PBANKA_1037100	GTPase-activating protein putative	TRUE	-1.36013	0.657575	-2.0684	0.0386025	0.119749	548.968	2724.52	381.497	144.133	387.971	112.333	402.509	425.29	253.582
PBANKA_0929500	histone acetyltransferase MYST putative	TRUE	-1.66752	0.807127	-2.066	0.0388286	0.120371	146.542	379.496	11.3541	144.133	265.863	22.4667	62.2931	103.729	21.7356
PBANKA_1350500	parasitophorous vacuolar protein 3	TRUE	-1.245	0.602703	-2.06569	0.0388577	0.120383	1874.23	1774.47	8669.96	0	704.341	179.733	819.394	1161.77	1253.42
PBANKA_0902300	conserved Plasmodium protein unknown function	TRUE	2.99533	1.45035	2.06525	0.0388998	0.120434	141.657	0	0	0	16.8731	404.4	9.58355	0	57.9616
PBANKA_1006800	protein SOF1 putative	TRUE	-1.46403	0.709071	-2.06472	0.0389493	0.120509	231.461	3119.71	1204.67	0	331.856	22.4667	747.517	643.122	876.669
PBANKA_1327100	EF-hand calcium-binding domain-containing protein putative	TRUE	2.12232	1.02861	2.0633	0.0390843	0.120848	208.164	5.23442	53.3641	0	11.8223	89.8667	14.3753	72.6105	311.543
PBANKA_1449600	PIH1 domain-containing protein putative	TRUE	-2.49493	1.20947	-2.06282	0.0391296	0.120909	81.9131	10.4688	911.731	0	421.162	89.8667	225.213	487.528	159.394
PBANKA_1033400	aldo-keto reductase putative	TRUE	-1.44415	0.700528	-2.06151	0.0392541	0.121215	79.2828	91.6024	879.94	0	289.008	381.933	110.211	20.7459	57.9616
PBANKA_1428500	glycerol-3-phosphate 1-O-acyltransferase putative	TRUE	-2.35473	1.14259	-2.06087	0.0393152	0.121324	38.702	7.85163	1.13541	0	80.3138	22.4667	4.79178	0	7.2452
PBANKA_1434400	secreted ookinete protein putative	TRUE	2.09464	1.0169	2.05984	0.0394142	0.121551	34.5688	5.23442	2.27081	0	83.5885	112.333	110.211	82.9835	130.414
PBANKA_0818700	GPN-loop GTPase putative	TRUE	2.03736	0.989664	2.05864	0.0395291	0.121826	28.9326	13.0861	0	0	26.9748	22.4667	206.046	82.9835	108.678
PBANKA_0904300	apicoplast import protein Tic20 putative	TRUE	-2.04403	0.993206	-2.05802	0.0395885	0.121929	272.793	847.976	3.40622	0	29.4169	247.133	9.58355	10.3729	36.226
PBANKA_1231400	sporozoite surface antigen MB2 putative	TRUE	1.31405	0.639109	2.05607	0.0397756	0.122426	107.464	96.8368	6.81244	144.133	273.189	629.067	311.465	798.716	115.923
PBANKA_0909200	conserved Plasmodium protein unknown function	TRUE	-1.58427	0.770712	-2.0556	0.0398212	0.122487	369.36	7864.72	4442.85	1729.6	998.677	1482.8	282.715	497.901	159.394
PBANKA_0707600	serine/threonine protein kinase VPS15 putative	TRUE	1.52122	0.740442	2.05448	0.0399291	0.122739	421.589	49.727	42.01	576.533	19.7593	134.8	19.1671	41.4917	130.414
PBANKA_1403700	AP2 domain transcription factor putative	TRUE	-1.76505	0.859319	-2.05401	0.0399751	0.122801	21.4176	44.4926	95.3741	0	0.888059	0	0	0	0
PBANKA_0913100	conserved protein unknown function	TRUE	-2.56604	1.24978	-2.0532	0.0400528	0.12296	25.1751	18.3205	175.988	0	0.499533	0	14.3753	0	7.2452
PBANKA_0214550	Plasmodium exported protein unknown function pseudogene	TRUE	2.82327	1.37686	2.05052	0.0403141	0.123682	18.4117	5.23442	0	0	0.388526	0	4.79178	0	28.9808
PBANKA_0706600	conserved Plasmodium protein unknown function	TRUE	-2.49002	1.21533	-2.04885	0.0404769	0.124101	106.337	10.4688	868.586	0	16.1516	0	0	62.2376	14.4904
PBANKA_1446500	asparagine-rich protein putative	TRUE	-1.3703	0.670363	-2.04412	0.0409421	0.125447	128.13	235.549	57.9057	0	592.502	89.8667	119.794	72.6105	181.13
PBANKA_1213200	conserved Plasmodium protein unknown function	TRUE	-1.68694	0.825422	-2.04373	0.04098	0.125482	107.088	49.727	153.28	0	66.1604	22.4667	14.3753	51.8647	65.2068
PBANKA_0302500	hexose transporter	TRUE	-1.62387	0.795131	-2.04227	0.0411251	0.125844	1056.6	10.4688	180.53	144.133	801.195	67.4	713.974	425.29	499.919
PBANKA_1406800	40S ribosomal protein S27 putative	TRUE	1.52657	0.748331	2.03997	0.0413532	0.126461	48.8472	3601.28	9.08325	5909.46	217.852	1078.4	436.052	829.835	1079.53
PBANKA_1027200	conserved Plasmodium protein unknown function	TRUE	-1.62583	0.797998	-2.03739	0.0416109	0.127084	338.549	719.733	78.343	0	350.062	44.9333	608.555	145.221	101.433
PBANKA_0816700	cytochrome c oxidase subunit ApiCOX30 putative	TRUE	-2.45999	1.20763	-2.03704	0.0416457	0.127084	19.1631	57.5786	2.27081	0	21.7574	0	4.79178	0	0
PBANKA_0704000	SNARE protein putative	TRUE	-2.29731	1.12779	-2.03699	0.0416509	0.127084	14.6542	34.0237	1.13541	0	45.513	22.4667	14.3753	0	0
PBANKA_0711400	perforin-like protein 4	TRUE	2.65323	1.30261	2.03686	0.0416643	0.127084	32.3143	0	0	0	2.44216	0	0	20.7459	21.7356
PBANKA_1402300	conserved Plasmodium protein unknown function	TRUE	-1.23512	0.606618	-2.03608	0.0417419	0.127239	461.418	324.534	1857.52	576.533	542.77	134.8	239.589	280.069	195.62
PBANKA_0312400	DNA-directed RNA polymerase II subunit RPB2 putative	TRUE	-1.09625	0.539701	-2.03122	0.0422325	0.128652	638.772	3355.26	1650.88	288.267	318.98	44.9333	292.298	134.848	326.034
PBANKA_0836300	cytoadherence linked asexual protein 9	TRUE	-2.02188	0.996004	-2.03	0.0423569	0.128948	69.5134	91.6024	227.081	432.4	40.3512	22.4667	0	0	0
PBANKA_1229800	enoyl-acyl carrier reductase	TRUE	-1.53888	0.758225	-2.02958	0.0423995	0.128995	43.9625	157.033	9.08325	0	115.614	44.9333	86.252	93.3564	0
PBANKA_1128100	phospholipase	TRUE	-1.12407	0.553979	-2.02908	0.0424501	0.129066	2744.46	15368.3	21168.5	1585.47	5880.95	3976.6	8486.23	3506.05	5093.37
PBANKA_0915900	amino acid transporter putative	TRUE	-2.5176	1.2423	-2.02656	0.042707	0.129764	193.134	10.4688	579.057	288.267	392.078	44.9333	52.7095	0	36.226
PBANKA_0943800	PIR protein pseudogene	TRUE	3.70567	1.82906	2.026	0.0427649	0.129801	20.2904	0	0	0	0.777051	0	0	0	101.433
PBANKA_0316000	replication factor C subunit 1 putative	TRUE	-1.86386	0.920088	-2.02574	0.0427912	0.129801	146.542	75.8991	2956.6	0	1005.67	247.133	977.522	622.376	289.808
PBANKA_0828400	RNA-binding protein putative	TRUE	-1.81572	0.896571	-2.02519	0.0428484	0.129801	58.6167	1732.59	34.0622	144.133	288.564	314.533	258.756	373.426	0
PBANKA_1209000	eukaryotic translation initiation factor 2 subunit beta putative	TRUE	1.5763	0.778387	2.02508	0.042859	0.129801	19.1631	28.7893	1.13541	0	4.93983	224.667	28.7507	20.7459	14.4904
PBANKA_1336500	CKK domain-containing protein putative	TRUE	2.24734	1.10988	2.02484	0.0428834	0.129801	75.5253	10.4688	0	144.133	1.72061	22.4667	0	0	108.678
PBANKA_1308900	histidine--tRNA ligase putative	TRUE	-1.40407	0.693506	-2.0246	0.0429083	0.129801	371.99	918.641	2367.32	0	614.648	89.8667	368.967	363.053	731.765
PBANKA_1401300	40S ribosomal protein S7 putative	TRUE	1.51588	0.748749	2.02455	0.0429135	0.129801	9.76945	1086.14	17.0311	432.4	29.0284	1595.13	253.964	612.003	166.64
PBANKA_1340600	conserved Plasmodium protein unknown function	TRUE	-1.70252	0.841039	-2.02431	0.0429385	0.129801	221.316	130.861	46.5517	0	319.257	0	81.4602	82.9835	28.9808
PBANKA_1230200	cdc2-related protein kinase 5	TRUE	-2.74396	1.35601	-2.02355	0.0430164	0.129954	36.0718	7.85163	3.40622	0	33.0247	0	0	0	0
PBANKA_0304100	conserved Plasmodium protein unknown function	TRUE	-1.37014	0.67746	-2.02247	0.043128	0.130145	280.308	4467.58	400.798	0	429.543	1078.4	517.512	736.478	999.837
PBANKA_0207000	calcium-transporting ATPase putative	TRUE	-1.94152	0.960003	-2.02241	0.0431344	0.130145	68.3861	4993.64	34.0622	0	211.691	89.8667	71.8766	0	311.543
PBANKA_1464600	conserved Plasmodium protein unknown function	TRUE	1.3136	0.649804	2.02153	0.0432251	0.130304	65.3801	23.5549	74.9368	0	6.54943	0	62.2931	124.475	65.2068
PBANKA_0212800	alpha/beta hydrolase putative	TRUE	-2.19477	1.08579	-2.02136	0.0432423	0.130304	66.1316	18.3205	3.40622	0	91.581	0	0	0	14.4904
PBANKA_1225600	alpha/beta hydrolase putative	TRUE	-2.40545	1.19046	-2.0206	0.0433208	0.130354	24.0479	13.0861	77.2076	0	12.3218	0	0	0	0
PBANKA_1437700	conserved Plasmodium protein unknown function	TRUE	-2.71016	1.34136	-2.02045	0.0433365	0.130354	19.5389	5.23442	1915.43	0	35.4668	0	43.126	31.1188	7.2452
PBANKA_1455800	GAS8-like protein putative	TRUE	2.42969	1.20257	2.02041	0.0433413	0.130354	13.1512	5.23442	0	0	9.0471	134.8	38.3342	62.2376	7.2452
PBANKA_0211700	conserved Plasmodium protein unknown function	TRUE	-2.06622	1.02287	-2.02003	0.0433799	0.130387	188.625	277.424	4.54163	0	105.457	0	33.5424	72.6105	0
PBANKA_0503200	eukaryotic translation initiation factor subunit eIF2A putative	TRUE	-1.11456	0.55189	-2.01953	0.0434325	0.130463	288.574	227.697	1072.96	0	708.338	224.667	316.257	321.561	173.885
PBANKA_1438600	vacuolar iron transporter	TRUE	1.49113	0.738552	2.01899	0.0434878	0.130543	19.9146	28.7893	1.13541	144.133	8.43656	22.4667	52.7095	0	14.4904
PBANKA_1440500	conserved Plasmodium protein unknown function	TRUE	1.28786	0.63806	2.01839	0.0435503	0.130543	121.367	83.7507	7.94784	432.4	129.102	89.8667	115.003	248.95	137.659
PBANKA_0610600	peripheral plastid protein 1 putative	TRUE	1.7144	0.849427	2.0183	0.0435602	0.130543	479.079	65.4303	0	0	17.5947	22.4667	148.545	186.713	152.149
PBANKA_0717300	cdc2-related protein kinase 3	TRUE	-1.18281	0.586066	-2.01821	0.0435693	0.130543	148.045	219.846	1241	0	424.992	179.733	153.337	145.221	202.865
PBANKA_1426000	histone-arginine methyltransferase CARM1 putative	TRUE	-2.64288	1.30982	-2.01775	0.0436174	0.130604	39.4535	83.7507	1.13541	0	1.77612	0	0	0	0
PBANKA_1323000	conserved protein unknown function	TRUE	1.67696	0.831682	2.01635	0.0437638	0.130905	23.6721	15.7033	0	0	21.0914	22.4667	167.712	145.221	43.4712
PBANKA_0516600	leucine-rich repeat protein	TRUE	-1.80167	0.89357	-2.01626	0.0437731	0.130905	22.1691	52.3442	5.67703	0	9.1026	0	0	0	21.7356
PBANKA_1123100	conserved Plasmodium protein unknown function	TRUE	2.01185	0.998076	2.01573	0.0438287	0.130989	18.4117	10.4688	2.27081	0	0.666044	0	14.3753	0	7.2452
PBANKA_1131500	conserved Plasmodium protein unknown function	TRUE	-1.66944	0.82842	-2.01521	0.0438825	0.131067	266.03	125.626	35.1976	288.267	182.274	22.4667	86.252	20.7459	21.7356
PBANKA_0832600	proteasome subunit beta type-6 putative	TRUE	-2.36949	1.17602	-2.01484	0.0439215	0.131101	13.5269	81.1335	4.54163	0	1.16558	0	0	0	0
PBANKA_1231900	conserved protein unknown function	TRUE	-2.96645	1.4727	-2.01429	0.0439789	0.131178	431.359	18.3205	0	0	28.5844	22.4667	19.1671	20.7459	0
PBANKA_0911400	CLPTM1 domain-containing protein putative	TRUE	1.50424	0.746868	2.01406	0.0440029	0.131178	52.6047	117.774	4.54163	0	10.6012	314.533	143.753	72.6105	7.2452
PBANKA_1228300	lysine-specific histone demethylase putative	TRUE	-0.906971	0.450459	-2.01344	0.0440686	0.131292	10494.3	38826.3	20850.6	4324	7385.65	7346.6	6483.27	5259.08	7122.03
PBANKA_0803300	RNA helicase putative	TRUE	1.43408	0.712574	2.01253	0.0441638	0.131493	34.9446	52.3442	0	0	39.0746	0	100.627	72.6105	231.846
PBANKA_0417700	alpha tubulin 1	TRUE	-2.12084	1.05461	-2.01102	0.0443238	0.131886	101.076	2167.05	14.7603	288.267	50.3418	0	67.0849	93.3564	0
PBANKA_0906400	60S ribosomal protein L35ae putative	TRUE	1.43711	0.714884	2.01027	0.0444031	0.131981	16.1572	130.861	3.40622	288.267	169.064	0	608.555	1016.55	289.808
PBANKA_0832300	conserved Plasmodium protein unknown function	TRUE	-2.4198	1.20388	-2.01	0.044431	0.131981	20.2904	5.23442	51.0933	0	64.2732	0	0	41.4917	0
PBANKA_0104800	conserved Plasmodium protein unknown function	TRUE	1.73501	0.863223	2.00993	0.0444391	0.131981	44.3383	18.3205	2.27081	0	167.344	1011	124.586	248.95	0
PBANKA_0824800	polyadenylate-binding protein 2 putative	TRUE	1.37051	0.682234	2.00886	0.0445522	0.132181	165.705	60.1958	1.13541	288.267	192.598	337	632.514	549.765	50.7164
PBANKA_0520700	conserved Plasmodium protein unknown function	TRUE	1.29989	0.647109	2.00876	0.0445623	0.132181	74.7738	49.727	2.27081	0	62.4971	269.6	129.378	51.8647	65.2068
PBANKA_1022000	40S ribosomal protein S25 putative	TRUE	1.05804	0.527016	2.00761	0.044685	0.132462	143.911	2452.33	151.009	1441.33	421.883	1505.27	900.854	1607.8	1282.4
PBANKA_1206400	endonuclease putative	TRUE	-2.3123	1.15223	-2.00681	0.0447697	0.13263	30.0598	47.1098	2.27081	0	11.1007	0	0	0	0
PBANKA_0523000	conserved Plasmodium protein unknown function	TRUE	-2.11135	1.05245	-2.00614	0.0448414	0.13276	9.01795	1057.35	2.27081	0	134.041	0	86.252	10.3729	115.923
PBANKA_1218800	ABC transporter I family member 1 putative	TRUE	-1.46089	0.728457	-2.00545	0.0449148	0.132894	138.275	65.4303	858.367	144.133	93.6347	134.8	263.548	82.9835	14.4904
PBANKA_1018100	ABC transporter G family member 2 putative	TRUE	-2.11319	1.05395	-2.00503	0.0449599	0.132944	143.536	2865.85	0	0	73.9309	0	230.005	331.934	275.317
PBANKA_0616200	conserved Plasmodium protein unknown function	TRUE	-1.6042	0.800379	-2.0043	0.0450375	0.133091	1120.48	57.5786	2115.26	0	1088.93	449.333	440.843	373.426	543.39
PBANKA_1242700	AP-1 complex subunit beta putative	TRUE	1.7831	0.88997	2.00355	0.0451178	0.133245	82.6646	23.5549	3.40622	0	19.2043	67.4	76.6684	0	166.64
PBANKA_0316300	fam-b protein	TRUE	4.09928	2.04675	2.00283	0.0451956	0.133392	20.2904	0	1.13541	0	0.666044	67.4	0	0	0
PBANKA_1206900	tubulin beta chain putative	TRUE	-2.06005	1.02886	-2.00227	0.0452556	0.133486	99.5732	86.3679	12.4895	288.267	16.9286	0	0	0	0
PBANKA_0617000	LEM3/CDC50 family protein putative	TRUE	3.41151	1.70458	2.00139	0.0453509	0.133684	22.9206	0	0	0	1.11007	0	0	10.3729	28.9808
PBANKA_1134300	patatin-like phospholipase putative	TRUE	-1.67409	0.83673	-2.00075	0.0454196	0.133803	173.22	2352.87	87.4263	0	225.567	359.467	4.79178	20.7459	333.279
PBANKA_1414100	CDP-diacylglycerol--inositol 3-phosphatidyltransferase putative	TRUE	-1.53612	0.768229	-1.99956	0.045548	0.133999	456.534	65.4303	11.3541	0	452.355	89.8667	177.296	103.729	7.2452
PBANKA_1317700	RNA-binding protein putative	TRUE	1.35586	0.678085	1.99954	0.0455499	0.133999	28.9326	54.9614	4.54163	0	17.5392	22.4667	86.252	62.2376	21.7356
PBANKA_1234000	V-type proton ATPase 16 kDa proteolipid subunit putative	TRUE	-1.0007	0.500515	-1.99935	0.0455708	0.133999	1423.33	10044.9	1656.56	1441.33	625.582	763.867	402.509	394.171	470.938
PBANKA_1327080	conserved Plasmodium protein unknown function	TRUE	-1.76091	0.881103	-1.99853	0.0456596	0.134176	39.8293	677.858	5.67703	0	91.8031	0	57.5013	31.1188	188.375
PBANKA_1318200	iron sulfur cluster assembly protein putative	TRUE	-1.09146	0.546331	-1.99781	0.0457377	0.134323	1212.54	2758.54	2419.55	0	1491.16	1235.67	1705.87	2136.82	1043.31
PBANKA_0802100	phosphoinositide-binding protein putative	TRUE	2.01096	1.00718	1.99662	0.0458663	0.134617	30.0598	39.2582	1.13541	0	26.2532	44.9333	105.419	20.7459	514.409
PBANKA_1425300	trypsin-like serine protease putative	TRUE	-1.6134	0.809131	-1.994	0.0461525	0.135373	365.979	185.822	684.65	144.133	210.858	22.4667	81.4602	103.729	195.62
PBANKA_0605100	Tat binding protein 1(TBP-1)-interacting protein putative	TRUE	-2.76696	1.38793	-1.99358	0.0461977	0.135422	622.239	6388.61	145.332	0	568.746	1932.13	134.17	93.3564	333.279
PBANKA_0412200	conserved Plasmodium protein unknown function	TRUE	-1.10482	0.554459	-1.99261	0.0463043	0.135651	254.381	1871.31	651.723	144.133	978.752	1078.4	1049.4	964.683	579.616
PBANKA_1443100	conserved Plasmodium protein unknown function	TRUE	1.33349	0.669344	1.99223	0.0463453	0.135687	347.567	112.54	2.27081	0	120.998	449.333	67.0849	248.95	391.241
PBANKA_1327061	cyclin 1 putative	TRUE	-2.22681	1.11808	-1.99163	0.0464112	0.135796	116.858	23.5549	1.13541	0	175.447	22.4667	86.252	62.2376	0
PBANKA_0906700	conserved Plasmodium protein unknown function	TRUE	-1.06868	0.536994	-1.99012	0.0465774	0.136198	2965.4	2533.46	1201.26	1729.6	1254.49	1258.13	244.381	228.205	485.428
PBANKA_0411800	vesicle transport v-SNARE protein putative	TRUE	-1.75536	0.882306	-1.98951	0.0466446	0.13631	22.5449	26.1721	38.6038	288.267	26.0867	22.4667	0	0	0
PBANKA_0213100	signal recognition particle subunit SRP9 putative	TRUE	-1.84416	0.92792	-1.98742	0.0468761	0.136902	55.9864	758.991	1.13541	0	100.184	0	91.0437	0	79.6972
PBANKA_1356100	conserved Plasmodium protein unknown function	TRUE	1.4863	0.74878	1.98496	0.0471488	0.137531	18.0359	28.7893	0	0	53.2835	157.267	119.794	228.205	28.9808
PBANKA_0926300	conserved protein unknown function	TRUE	-2.27547	1.14636	-1.98496	0.0471493	0.137531	22.1691	18.3205	0	0	25.5317	0	0	20.7459	0
PBANKA_1013700	mitochondrial ribosomal protein L17-2 precursor putative	TRUE	-1.78834	0.901546	-1.98364	0.0472963	0.137875	2469.04	52.3442	63.5828	288.267	19.7593	0	0	10.3729	14.4904
PBANKA_0201800	TatD-like deoxyribonuclease	TRUE	-2.3016	1.16061	-1.9831	0.0473566	0.137897	28.1811	49.727	1.13541	0	9.60213	22.4667	0	0	0
PBANKA_1018300	dynein intermediate chain putative	TRUE	2.52853	1.27507	1.98305	0.047362	0.137897	28.9326	10.4688	0	0	1.83162	0	9.58355	0	304.298
PBANKA_1228200	glutamate dehydrogenase putative	TRUE	-2.00369	1.0108	-1.98228	0.047448	0.138062	69.8891	70.6647	1641.8	0	43.0708	786.333	67.0849	248.95	94.1875
PBANKA_0110200	lsm12 putative	TRUE	1.47724	0.745334	1.98199	0.0474804	0.138072	10.8967	39.2582	3.40622	0	25.0877	0	71.8766	20.7459	108.678
PBANKA_1119600	merozoite surface protein 10 putative	TRUE	3.16373	1.59675	1.98136	0.0475511	0.138193	31.5628	0	1.13541	0	1.27658	0	28.7507	0	43.4712
PBANKA_0201300	lysophospholipase putative	TRUE	3.01601	1.52313	1.98013	0.0476885	0.138507	44.714	7.85163	0	0	1.66511	67.4	0	0	282.563
PBANKA_0804100	conserved Plasmodium protein unknown function	TRUE	1.50864	0.762	1.97984	0.0477211	0.138517	212.298	303.596	10.2187	144.133	21.7019	921.133	76.6684	82.9835	246.337
PBANKA_1461300	conserved Plasmodium protein unknown function	TRUE	-2.46646	1.24647	-1.97875	0.0478436	0.138788	124.373	13.0861	0	0	374.039	0	28.7507	0	21.7356
PBANKA_1349400	DNA replication complex GINS protein putative	TRUE	2.31675	1.17331	1.97455	0.0483195	0.140082	39.4535	0	0	0	63.2187	112.333	268.339	155.594	0
PBANKA_1028100	mRNA-capping enzyme subunit alpha putative	TRUE	-1.17102	0.593214	-1.97402	0.048379	0.140169	1133.26	204.142	1991.5	432.4	717.274	247.133	517.512	601.63	282.563
PBANKA_1202400	60S ribosomal protein L13 putative	TRUE	0.916641	0.464547	1.97319	0.0484737	0.140358	1180.22	7477.37	816.357	7206.66	1425.5	4246.2	2688.19	4335.89	3289.32
PBANKA_0712200	BEM46-like protein putative	TRUE	-1.06369	0.539952	-1.96997	0.0488416	0.141336	4668.67	18108.5	2506.98	3603.33	2469.25	1011	4331.76	4232.16	2666.23
PBANKA_1401100	deoxyhypusine hydroxylase putative	TRUE	1.34616	0.684086	1.96782	0.0490887	0.141965	113.1	44.4926	2.27081	0	186.492	786.333	666.057	570.511	137.659
PBANKA_0522900	pre-mRNA-splicing helicase BRR2 putative	TRUE	1.0057	0.511308	1.96691	0.0491939	0.142168	352.076	583.638	71.5306	0	296.945	426.867	368.967	466.782	1217.19
PBANKA_1347800	20 kDa chaperonin putative	TRUE	1.70647	0.867687	1.96669	0.0492188	0.142168	24.7994	62.8131	1.13541	0	1.72061	179.733	9.58355	0	28.9808
PBANKA_1037800	secreted ookinete adhesive protein	TRUE	2.70054	1.37408	1.96535	0.0493739	0.142481	12.3997	2.61721	0	0	18.9267	0	76.6684	10.3729	0
PBANKA_0511500	DNA-directed RNA polymerase II subunit RPB7 putative	TRUE	-1.08848	0.553868	-1.96523	0.0493873	0.142481	294.962	897.703	887.888	288.267	529.005	44.9333	531.887	228.205	202.865
PBANKA_0905400	conserved Plasmodium protein unknown function	TRUE	-4.36553	2.22202	-1.96467	0.0494524	0.142582	422.716	1217	1.13541	0	0.721548	0	0	20.7459	28.9808
PBANKA_0509100	conserved Plasmodium protein unknown function	TRUE	-1.3108	0.668402	-1.96109	0.0498682	0.143693	131.888	94.2196	279.31	0	114.116	247.133	335.424	124.475	28.9808
PBANKA_0413900	mitochondrial ribosomal protein L27 precursor putative	TRUE	-1.98809	1.0141	-1.96044	0.0499442	0.143825	13.5269	26.1721	0	0	16.8731	0	0	0	21.7356
PBANKA_1226450	Plasmodium RNA of unknown function RUF3	FALSE	4.36268	2.22892	1.9573	0.050312	0.144796	2.63024	0	0	0	0.166511	22.4667	0	0	0
PBANKA_0524700	Plasmodium exported protein unknown function	TRUE	1.88841	0.965909	1.95506	0.0505761	0.145468	36.8233	73.2819	0	864.8	5.71688	0	19.1671	0	21.7356
PBANKA_0303700	DNA repair protein RAD2 putative	TRUE	-1.05115	0.53795	-1.95398	0.0507031	0.145665	586.918	282.659	1890.45	288.267	861.084	89.8667	512.72	321.561	637.577
PBANKA_0213800	conserved protein unknown function	TRUE	1.63359	0.836042	1.95396	0.0507061	0.145665	123.621	31.4065	5.67703	432.4	20.5364	0	28.7507	41.4917	86.9424
PBANKA_1145800	membrane associated histidine-rich protein 1a	TRUE	2.81491	1.44129	1.95305	0.0508133	0.145884	18.7874	0	0	0	1.38759	22.4667	0	0	7.2452
PBANKA_1221300	conserved Plasmodium protein unknown function	TRUE	1.2888	0.660235	1.95204	0.0509334	0.14614	259.266	86.3679	1247.81	4612.26	215.299	404.4	426.468	549.765	181.13
PBANKA_1242000	ubiquitin carboxyl-terminal hydrolase 14 putative	TRUE	-1.72873	0.886244	-1.95062	0.051102	0.146536	108.591	83.7507	6.81244	0	22.035	67.4	0	10.3729	0
PBANKA_0517200	haloacid dehalogenase-like hydrolase putative	TRUE	1.4009	0.718438	1.94992	0.0511856	0.146687	24.0479	23.5549	1.13541	0	4.4958	67.4	43.126	51.8647	0
PBANKA_1234200	40S ribosomal protein S24 putative	TRUE	1.19017	0.610485	1.94956	0.051229	0.146722	23.2964	934.344	139.655	1008.93	231.45	0	627.723	757.224	550.635
PBANKA_1238300	dynein light chain Tctex-type putative	TRUE	-2.93912	1.50822	-1.94874	0.0513266	0.146857	13.5269	5.23442	288.393	0	0.444029	0	0	0	0
PBANKA_0722000	phosphatidylinositol 4-kinase putative	TRUE	-0.991806	0.508972	-1.94864	0.0513379	0.146857	1588.29	1552.01	1075.23	144.133	1354.57	1055.93	991.897	777.97	536.145
PBANKA_1106700	60S ribosomal protein L4 putative	TRUE	1.44699	0.742687	1.94832	0.0513762	0.146878	189.377	2954.83	36.333	4900.53	503.252	44.9333	1403.99	1141.02	1180.97
PBANKA_1229700	conserved Plasmodium protein unknown function	TRUE	-1.16448	0.597815	-1.94789	0.0514284	0.146938	102.955	1826.81	923.085	0	66.7154	269.6	100.627	134.848	86.9424
PBANKA_1410600	GYF domain-containing protein putative	TRUE	-1.48287	0.761388	-1.94759	0.0514645	0.146953	2831.26	3431.16	1966.52	0	1403.08	1662.53	618.139	923.191	420.221
PBANKA_0515350	OTU-like cysteine protease putative	TRUE	1.60278	0.823146	1.94714	0.0515175	0.146992	76.2768	10.4688	1.13541	144.133	62.2751	112.333	38.3342	0	152.149
PBANKA_1324200	conserved Plasmodium protein unknown function	TRUE	-2.023	1.03906	-1.94695	0.0515403	0.146992	125.124	75.8991	5.67703	0	130.878	0	0	62.2376	14.4904
PBANKA_API00206	NA	FALSE	2.78143	1.42931	1.94599	0.0516561	0.147234	876.244	0	1.13541	0	27.9183	606.6	14.3753	10.3729	43.4712
PBANKA_0519600	conserved protein unknown function	TRUE	-2.18204	1.12185	-1.94504	0.0517699	0.147469	51.8532	36.6409	1.13541	0	15.4855	22.4667	0	0	0
PBANKA_1451300	S-adenosyl-methyltransferase putative	TRUE	-1.32806	0.682935	-1.94464	0.0518181	0.147518	307.738	65.4303	334.945	0	91.9141	157.267	43.126	93.3564	101.433
PBANKA_1239900	acyl-CoA synthetase putative	TRUE	1.53004	0.787862	1.94201	0.052136	0.148334	77.4041	167.501	11.3541	144.133	35.4668	0	134.17	41.4917	340.524
PBANKA_1221000	DNA repair protein RAD14 putative	TRUE	-2.0139	1.03745	-1.9412	0.0522345	0.148525	22.5449	109.923	2.27081	0	16.3736	44.9333	0	10.3729	0
PBANKA_0804600	AAA family ATPase putative	TRUE	-1.60486	0.826868	-1.94089	0.0522722	0.148543	88.6765	620.279	5344.36	144.133	176.391	0	335.424	186.713	550.635
PBANKA_0925300	conserved Plasmodium protein unknown function	TRUE	1.02483	0.528093	1.94062	0.0523047	0.148547	207.037	285.276	789.107	288.267	195.706	1258.13	517.512	529.02	796.972
PBANKA_1406700	carbamoyl phosphate synthetase putative	TRUE	1.36747	0.704845	1.9401	0.0523671	0.148635	119.112	261.721	6.81244	0	188.379	67.4	436.052	165.967	557.88
PBANKA_0522400	steroid dehydrogenase putative	TRUE	-1.8888	0.973688	-1.93984	0.0523993	0.148637	36.8233	75.8991	229.352	288.267	47.8442	67.4	9.58355	0	0
PBANKA_1201800	conserved Plasmodium protein unknown function	TRUE	1.99234	1.02817	1.93775	0.0526539	0.149267	2628.73	15.7033	2.27081	144.133	11.2117	0	71.8766	62.2376	21.7356
PBANKA_1401200	ATP-dependent RNA helicase DHR1 putative	TRUE	1.24842	0.644345	1.9375	0.0526844	0.149267	131.512	99.454	5.67703	144.133	206.585	112.333	421.676	259.323	383.995
PBANKA_0905700	DNA-directed RNA polymerases I and III subunit RPAC1 putative	TRUE	1.64678	0.850818	1.93553	0.0529252	0.14986	28.1811	39.2582	0	0	45.5685	0	105.419	259.323	311.543
PBANKA_0803600	importin-7 putative	TRUE	1.25695	0.649802	1.93436	0.0530694	0.150178	110.094	146.564	7.94784	144.133	93.5237	67.4	292.298	145.221	398.486
PBANKA_0205300	conserved protein unknown function	TRUE	1.8609	0.963596	1.93121	0.0534574	0.151186	45.8413	26.1721	1.13541	0	2.88619	0	76.6684	93.3564	43.4712
PBANKA_1104400	conserved Plasmodium protein unknown function	TRUE	-1.29803	0.672759	-1.92942	0.053679	0.151722	1660.43	204.142	1548.69	144.133	844.71	1752.4	162.92	145.221	318.789
PBANKA_0524200	early transcribed membrane protein	TRUE	2.98384	1.54733	1.92838	0.0538076	0.151995	7.13921	7.85163	0	144.133	1.16558	0	0	10.3729	7.2452
PBANKA_0913300	regulator of chromosome condensation putative	TRUE	1.41717	0.735706	1.92627	0.0540704	0.152647	90.5553	68.0475	15.8957	0	89.6939	22.4667	210.838	446.036	239.091
PBANKA_1103200	protein kinase putative	TRUE	1.5049	0.782113	1.92415	0.0543354	0.153303	165.705	31.4065	1.13541	432.4	36.4659	67.4	52.7095	51.8647	282.563
PBANKA_0607000	conserved Plasmodium protein unknown function	TRUE	-2.08329	1.08347	-1.92279	0.0545069	0.153696	62.7499	83.7507	4.54163	0	16.7066	44.9333	0	0	7.2452
PBANKA_1319000	conserved protein unknown function	TRUE	2.49146	1.2963	1.92198	0.0546084	0.153767	173.596	15.7033	0	144.133	10.3792	0	23.9589	31.1188	0
PBANKA_1029400	conserved Plasmodium protein unknown function	TRUE	-2.54398	1.32373	-1.92182	0.0546278	0.153767	136.397	15.7033	139.655	0	18.8712	0	19.1671	0	0
PBANKA_0919700	Fe-S cluster assembly protein putative	TRUE	-1.86327	0.96954	-1.92181	0.0546296	0.153767	79.2828	78.5163	2.27081	0	24.1441	22.4667	19.1671	31.1188	0
PBANKA_1216500	peptidyl-prolyl cis-trans isomerase putative	TRUE	-1.39506	0.726132	-1.92123	0.054703	0.153883	45.8413	1324.31	1544.15	576.533	27.9738	22.4667	57.5013	103.729	123.168
PBANKA_1239100	conserved Plasmodium protein unknown function	TRUE	-1.84568	0.961276	-1.92003	0.0548536	0.154215	139.402	28.7893	2.27081	0	26.6973	0	4.79178	20.7459	0
PBANKA_1307200	U6 snRNA-associated Sm-like protein LSm5 putative	TRUE	1.46598	0.763774	1.91939	0.0549355	0.154353	8.6422	96.8368	6.81244	144.133	29.75	471.8	19.1671	103.729	0
PBANKA_0609200	conserved Plasmodium protein unknown function	TRUE	1.63137	0.850129	1.91896	0.0549892	0.154413	136.021	41.8754	1.13541	144.133	92.3581	112.333	86.252	51.8647	543.39
PBANKA_0910600	ubiquitin-related modifier 1 putative	TRUE	1.56746	0.816993	1.91857	0.0550383	0.154459	9.76945	18.3205	0	0	38.5195	0	43.126	114.102	166.64
PBANKA_0617800	conserved Plasmodium protein unknown function	TRUE	-2.18192	1.13784	-1.9176	0.0551613	0.154713	23.2964	91.6024	17.0311	0	16.3181	0	14.3753	0	0
PBANKA_0924100	thioredoxin-like protein putative	TRUE	1.84443	0.962363	1.91656	0.0552939	0.154925	139.402	34.0237	4.54163	288.267	19.5928	67.4	95.8355	31.1188	14.4904
PBANKA_0514000	transcription elongation factor SPT4 putative	TRUE	1.58056	0.824717	1.91649	0.0553025	0.154925	9.01795	31.4065	337.216	0	38.1865	314.533	47.9178	207.459	159.394
PBANKA_1225500	conserved protein unknown function	TRUE	-2.73748	1.42986	-1.91451	0.055555	0.155541	35.3203	1698.57	1.13541	0	37.0764	0	28.7507	93.3564	123.168
PBANKA_1448800	helicase putative	TRUE	-1.65952	0.868285	-1.91126	0.055971	0.156613	210.419	104.688	54.4995	144.133	26.1422	22.4667	0	31.1188	0
PBANKA_0205500	conserved Plasmodium protein unknown function	TRUE	1.69901	0.889341	1.91041	0.0560801	0.15669	57.1137	10.4688	0	0	79.5367	494.267	81.4602	134.848	21.7356
PBANKA_1040300	fam-b protein	TRUE	5.86549	3.07037	1.91035	0.0560881	0.15669	3.00598	0	0	0	0	0	0	0	0
PBANKA_0101300	geranylgeranyl transferase type-2 subunit beta putative	TRUE	1.67861	0.878725	1.91028	0.0560977	0.15669	47.72	13.0861	0	288.267	46.2345	0	76.6684	103.729	86.9424
PBANKA_0700600	Plasmodium exported protein unknown function	TRUE	3.50479	1.83547	1.90948	0.0562006	0.156885	5.63622	0	0	0	0.166511	0	0	0	0
PBANKA_1349200	MSP7-like protein	TRUE	1.3279	0.695647	1.90888	0.056278	0.157009	33.4416	28.7893	1.13541	0	31.6371	157.267	91.0437	186.713	0
PBANKA_1112700	conserved protein unknown function	TRUE	-2.92433	1.53225	-1.90852	0.0563247	0.157009	25.9266	5.23442	431.454	0	0.555037	0	0	0	0
PBANKA_0305400	conserved Plasmodium protein unknown function	TRUE	-0.827933	0.433845	-1.90836	0.0563445	0.157009	625.996	680.475	1705.38	144.133	742.195	1527.73	943.98	809.089	862.178
PBANKA_1443900	conserved Plasmodium protein unknown function	TRUE	1.25189	0.656105	1.90806	0.0563832	0.157025	766.902	62.8131	5.67703	0	583.232	921.133	589.388	497.901	637.577
PBANKA_1211700	conserved Plasmodium protein unknown function	TRUE	-2.23457	1.17221	-1.90629	0.0566127	0.157571	52.229	73.2819	7.94784	144.133	5.32835	0	0	0	0
PBANKA_0803900	conserved Plasmodium protein unknown function	TRUE	2.74595	1.44097	1.90563	0.0566978	0.157716	14.2784	5.23442	1.13541	0	0.555037	0	0	0	57.9616
PBANKA_1351400	conserved Plasmodium protein unknown function	TRUE	1.84723	0.969721	1.90491	0.0567917	0.157869	78.5313	20.9377	2.27081	0	150.026	314.533	153.337	51.8647	304.298
PBANKA_1209600	BET1-like protein putative	TRUE	1.96498	1.03165	1.9047	0.0568197	0.157869	11.2724	28.7893	0	0	0.333022	0	19.1671	10.3729	0
PBANKA_0802400	phosphopantetheine adenylyltransferase putative	TRUE	-1.94485	1.02156	-1.90381	0.0569353	0.158098	408.814	7113.58	166.905	0	222.07	1123.33	134.17	103.729	36.226
PBANKA_0412500	conserved Plasmodium protein unknown function	TRUE	1.71879	0.903116	1.90318	0.0570177	0.158234	96.1915	36.6409	13.6249	0	533.501	89.8667	3416.54	850.581	579.616
PBANKA_1440400	small subunit rRNA processing factor putative	TRUE	1.2479	0.655832	1.90278	0.0570693	0.158285	31.9386	65.4303	3.40622	0	228.065	44.9333	287.507	446.036	391.241
PBANKA_1106100	conserved Plasmodium protein unknown function	TRUE	-1.42437	0.748703	-1.90245	0.0571126	0.158312	310.744	3051.67	1957.44	1153.07	689.3	606.6	469.594	456.409	57.9616
PBANKA_0413800	microneme associated antigen putative	TRUE	-2.12301	1.11613	-1.90212	0.0571554	0.158338	31.1871	130.861	1.13541	0	19.9258	44.9333	23.9589	0	0
PBANKA_0930300	GTP-binding nuclear protein RAN/TC4 putative	TRUE	-0.933831	0.491039	-1.90175	0.0572044	0.158381	207.413	1803.26	3095.12	720.666	934.016	67.4	584.597	653.495	528.899
PBANKA_1013200	succinyl-CoA ligase [ADP-forming] subunit beta putative	TRUE	-1.57381	0.828693	-1.89914	0.0575457	0.159233	436.243	68.0475	1281.87	0	287.564	112.333	153.337	31.1188	362.26
PBANKA_0807900	conserved Plasmodium protein unknown function	TRUE	-0.849533	0.447587	-1.89803	0.0576922	0.159546	456.91	316.682	1669.05	432.4	748.633	224.667	407.301	373.426	586.861
PBANKA_0712400	rRNA-processing protein FCF1 putative	TRUE	-1.22993	0.648325	-1.89709	0.0578157	0.159794	1082.53	1429	2496.76	144.133	401.847	67.4	426.468	684.614	470.938
PBANKA_1353600	conserved Plasmodium protein unknown function	TRUE	2.41977	1.27724	1.89454	0.0581537	0.160634	5.26047	13.0861	1.13541	0	0	0	14.3753	10.3729	0
PBANKA_0316600	reticulocyte binding protein putative	TRUE	-2.52136	1.33124	-1.89399	0.0582261	0.160741	116.106	54.9614	6.81244	0	13.3209	22.4667	0	0	0
PBANKA_1139300	50S ribosomal protein L9 mitochondrial putative	TRUE	1.9513	1.03117	1.89232	0.0584485	0.161261	9.76945	13.0861	1.13541	0	22.368	0	81.4602	145.221	0
PBANKA_0805900	kinesin-8 putative	TRUE	-1.72897	0.914329	-1.89097	0.0586281	0.161662	129.257	175.353	21.5727	144.133	20.9249	0	9.58355	0	14.4904
PBANKA_0936200	conserved Plasmodium protein unknown function	TRUE	-1.53123	0.809867	-1.89072	0.058662	0.161662	34.5688	34.0237	13.6249	0	25.6427	0	14.3753	10.3729	43.4712
PBANKA_0934300	UDP-galactose transporter putative	TRUE	-2.15044	1.13909	-1.88786	0.0590446	0.162621	15.7814	133.478	10.2187	0	1.77612	22.4667	0	0	0
PBANKA_0933900	glyoxalase I putative	TRUE	-2.20059	1.16669	-1.88619	0.05927	0.163147	12.3997	62.8131	4.54163	0	2.22015	0	0	0	0
PBANKA_1126300	conserved Plasmodium protein unknown function	TRUE	-1.95383	1.03615	-1.88566	0.0593403	0.163246	13.9027	7.85163	3.40622	0	37.465	0	9.58355	0	0
PBANKA_1241500	conserved protein unknown function	TRUE	-1.08527	0.575681	-1.8852	0.0594031	0.163314	1747.6	146.564	1832.55	144.133	174.892	22.4667	158.129	197.086	318.789
PBANKA_1331000	conserved Plasmodium protein unknown function	TRUE	-1.9629	1.04134	-1.88497	0.0594338	0.163314	20.2904	36.6409	1.13541	0	9.21361	0	0	0	0
PBANKA_0804700	conserved Plasmodium protein unknown function	TRUE	1.15359	0.612201	1.88433	0.059521	0.163458	66.5074	41.8754	151.009	288.267	32.9137	337	19.1671	176.34	94.1875
PBANKA_1413500	conserved Plasmodium protein unknown function	TRUE	-2.75413	1.46268	-1.88293	0.0597098	0.163882	22.1691	0	0	0	92.5246	0	0	20.7459	0
PBANKA_1131900	serine/threonine protein phosphatase 5	TRUE	-1.44701	0.768596	-1.88266	0.0597458	0.163886	43.5868	60.1958	162.363	0	81.5349	0	115.003	259.323	21.7356
PBANKA_0901600	protein farnesyltransferase subunit beta putative	TRUE	-1.71297	0.910297	-1.88177	0.0598666	0.164043	42.0838	26.1721	49.9579	0	52.784	112.333	71.8766	0	0
PBANKA_1418200	protein phosphatase PP2A regulatory subunit A putative	TRUE	2.11103	1.12185	1.88173	0.0598722	0.164043	34.9446	10.4688	2.27081	0	50.7858	943.6	71.8766	62.2376	7.2452
PBANKA_0602200	signal recognition particle subunit SRP14 putative	TRUE	1.2638	0.671855	1.88106	0.0599637	0.164185	10.1452	47.1098	2.27081	288.267	32.6362	0	76.6684	72.6105	28.9808
PBANKA_1210700	cytochrome b-c1 complex subunit 7 putative	TRUE	-2.52744	1.34378	-1.88084	0.0599933	0.164185	9.76945	102.071	5.67703	0	0.666044	0	0	0	0
PBANKA_1039600	26S proteasome regulatory subunit RPN6 putative	TRUE	-1.54718	0.823105	-1.87969	0.0601502	0.164519	20.2904	78.5163	9.08325	144.133	25.8092	0	33.5424	0	7.2452
PBANKA_0110900	cytoplasmic tRNA 2-thiolation protein 1 putative	TRUE	1.06941	0.569293	1.87849	0.0603141	0.164872	22.9206	44.4926	118.082	288.267	32.0811	67.4	124.586	20.7459	275.317
PBANKA_1131000	V-type proton ATPase 21 kDa proteolipid subunit putative	TRUE	1.23203	0.656689	1.87613	0.0606375	0.165661	2224.8	198.908	89.6971	2594.4	216.964	179.733	134.17	280.069	181.13
PBANKA_1008600	conserved Plasmodium protein unknown function	TRUE	-1.43075	0.76363	-1.87362	0.0609832	0.16651	397.917	520.825	2433.18	0	768.504	674	407.301	933.564	615.842
PBANKA_1430100	geranylgeranyl transferase type-2 subunit beta putative	TRUE	-1.34593	0.718532	-1.87317	0.061045	0.166582	110.094	49.727	200.967	0	47.0116	22.4667	86.252	134.848	0
PBANKA_1363500	N6-adenine-specific methylase putative	TRUE	-1.15222	0.615481	-1.87206	0.0611979	0.166903	84.5433	68.0475	11.3541	0	66.9374	0	71.8766	20.7459	28.9808
PBANKA_0618400	tetratricopeptide repeat protein putative	TRUE	1.35559	0.724775	1.87036	0.0614332	0.167449	145.039	52.3442	5.67703	0	110.452	22.4667	234.797	145.221	210.111
PBANKA_1209900	conserved protein unknown function	TRUE	-1.36316	0.729581	-1.86841	0.061705	0.168093	907.056	2635.53	3015.64	0	969.427	2156.8	656.473	912.818	999.837
PBANKA_0934800	conserved protein unknown function	TRUE	-2.96224	1.58885	-1.86439	0.0622673	0.1695	19.1631	10.4688	559.755	0	0.555037	0	0	0	28.9808
PBANKA_1415000	pre-mRNA-processing factor 40 putative	TRUE	-1.22276	0.655915	-1.8642	0.0622932	0.1695	315.628	60.1958	1624.77	0	331.468	516.733	316.257	300.815	362.26
PBANKA_0915600	aquaglyceroporin	TRUE	-2.06341	1.10733	-1.86341	0.0624051	0.169708	168.711	2954.83	4.54163	0	655.887	44.9333	335.424	394.171	275.317
PBANKA_1026000	conserved protein unknown function	TRUE	2.53955	1.36375	1.86217	0.0625785	0.170082	12.3997	7.85163	0	144.133	0.277518	0	0	0	0
PBANKA_0408500	parasite-infected erythrocyte surface protein	TRUE	-1.47379	0.791631	-1.86171	0.0626439	0.170162	30.0598	39.2582	18.1665	144.133	160.572	44.9333	19.1671	41.4917	72.452
PBANKA_1301500	protein kinase putative	TRUE	-1.74382	0.937197	-1.86067	0.0627901	0.170461	37.9505	34.0237	206.644	0	2.49766	22.4667	14.3753	0	14.4904
PBANKA_0519000	S-antigen putative	TRUE	2.46244	1.32407	1.85975	0.0629215	0.17072	19.5389	0	0	144.133	1.11007	0	0	0	14.4904
PBANKA_1037400	conserved Plasmodium protein unknown function	TRUE	-1.28844	0.693382	-1.8582	0.063141	0.171211	4439.46	6671.27	6434.35	0	3949.42	2426.4	3521.95	3506.05	3303.81
PBANKA_1204600	heptatricopeptide repeat-containing protein putative	TRUE	-2.12489	1.14367	-1.85796	0.0631749	0.171211	37.9505	15.7033	0	0	48.3437	0	4.79178	0	14.4904
PBANKA_1436900	FbpA domain protein putative	TRUE	-1.87002	1.00756	-1.85599	0.0634555	0.171874	37.199	54.9614	4.54163	0	77.4831	22.4667	0	0	50.7164
PBANKA_1144000	26S proteasome regulatory subunit RPN11 putative	TRUE	-1.73549	0.935431	-1.85528	0.0635561	0.172048	13.9027	96.8368	14.7603	0	10.9897	0	0	20.7459	0
PBANKA_1240400	RNA methyltransferase putative	TRUE	1.32586	0.714943	1.8545	0.0636681	0.172253	19.1631	15.7033	3.40622	0	12.4883	157.267	33.5424	62.2376	0
PBANKA_0937500	conserved Plasmodium protein unknown function	TRUE	-1.30762	0.705346	-1.85387	0.0637578	0.172397	326.149	31.4065	313.372	144.133	338.739	67.4	138.961	176.34	28.9808
PBANKA_0721300	protein transport protein GOT1 putative	TRUE	1.46245	0.789029	1.85348	0.0638138	0.17245	94.6885	13.0861	1.13541	0	245.271	381.933	474.386	446.036	253.582
PBANKA_1008700	conserved Plasmodium protein unknown function	TRUE	-1.29075	0.696623	-1.85287	0.0639011	0.172588	1284.31	133.478	4174.89	144.133	720.882	494.267	412.093	466.782	739.01
PBANKA_0203300	DNA-directed RNA polymerase II subunit RPB9 putative	TRUE	1.29086	0.696823	1.8525	0.0639542	0.172633	122.494	102.071	4.54163	0	46.8451	0	119.794	228.205	72.452
PBANKA_1109100	ERCC4 domain-containing protein putative	TRUE	-2.51386	1.35728	-1.85213	0.0640066	0.172676	19.5389	23.5549	1.13541	144.133	52.2844	0	0	0	0
PBANKA_0703000	magnesium transporter putative	TRUE	2.31585	1.25107	1.85109	0.0641559	0.17298	117.233	26.1721	97.6449	720.666	2.9972	157.267	9.58355	0	7.2452
PBANKA_1211100	NLI interacting factor-like phosphatase	TRUE	1.48855	0.804501	1.85028	0.0642733	0.173124	77.4041	73.2819	4.54163	144.133	3.49673	89.8667	43.126	41.4917	50.7164
PBANKA_1228100	AP2 domain transcription factor putative	TRUE	-1.31619	0.71137	-1.85022	0.0642821	0.173124	270.914	180.588	387.174	144.133	183.662	89.8667	138.961	20.7459	50.7164
PBANKA_0502600	peptidase putative	TRUE	-1.58102	0.854742	-1.84971	0.0643559	0.173224	186.371	444.926	19.3019	288.267	212.912	22.4667	95.8355	31.1188	0
PBANKA_1317900	conserved Plasmodium protein unknown function	TRUE	-1.24171	0.671771	-1.84841	0.0645436	0.17363	190.88	83.7507	1793.94	0	404.844	44.9333	388.134	207.459	992.592
PBANKA_1446300	pre-mRNA-splicing factor ATP-dependent RNA helicase PRP2 putative	TRUE	-1.55793	0.843379	-1.84725	0.0647111	0.173936	288.199	34.0237	312.237	0	452.188	314.533	301.882	134.848	0
PBANKA_1233000	SWIB/MDM2 domain-containing protein putative	TRUE	-1.97797	1.07084	-1.84711	0.0647305	0.173936	352.452	60.1958	4.54163	0	243.772	426.867	9.58355	41.4917	0
PBANKA_0305800	conserved Plasmodium protein unknown function	TRUE	1.00159	0.542359	1.84673	0.0647861	0.173987	127.379	107.306	20.4373	0	51.6184	0	57.5013	155.594	326.034
PBANKA_0707700	conserved Plasmodium protein unknown function	TRUE	2.42588	1.31438	1.84564	0.0649441	0.174226	132.639	36.6409	0	0	6.43842	134.8	14.3753	10.3729	72.452
PBANKA_1030400	conserved Plasmodium protein unknown function	TRUE	2.50319	1.35629	1.84561	0.0649487	0.174226	53.732	2.61721	0	0	1.88712	0	33.5424	20.7459	0
PBANKA_1464100	coronin	TRUE	3.26326	1.76856	1.84515	0.0650157	0.174307	25.1751	0	0	0	1.11007	44.9333	9.58355	0	14.4904
PBANKA_0210300	seipin domain-containing protein putative	TRUE	-2.43521	1.31998	-1.84488	0.0650544	0.174312	78.1556	7.85163	1.13541	0	24.6436	0	0	0	7.2452
PBANKA_1121500	cytochrome b-c1 complex subunit 9 putative	TRUE	-1.87363	1.01586	-1.84438	0.0651278	0.17432	9.76945	104.688	6.81244	288.267	20.8139	0	0	0	0
PBANKA_1036900	conserved Plasmodium protein unknown function	TRUE	-1.33634	0.724557	-1.84436	0.0651311	0.17432	1094.18	1285.05	2502.44	288.267	840.325	1505.27	680.432	788.343	702.784
PBANKA_0942200	DNA-directed RNA polymerase III subunit RPC8 putative	TRUE	1.78804	0.969891	1.84355	0.0652485	0.174396	24.0479	62.8131	0	864.8	4.82882	22.4667	0	0	0
PBANKA_0623200	lysophospholipase putative	TRUE	2.81063	1.52467	1.84344	0.0652652	0.174396	58.2409	0	0	0	0.943562	0	0	10.3729	0
PBANKA_0905800	DnaJ protein putative	TRUE	-1.14123	0.619087	-1.84341	0.0652696	0.174396	14.6542	70.6647	28.3852	0	64.3842	22.4667	67.0849	41.4917	0
PBANKA_1445900	conserved Plasmodium protein unknown function	TRUE	-1.70782	0.92674	-1.84282	0.065355	0.174526	438.122	596.724	1.13541	0	227.232	831.267	62.2931	93.3564	79.6972
PBANKA_1402700	CorA-like Mg2 transporter protein putative	TRUE	-1.94035	1.0535	-1.84182	0.065501	0.174817	15.0299	20.9377	0	0	11.9888	0	0	0	0
PBANKA_0601100	mitochondrial phosphate carrier protein putative	TRUE	-1.74826	0.94995	-1.84038	0.0657131	0.175284	19.5389	88.9852	4.54163	432.4	35.1338	0	0	0	0
PBANKA_0417600	LCCL domain-containing protein	TRUE	2.01961	1.09867	1.83823	0.0660292	0.176028	85.2948	2.61721	17.0311	0	3.27472	22.4667	28.7507	31.1188	94.1875
PBANKA_1403800	translational activator GCN1 putative	TRUE	-1.04112	0.56674	-1.83704	0.0662039	0.176395	149.172	222.463	619.932	144.133	128.324	44.9333	129.378	93.3564	173.885
PBANKA_1036200	RNA-binding protein 8A putative	TRUE	1.906	1.03775	1.83666	0.0662603	0.176446	9.01795	28.7893	0	0	9.32462	0	0	20.7459	130.414
PBANKA_1112000	conserved Plasmodium protein unknown function	TRUE	-1.60287	0.873814	-1.83433	0.0666049	0.177264	603.075	2729.75	1033.22	0	1345.74	808.8	723.558	964.683	297.053
PBANKA_1201600	ribosome-binding factor A putative	TRUE	-1.92365	1.04893	-1.83392	0.0666664	0.177328	12.7754	52.3442	1.13541	0	6.1054	0	0	0	0
PBANKA_1415200	conserved protein unknown function	TRUE	-1.55805	0.849774	-1.83349	0.06673	0.177398	173.971	10.4688	14.7603	0	157.353	0	105.419	103.729	0
PBANKA_0940100	protein kinase putative	TRUE	1.25928	0.686991	1.83304	0.0667963	0.177425	205.158	123.009	14.7603	864.8	74.5414	381.933	110.211	103.729	72.452
PBANKA_1422400	importin subunit beta putative	TRUE	-1.31862	0.719413	-1.83292	0.066815	0.177425	159.693	49.727	2628.47	0	193.819	44.9333	162.92	114.102	688.294
PBANKA_1227800	conserved Plasmodium protein unknown function	TRUE	-0.817603	0.446455	-1.83132	0.0670523	0.177955	1351.94	2533.46	1063.88	0	1128.56	696.467	1126.07	954.31	1420.06
PBANKA_1025900	lysine--tRNA ligase putative	TRUE	1.81173	0.992191	1.82599	0.0678523	0.179941	27.8053	31.4065	2.27081	144.133	1.16558	0	0	62.2376	14.4904
PBANKA_0213500	ribosome biogenesis protein BRX1 putative	TRUE	-1.17803	0.645247	-1.8257	0.0678961	0.179941	555.355	5276.3	1179.69	0	604.99	157.267	1279.4	964.683	666.558
PBANKA_0200650	fam-a protein	TRUE	3.47834	1.90534	1.82558	0.0679143	0.179941	20.6661	2.61721	0	0	0.555037	0	0	0	14.4904
PBANKA_1342200	conserved Plasmodium protein unknown function	TRUE	1.6735	0.916844	1.82528	0.0679585	0.179957	109.343	47.1098	0	0	152.913	988.533	287.507	259.323	57.9616
PBANKA_1002600	6-cysteine protein P41 putative	TRUE	-2.38079	1.30455	-1.82499	0.0680027	0.179974	229.206	10.4688	222.54	0	232.616	89.8667	47.9178	10.3729	0
PBANKA_1346100	conserved Plasmodium protein unknown function	TRUE	0.9498	0.520524	1.8247	0.0680461	0.179988	28.1811	96.8368	143.061	0	66.1049	404.4	206.046	394.171	50.7164
PBANKA_1128900	conserved Plasmodium protein unknown function	TRUE	-2.19904	1.20579	-1.82374	0.068192	0.180206	113.852	99.454	6.81244	0	101.794	0	52.7095	10.3729	28.9808
PBANKA_1230900	RAP protein putative	TRUE	-1.90191	1.04291	-1.82365	0.0682047	0.180206	63.5014	68.0475	2.27081	0	2.38666	44.9333	0	0	0
PBANKA_1355700	myosin A	TRUE	-1.15178	0.631855	-1.82285	0.0683256	0.180425	1351.57	1722.12	977.585	288.267	901.435	943.6	934.396	363.053	79.6972
PBANKA_1423700	GDP-mannose 46-dehydratase putative	TRUE	2.78946	1.53145	1.82146	0.0685373	0.180883	24.4236	2.61721	1.13541	0	0.333022	0	0	31.1188	0
PBANKA_0402900	conserved Plasmodium protein unknown function	TRUE	-1.55049	0.8514	-1.82111	0.0685907	0.180924	72.8951	311.448	3.40622	144.133	46.6231	0	9.58355	82.9835	36.226
PBANKA_0805500	conserved Plasmodium protein unknown function	TRUE	1.42385	0.782118	1.8205	0.0686823	0.181065	84.919	57.5786	1.13541	0	39.8516	314.533	0	41.4917	173.885
PBANKA_0938000	conserved Plasmodium protein unknown function	TRUE	-1.92664	1.05872	-1.81979	0.0687912	0.181192	51.8532	73.2819	6.81244	0	2.49766	0	19.1671	0	0
PBANKA_0925900	conserved Plasmodium protein unknown function	TRUE	-1.34693	0.740197	-1.81968	0.068807	0.181192	73.6466	75.8991	5.67703	144.133	178.333	22.4667	105.419	51.8647	21.7356
PBANKA_0408700	trafficking protein particle complex subunit 4 putative	TRUE	-1.62437	0.893387	-1.81821	0.0690313	0.181682	13.1512	269.573	0	0	115.004	449.333	158.129	145.221	21.7356
PBANKA_1143100	CLAMP domain-containing protein putative	TRUE	1.95274	1.07484	1.81677	0.0692528	0.182163	19.1631	7.85163	0	0	2.88619	44.9333	14.3753	0	21.7356
PBANKA_1407700	protein phosphatase PPM6	TRUE	-1.46771	0.80802	-1.81643	0.0693048	0.182199	89.8038	358.558	425.777	144.133	69.9901	22.4667	28.7507	31.1188	50.7164
PBANKA_0813300	conserved protein unknown function	TRUE	-2.22408	1.22476	-1.81593	0.0693815	0.182299	22.9206	1832.05	1.13541	432.4	76.3175	22.4667	9.58355	0	72.452
PBANKA_0621400	RNA-binding protein putative	TRUE	0.827207	0.455688	1.81529	0.0694789	0.182332	373.118	112.54	80.6139	144.133	211.913	44.9333	378.55	425.29	318.789
PBANKA_0819800	gamma-glutamylcysteine synthetase	TRUE	1.32093	0.72772	1.81516	0.0694991	0.182332	285.193	68.0475	3.40622	144.133	368.433	1033.47	354.591	238.577	311.543
PBANKA_0307200	monocarboxylate transporter putative	TRUE	-2.04505	1.12669	-1.81509	0.0695095	0.182332	47.3442	18.3205	0	0	64.1622	0	38.3342	31.1188	0
PBANKA_1223900	protein tyrosine phosphatase	TRUE	-1.75129	0.965126	-1.81457	0.0695896	0.182353	530.556	20.9377	2.27081	0	105.734	44.9333	19.1671	31.1188	0
PBANKA_1317800	tRNA intron endonuclease putative	TRUE	1.71956	0.947654	1.81454	0.0695943	0.182353	12.3997	20.9377	1.13541	0	22.701	0	62.2931	103.729	7.2452
PBANKA_0702200	translation initiation factor eIF-2B subunit alpha putative	TRUE	-2.14626	1.18327	-1.81384	0.0697028	0.182537	41.3323	10.4688	0	0	54.3936	22.4667	0	0	0
PBANKA_1462100	conserved Plasmodium protein unknown function	TRUE	1.68788	0.931048	1.81288	0.0698506	0.182823	31.9386	2.61721	1.13541	0	36.7434	22.4667	43.126	82.9835	28.9808
PBANKA_1113800	ATP-dependent DNA helicase UvrD putative	TRUE	1.42637	0.787181	1.812	0.0699856	0.183075	321.265	57.5786	26.1143	0	399.46	1527.73	397.717	373.426	398.486
PBANKA_0501200	early transcribed membrane protein	TRUE	-1.09923	0.606928	-1.81113	0.0701209	0.183328	42334	579804	369394	138800	174058	66074.5	178129	168560	133428
PBANKA_1464000	conserved Plasmodium protein unknown function	TRUE	1.82597	1.00855	1.81049	0.0702192	0.18339	31.9386	13.0861	2.27081	0	0.222015	0	19.1671	51.8647	0
PBANKA_0824700	thioredoxin reductase putative	TRUE	1.62629	0.898267	1.81047	0.0702222	0.18339	24.4236	62.8131	5.67703	144.133	1.66511	0	43.126	62.2376	28.9808
PBANKA_1314400	conserved Plasmodium protein unknown function	TRUE	-1.09838	0.606837	-1.81001	0.0702942	0.183477	740.599	75.8991	1049.12	0	472.17	44.9333	258.756	280.069	239.091
PBANKA_0714500	conserved Plasmodium protein unknown function	TRUE	-1.69778	0.938507	-1.80902	0.0704473	0.183776	1790.81	10.4688	1493.06	0	1339.14	2089.4	474.386	435.663	470.938
PBANKA_1303600	leucine carboxyl methyltransferase putative	TRUE	-1.38237	0.764928	-1.80719	0.0707333	0.18442	33.8173	3059.52	2477.46	144.133	163.569	44.9333	225.213	612.003	441.957
PBANKA_1361400	conserved Plasmodium protein unknown function	TRUE	-2.02631	1.12231	-1.80548	0.0709993	0.185012	651.171	188.439	800.461	0	552.317	426.867	162.92	248.95	210.111
PBANKA_1305800	RNA polymerase II transcription factor B subunit 5 putative	TRUE	1.4863	0.823341	1.80521	0.0710421	0.185022	15.0299	10.4688	0	0	80.2583	22.4667	129.378	41.4917	101.433
PBANKA_0104300	cyclin dependent kinase binding protein putative	TRUE	2.09603	1.16146	1.80466	0.0711279	0.185143	60.4954	10.4688	3.40622	0	1.83162	44.9333	0	31.1188	7.2452
PBANKA_0806300	P-type ATPase putative	TRUE	-1.90056	1.05384	-1.80346	0.0713163	0.185532	145.039	18.3205	2464.97	288.267	12.6548	112.333	33.5424	103.729	173.885
PBANKA_1442600	RNA pseudouridylate synthase putative	TRUE	1.51922	0.842788	1.80261	0.0714488	0.185727	31.9386	41.8754	1.13541	0	51.6184	0	148.545	134.848	304.298
PBANKA_0503900	conserved Plasmodium protein unknown function	TRUE	-1.90543	1.05711	-1.80248	0.0714696	0.185727	53.732	28.7893	290.664	0	146.807	157.267	57.5013	51.8647	36.226
PBANKA_1209300	conserved Plasmodium protein unknown function	TRUE	2.20015	1.22097	1.80197	0.0715508	0.185836	22.1691	5.23442	0	0	0.61054	22.4667	0	0	28.9808
PBANKA_1421500	conserved Plasmodium protein unknown function	TRUE	-2.34747	1.30414	-1.80001	0.071859	0.186372	57.1137	7.85163	88.5617	0	3.88526	44.9333	0	0	0
PBANKA_1122900	hexokinase putative	TRUE	1.97135	1.09524	1.79992	0.0718732	0.186372	618.481	109.923	4.54163	8215.6	246.658	22.4667	234.797	62.2376	0
PBANKA_1346700	60S ribosomal protein L23 putative	TRUE	1.23804	0.687835	1.79991	0.0718752	0.186372	16.9087	2669.55	19.3019	1153.07	123.163	988.533	551.054	964.683	746.255
PBANKA_0416100	dynein heavy chain putative	TRUE	1.6855	0.936854	1.79911	0.0720013	0.186476	315.628	10.4688	0	0	203.587	269.6	249.172	259.323	449.202
PBANKA_0111400	conserved Plasmodium protein unknown function	TRUE	-1.47848	0.821854	-1.79896	0.0720258	0.186476	127.003	1887.01	4.54163	0	387.249	494.267	210.838	290.442	94.1875
PBANKA_1362600	GPN-loop GTPase putative	TRUE	-0.978285	0.543822	-1.79891	0.0720332	0.186476	242.357	1811.11	1024.14	0	579.458	292.067	824.185	809.089	789.726
PBANKA_0707300	histone acetyltransferase GCN5 putative	TRUE	-0.721532	0.401361	-1.79771	0.0722225	0.186864	249.872	1243.18	873.127	576.533	589.726	89.8667	622.931	269.696	434.712
PBANKA_0507200	conserved Plasmodium protein unknown function	TRUE	-1.52207	0.847047	-1.79692	0.0723485	0.187088	196.892	15.7033	2206.09	0	1219.03	224.667	637.306	570.511	528.899
PBANKA_0806100	CCR4 domain-containing protein 4 putative	TRUE	-1.63472	0.910508	-1.79539	0.0725913	0.187613	74.0223	3514.91	4.54163	0	94.7447	112.333	397.717	290.442	166.64
PBANKA_0305000	serine repeat antigen 2	TRUE	1.9568	1.09008	1.7951	0.0726381	0.187632	72.8951	201.525	17.0311	576.533	1.66511	22.4667	0	20.7459	65.2068
PBANKA_1350700	tryptophan--tRNA ligase putative	TRUE	1.23223	0.687072	1.79345	0.0729008	0.188208	37.199	52.3442	28.3852	0	187.436	0	186.879	186.713	804.217
PBANKA_0208300	novel putative transporter 1	TRUE	1.31077	0.732128	1.79035	0.0733973	0.189386	228.831	62.8131	826.576	1441.33	963.488	247.133	7935.18	3423.07	6390.26
PBANKA_0938500	succinyl-CoA synthetase alpha subunit putative	TRUE	1.49087	0.833001	1.78976	0.0734928	0.18953	204.031	154.415	10.2187	432.4	1.38759	22.4667	0	10.3729	43.4712
PBANKA_1221600	cell division cycle ATPase putative	TRUE	-1.04021	0.581326	-1.78937	0.0735557	0.189589	420.838	219.846	1051.39	144.133	455.019	696.467	201.255	269.696	159.394
PBANKA_1332900	mediator of RNA polymerase II transcription subunit 6 putative	TRUE	-1.95345	1.09302	-1.78721	0.0739041	0.190371	15.4057	123.009	1.13541	0	3.82975	0	0	0	0
PBANKA_1219600	cg1 protein putative	TRUE	1.60726	0.899425	1.78699	0.0739395	0.190371	39.0778	31.4065	2.27081	0	9.43562	561.667	95.8355	51.8647	43.4712
PBANKA_0203400	FAD-linked sulfhydryl oxidase ERV1 putative	TRUE	-1.32259	0.741049	-1.78476	0.0743009	0.191098	42.8353	1324.31	556.349	144.133	32.1921	0	67.0849	72.6105	79.6972
PBANKA_0934900	conserved Plasmodium protein unknown function	TRUE	2.66459	1.49298	1.78475	0.0743025	0.191098	52.229	0	0	0	2.9972	0	23.9589	0	50.7164
PBANKA_0207700	conserved Plasmodium protein unknown function	TRUE	-2.07801	1.16482	-1.78398	0.0744272	0.191315	72.5194	52.3442	1.13541	0	43.1263	0	9.58355	10.3729	0
PBANKA_0821600	CRAL/TRIO domain-containing protein putative	TRUE	-1.2797	0.71779	-1.78283	0.0746145	0.191692	624.493	1219.62	73.8014	0	434.094	292.067	239.589	487.528	347.769
PBANKA_0823900	DNA-directed RNA polymerase II subunit RPB3 putative	TRUE	1.22626	0.688014	1.78232	0.0746969	0.1918	24.7994	34.0237	1.13541	144.133	39.7961	0	191.671	124.475	7.2452
PBANKA_1143400	NADH-cytochrome b5 reductase putative	TRUE	-2.1856	1.22658	-1.78186	0.0747725	0.19189	108.215	36.6409	1.13541	0	218.518	0	119.794	114.102	0
PBANKA_1209800	proteasome subunit beta type-5 putative	TRUE	1.33257	0.74811	1.78125	0.0748715	0.19204	18.4117	136.095	17.0311	288.267	8.88059	0	52.7095	31.1188	7.2452
PBANKA_0412300	conserved protein unknown function	TRUE	-0.878638	0.493358	-1.78094	0.0749229	0.192068	1905.42	1222.24	962.825	144.133	409.284	831.267	426.468	601.63	340.524
PBANKA_0201700	conserved Plasmodium protein unknown function	TRUE	3.46223	1.94458	1.78045	0.0750016	0.192166	0	0	0	0	0.277518	0	0	0	0
PBANKA_0801700	conserved Plasmodium protein unknown function	TRUE	0.733276	0.412099	1.77937	0.0751791	0.192517	150.675	107.306	157.821	0	118.944	269.6	239.589	186.713	434.712
PBANKA_1242200	conserved Plasmodium protein unknown function	TRUE	-2.27745	1.28041	-1.77869	0.0752913	0.1927	10.1452	18.3205	199.832	0	0.444029	0	9.58355	0	0
PBANKA_0523300	methyltransferase putative	TRUE	-1.71902	0.966962	-1.77776	0.0754435	0.192986	17.6602	54.9614	6.81244	144.133	12.1553	0	0	0	0
PBANKA_1434500	WD repeat-containing protein putative	TRUE	-1.89398	1.06583	-1.777	0.0755682	0.193161	43.211	20.9377	0	0	38.6861	0	0	0	43.4712
PBANKA_0612100	conserved protein unknown function	TRUE	-1.43692	0.808688	-1.77685	0.0755935	0.193161	131.512	52.3442	18.1665	0	29.3059	22.4667	0	0	36.226
PBANKA_1342700	conserved protein unknown function	TRUE	-1.35729	0.76577	-1.77246	0.0763187	0.194904	3314.1	1531.07	622.203	576.533	732.648	876.2	321.049	508.274	355.015
PBANKA_0929900	heat shock protein 90 putative	TRUE	-1.27864	0.721573	-1.77201	0.0763927	0.194904	404.681	143.947	1272.79	0	516.906	44.9333	852.936	238.577	304.298
PBANKA_1462400	protein CutA putative	TRUE	-1.63123	0.92065	-1.77182	0.0764241	0.194904	126.627	15.7033	38.6038	0	50.5083	22.4667	14.3753	10.3729	0
PBANKA_0901200	peroxisome assembly protein 22 putative	TRUE	-1.94577	1.0983	-1.77162	0.0764574	0.194904	18.7874	31.4065	1.13541	144.133	59.8329	0	14.3753	10.3729	0
PBANKA_0711900	heat shock protein 70	TRUE	1.03833	0.586138	1.77148	0.0764813	0.194904	2287.55	10654.7	18752.4	18304.9	28364.1	15412.1	53188.7	29303.5	60910.4
PBANKA_0401100	serine/threonine protein kinase putative	TRUE	1.13563	0.641477	1.77033	0.0766718	0.195284	47.72	115.157	2.27081	0	96.0213	44.9333	215.63	155.594	159.394
PBANKA_0505600	endomembrane protein 70 putative	TRUE	1.09256	0.617595	1.76905	0.0768853	0.195637	181.111	68.0475	26.1143	288.267	48.3992	89.8667	67.0849	93.3564	166.64
PBANKA_1133200	cdc2-related kinase 2	TRUE	-1.93652	1.09469	-1.76901	0.0768927	0.195637	247.618	18.3205	3.40622	0	22.812	0	4.79178	0	0
PBANKA_1313200	AP2 domain transcription factor AP2-O5 putative	TRUE	-2.05762	1.16346	-1.76854	0.0769699	0.195662	78.1556	18.3205	233.894	144.133	62.3306	22.4667	0	10.3729	7.2452
PBANKA_0941200	tRNA-splicing ligase RtcB putative	TRUE	1.78851	1.01134	1.76845	0.0769853	0.195662	82.6646	18.3205	1.13541	0	163.902	67.4	86.252	103.729	499.919
PBANKA_1300500	tubulin epsilon chain putative	TRUE	3.84669	2.17572	1.76801	0.077059	0.195745	10.8967	0	0	0	0.888059	0	0	0	36.226
PBANKA_1435600	debranching enzyme-associated ribonuclease putative	TRUE	1.08261	0.612621	1.76718	0.0771977	0.195898	233.339	34.0237	80.6139	0	175.447	606.6	134.17	165.967	318.789
PBANKA_1309500	conserved Plasmodium protein unknown function	TRUE	-1.15203	0.651911	-1.76716	0.0772018	0.195898	1203.14	6009.12	2034.65	144.133	786.32	0	1538.16	1898.25	1376.59
PBANKA_0206100	CCR4 domain-containing protein 3 putative	TRUE	-1.54207	0.873218	-1.76597	0.0774013	0.196286	225.449	36.6409	1.13541	0	169.841	0	28.7507	41.4917	36.226
PBANKA_1404000	mitogen-activated protein kinase phosphatase 1 putative	TRUE	-2.19826	1.24494	-1.76575	0.0774377	0.196286	36.4476	41.8754	2.27081	0	9.93516	0	0	10.3729	0
PBANKA_1202000	inner membrane complex protein 1c	TRUE	-2.27398	1.28818	-1.76527	0.0775191	0.196387	96.1915	834.89	1.13541	0	6.99346	0	0	10.3729	101.433
PBANKA_0518300	conserved Plasmodium protein unknown function	TRUE	-1.81189	1.02749	-1.76341	0.0778318	0.197074	85.2948	26.1721	3.40622	0	24.0331	22.4667	0	0	0
PBANKA_0512900	conserved protein unknown function	TRUE	-1.60421	0.910379	-1.76213	0.0780469	0.197513	188.25	91.6024	51.0933	288.267	68.325	0	0	20.7459	57.9616
PBANKA_0502100	conserved Plasmodium protein unknown function	TRUE	-1.99912	1.13482	-1.76162	0.0781337	0.197524	75.9011	39.2582	0	0	14.2644	44.9333	0	0	0
PBANKA_1420100	conserved Plasmodium protein unknown function	TRUE	1.83558	1.04199	1.76161	0.0781344	0.197524	48.4715	5.23442	0	0	21.6464	89.8667	14.3753	0	79.6972
PBANKA_1126400	transportin putative	TRUE	-1.25228	0.711265	-1.76064	0.0782989	0.197729	199.522	75.8991	937.846	144.133	297.777	89.8667	795.435	145.221	130.414
PBANKA_1138000	cytochrome c oxidase subunit ApiCOX24 putative	TRUE	-1.70874	0.97084	-1.76006	0.0783972	0.197729	31.5628	86.3679	3.40622	432.4	167.066	0	14.3753	20.7459	0
PBANKA_0939800	nucleic acid binding protein putative	TRUE	-1.46238	0.830978	-1.75983	0.078436	0.197729	57.1137	36.6409	1.13541	0	87.0852	22.4667	38.3342	31.1188	7.2452
PBANKA_1205500	RING zinc finger protein putative	TRUE	2.50068	1.42103	1.75976	0.0784482	0.197729	24.4236	0	1.13541	0	30.1385	0	153.337	331.934	159.394
PBANKA_0706000	Fe-S cluster assembly protein DRE2 putative	TRUE	-1.47442	0.837876	-1.75971	0.078457	0.197729	261.896	591.49	1379.52	0	436.481	22.4667	536.679	477.155	376.75
PBANKA_0813000	inhibitor of cysteine proteases	TRUE	-1.25799	0.714906	-1.75966	0.0784659	0.197729	2395.39	22594.4	11992.2	0	7736.82	3077.93	12592.8	10020.3	7904.51
PBANKA_1423000	conserved protein unknown function	TRUE	-1.60011	0.909788	-1.75877	0.0786163	0.198003	272.042	15.7033	1893.86	0	412.559	22.4667	273.131	570.511	456.447
PBANKA_1328800	conserved protein unknown function	TRUE	-0.939604	0.534345	-1.75842	0.0786754	0.198018	371.615	2109.47	455.298	0	1383.37	1190.73	1197.94	1555.94	999.837
PBANKA_0523100	eukaryotic initiation factor 4A-III putative	TRUE	1.07803	0.613129	1.75824	0.0787059	0.198018	33.8173	13.0861	15.8957	0	149.249	22.4667	230.005	197.086	441.957
PBANKA_1126000	E3 ubiquitin-protein ligase RNF5 putative	TRUE	-1.26863	0.722089	-1.75689	0.0789358	0.198458	476.448	4873.25	237.3	288.267	604.379	494.267	1054.19	1462.58	623.087
PBANKA_1014100	endonuclease/exonuclease/phosphatase family protein putative	TRUE	-1.80244	1.02602	-1.75673	0.0789645	0.198458	60.1197	23.5549	21.5727	0	21.7019	0	23.9589	0	0
PBANKA_1318900	methyltransferase putative	TRUE	1.86506	1.06213	1.75597	0.079094	0.198678	12.3997	20.9377	0	288.267	0.499533	0	0	0	28.9808
PBANKA_1333300	conserved Plasmodium protein unknown function	TRUE	-1.15605	0.658932	-1.75443	0.0793564	0.199232	255.133	2399.98	871.992	0	190.433	22.4667	440.843	612.003	420.221
PBANKA_0832700	adenylate kinase-like protein 2 putative	TRUE	-2.81348	1.6053	-1.75262	0.0796675	0.199807	25.5509	0	0	0	35.3558	0	0	10.3729	0
PBANKA_0506100	PHAX domain-containing protein putative	TRUE	0.877808	0.500859	1.75261	0.0796698	0.199807	212.673	290.51	300.883	288.267	348.396	67.4	426.468	311.188	1275.15
PBANKA_1205900	AP2 domain transcription factor AP2-I putative	TRUE	1.05682	0.6044	1.74854	0.0803702	0.201457	461.043	492.036	618.796	144.133	518.848	3122.87	785.851	487.528	499.919
PBANKA_1427200	protein phosphatase PPM5	TRUE	1.98758	1.1378	1.74686	0.0806616	0.202015	31.5628	7.85163	5.67703	0	1.27658	22.4667	0	31.1188	7.2452
PBANKA_0503100	conserved Plasmodium protein unknown function	TRUE	1.20657	0.690747	1.74677	0.0806781	0.202015	48.4715	49.727	5.67703	144.133	182.163	44.9333	210.838	342.307	224.601
PBANKA_0503500	zinc finger protein putative	TRUE	-1.50605	0.862442	-1.74626	0.080765	0.202108	779.677	78.5163	5.67703	576.533	248.989	44.9333	33.5424	10.3729	21.7356
PBANKA_1032600	cytidine diphosphate-diacylglycerol synthase putative	TRUE	1.28157	0.733977	1.74606	0.0808005	0.202108	90.1795	99.454	6.81244	0	290.617	269.6	517.512	93.3564	536.145
PBANKA_1215500	translation machinery-associated protein 7 putative	TRUE	0.757252	0.433766	1.74576	0.0808525	0.202131	281.435	1059.97	2307.15	3315.07	378.368	921.133	388.134	798.716	536.145
PBANKA_1304700	major facilitator superfamily domain-containing protein putative	TRUE	1.30198	0.745903	1.7455	0.0808974	0.202137	28.9326	20.9377	5.67703	0	9.71314	0	129.378	82.9835	21.7356
PBANKA_1024800	ATP synthase-associated protein putative	TRUE	-1.48407	0.850702	-1.74452	0.0810681	0.202457	39.4535	130.861	6.81244	288.267	29.3614	0	23.9589	0	0
PBANKA_1038800	conserved Plasmodium protein unknown function	TRUE	2.93186	1.68243	1.74263	0.0813977	0.203106	9.76945	0	0	0	0.222015	0	0	0	7.2452
PBANKA_1454300	vacuolar protein sorting-associated protein 16 putative	TRUE	1.71895	0.98646	1.74254	0.081414	0.203106	60.1197	31.4065	0	0	122.663	22.4667	186.879	145.221	231.846
PBANKA_1300700	LCCL domain-containing protein	TRUE	-1.88694	1.08326	-1.74191	0.081525	0.203257	247.242	10.4688	2338.94	0	228.398	22.4667	182.087	82.9835	72.452
PBANKA_1120200	pyridoxine biosynthesis protein PDX1 putative	TRUE	1.47798	0.848645	1.74158	0.0815826	0.203257	24.7994	28.7893	0	0	14.9305	44.9333	81.4602	20.7459	0
PBANKA_1135200	GTP-binding protein putative	TRUE	1.354	0.777521	1.74144	0.0816066	0.203257	25.1751	36.6409	3.40622	288.267	11.8223	22.4667	67.0849	0	0
PBANKA_1029800	glycylpeptide N-tetradecanoyltransferase putative	TRUE	1.20096	0.689727	1.74122	0.0816457	0.203257	20.6661	34.0237	27.2498	0	31.7481	22.4667	124.586	114.102	43.4712
PBANKA_1357800	conserved Plasmodium protein unknown function	TRUE	-1.37816	0.792608	-1.73877	0.0820758	0.204133	246.115	2088.53	5.67703	288.267	502.863	247.133	368.967	570.511	137.659
PBANKA_0622961	28S ribosomal RNA	FALSE	-1.30924	0.75299	-1.73872	0.0820839	0.204133	37548.1	532937	625770	69616.4	59247.9	29431.3	65580.2	22301.8	12077.7
PBANKA_0510900	40S ribosomal protein S2 putative	TRUE	1.22072	0.702353	1.73804	0.0822044	0.204326	95.8157	253.869	10.2187	288.267	388.526	22.4667	977.522	912.818	1072.29
PBANKA_1023200	splicing factor 3B subunit 4 putative	TRUE	-1.79091	1.03059	-1.73775	0.0822557	0.204346	34.5688	15.7033	185.071	0	4.05177	0	38.3342	72.6105	0
PBANKA_1202100	MKT1 domain-containing protein putative	TRUE	-1.50631	0.867233	-1.73691	0.0824022	0.204603	42.4595	47.1098	3.40622	0	37.0209	22.4667	4.79178	0	36.226
PBANKA_0617100	60S ribosomal protein L11a putative	TRUE	1.06075	0.61097	1.73618	0.082532	0.204802	154.057	675.24	15.8957	0	254.373	1370.47	896.062	995.802	840.443
PBANKA_0909500	AAA family ATPase putative	TRUE	-1.72285	0.992441	-1.73597	0.082569	0.204802	93.5612	10.4688	1409.04	144.133	260.812	0	158.129	10.3729	224.601
PBANKA_1125400	conserved Plasmodium protein unknown function	TRUE	-2.14303	1.23486	-1.73544	0.0826623	0.204881	22.1691	13.0861	1.13541	0	35.7444	0	4.79178	20.7459	0
PBANKA_1404400	conserved Plasmodium protein unknown function	TRUE	1.35923	0.783283	1.7353	0.0826872	0.204881	37.9505	47.1098	1.13541	0	85.3091	449.333	364.175	290.442	43.4712
PBANKA_0514500	26S proteasome regulatory subunit RPN9 putative	TRUE	-1.9015	1.09626	-1.73453	0.0828243	0.205076	22.1691	81.1335	4.54163	0	4.66231	22.4667	0	0	7.2452
PBANKA_0915300	conserved Plasmodium protein unknown function	TRUE	0.863439	0.49787	1.73426	0.0828714	0.205076	477.951	149.181	273.633	0	655.443	2538.73	795.435	643.122	1108.51
PBANKA_1125900	ankyrin-repeat protein putative	TRUE	0.984198	0.567547	1.73413	0.0828956	0.205076	508.387	211.994	1771.23	432.4	1235.4	1055.93	2309.64	1545.57	2499.59
PBANKA_1138900	conserved Plasmodium protein unknown function	TRUE	-1.93851	1.11844	-1.73322	0.0830557	0.205365	285.944	5.23442	918.544	0	482.327	112.333	311.465	134.848	210.111
PBANKA_1005600	conserved Plasmodium protein unknown function	TRUE	4.16591	2.40416	1.7328	0.0831319	0.205403	9.01795	0	0	0	0.166511	0	0	0	0
PBANKA_1315900	aminomethyltransferase putative	TRUE	1.738	1.00312	1.73259	0.0831693	0.205403	43.211	44.4926	1.13541	0	37.0209	22.4667	388.134	103.729	239.091
PBANKA_0407500	N2227-like protein putative	TRUE	-2.2172	1.27995	-1.73226	0.0832273	0.205403	39.8293	39.2582	1.13541	0	5.77238	0	0	0	0
PBANKA_1455000	mitochondrial carrier protein putative	TRUE	-1.14292	0.65982	-1.73216	0.0832445	0.205403	319.762	3164.21	2281.03	0	1061.06	359.467	1341.7	1742.65	1209.95
PBANKA_0926500	peptidase M16 putative	TRUE	2.3026	1.33022	1.73099	0.0834534	0.205811	72.8951	0	0	0	5.93889	44.9333	14.3753	0	50.7164
PBANKA_0710600	phosphatidylglycerophosphate synthase putative	TRUE	1.56785	0.906507	1.72955	0.0837102	0.206337	30.8113	5.23442	1.13541	0	5.05083	22.4667	23.9589	0	21.7356
PBANKA_1318500	conserved Plasmodium protein unknown function	TRUE	3.38376	1.95757	1.72855	0.0838899	0.206673	8.6422	0	0	0	0.111007	0	0	0	0
PBANKA_1458900	epsin-like protein putative	TRUE	1.77128	1.02491	1.72824	0.083946	0.206703	23.6721	183.205	1.13541	144.133	5.21734	0	43.126	207.459	21.7356
PBANKA_1221500	50S ribosomal protein L1 mitochondrial putative	TRUE	1.70865	0.988845	1.72793	0.0840012	0.206732	55.6107	112.54	4.54163	0	84.1991	696.467	9.58355	82.9835	224.601
PBANKA_0604500	high mobility group protein B3 putative	TRUE	-0.689919	0.399521	-1.72687	0.0841918	0.207094	2231.57	6451.42	3736.62	576.533	2007.07	1303.07	2175.47	2230.18	3426.98
PBANKA_1457100	WD repeat-containing protein 82 putative	TRUE	1.48349	0.859824	1.72534	0.0844656	0.207642	26.6781	28.7893	1.13541	0	28.9729	0	9.58355	134.848	115.923
PBANKA_1351500	calcium-dependent protein kinase 5	TRUE	2.0528	1.19029	1.72463	0.084594	0.207642	56.3622	13.0861	1.13541	0	3.44123	0	19.1671	41.4917	21.7356
PBANKA_1117000	histone H2A putative	TRUE	-0.753893	0.437136	-1.72462	0.0845962	0.207642	976.193	6959.16	4005.71	5332.93	1442.1	651.533	632.514	663.868	594.106
PBANKA_0313200	conserved Plasmodium protein unknown function	TRUE	1.88208	1.09157	1.7242	0.0846723	0.207642	96.943	18.3205	3.40622	0	4.99533	157.267	4.79178	10.3729	43.4712
PBANKA_0836200	conserved Plasmodium protein unknown function	TRUE	2.94548	1.70869	1.72383	0.0847387	0.207642	30.4356	0	0	0	2.77518	0	86.252	10.3729	0
PBANKA_0906600	coproporphyrinogen-III oxidase putative	TRUE	1.57721	0.91505	1.72364	0.0847735	0.207642	155.184	44.4926	0	0	54.5046	0	33.5424	197.086	268.072
PBANKA_0310100	conserved protein unknown function	TRUE	-2.01133	1.16726	-1.72313	0.0848655	0.207642	109.718	26.1721	2.27081	0	20.5919	0	4.79178	20.7459	7.2452
PBANKA_1221800	conserved Plasmodium protein unknown function	TRUE	1.2965	0.752433	1.72307	0.0848754	0.207642	87.5493	44.4926	2.27081	0	139.592	67.4	234.797	82.9835	543.39
PBANKA_0818000	merozoite organizing protein putative	TRUE	-1.37449	0.797826	-1.7228	0.0849249	0.207642	119.112	88.9852	13.6249	0	100.295	157.267	0	31.1188	21.7356
PBANKA_0416200	mitochondrial carrier protein putative	TRUE	-0.907726	0.526945	-1.72262	0.0849574	0.207642	184.868	1455.17	1672.45	0	637.127	674	1097.32	933.564	941.875
PBANKA_0821000	chaperone putative	TRUE	2.16723	1.25811	1.72261	0.0849589	0.207642	26.6781	7.85163	1.13541	0	0.999066	0	0	10.3729	50.7164
PBANKA_0524800	early transcribed membrane protein	TRUE	2.55221	1.48165	1.72254	0.0849709	0.207642	4.50898	7.85163	0	0	0	0	0	0	0
PBANKA_1116700	AP-2 complex subunit alpha putative	TRUE	1.28242	0.744595	1.72231	0.0850138	0.207642	243.86	387.347	22.7081	0	125.605	2291.6	450.427	663.868	391.241
PBANKA_0812000	DNA primase large subunit putative	TRUE	-1.68121	0.976216	-1.72217	0.0850394	0.207642	55.6107	75.8991	321.32	0	164.457	0	124.586	82.9835	14.4904
PBANKA_1100860	fam-c protein	TRUE	2.08078	1.20866	1.72157	0.0851483	0.207642	9.76945	5.23442	1.13541	0	2.71968	224.667	28.7507	82.9835	0
PBANKA_1108100	guanidine nucleotide exchange factor putative	TRUE	1.6798	0.975803	1.72145	0.0851686	0.207642	139.402	36.6409	4.54163	144.133	71.8217	0	119.794	155.594	282.563
PBANKA_1016500	WW domain-binding protein 11 putative	TRUE	-1.10532	0.642142	-1.72131	0.0851953	0.207642	453.152	88.9852	1000.29	144.133	201.7	561.667	124.586	103.729	86.9424
PBANKA_1350400	conserved protein unknown function	TRUE	-2.07479	1.20539	-1.72126	0.0852031	0.207642	74.0223	1324.31	1.13541	144.133	66.0494	0	47.9178	51.8647	72.452
PBANKA_1017100	DNA mismatch repair protein MSH2 putative	TRUE	-1.54385	0.897406	-1.72034	0.0853701	0.207931	95.8157	75.8991	4.54163	288.267	349.895	44.9333	81.4602	155.594	14.4904
PBANKA_1431300	conserved protein unknown function	TRUE	-1.79877	1.04572	-1.72012	0.0854098	0.207931	55.235	1298.14	0	0	135.873	134.8	134.17	93.3564	195.62
PBANKA_1425500	conserved protein unknown function	TRUE	-1.56757	0.912031	-1.71877	0.0856569	0.208426	34.5688	60.1958	4.54163	0	15.874	0	0	31.1188	0
PBANKA_1143600	alanine--tRNA ligase putative	TRUE	-0.929589	0.541018	-1.71822	0.0857561	0.208536	331.034	4645.55	1562.32	144.133	873.461	651.533	987.106	549.765	702.784
PBANKA_0806400	conserved protein unknown function	TRUE	1.31259	0.764007	1.71804	0.0857901	0.208536	29.6841	28.7893	4.54163	0	74.6524	0	86.252	82.9835	246.337
PBANKA_0930900	ubiquitin carboxyl-terminal hydrolase UCH54 putative	TRUE	-1.94154	1.13076	-1.71702	0.0859755	0.20888	33.4416	75.8991	1.13541	0	6.93796	0	4.79178	0	0
PBANKA_1406600	CCAAT-binding transcription factor putative	TRUE	-1.8768	1.09322	-1.71677	0.0860209	0.208883	4.50898	41.8754	6.81244	0	6.54943	0	0	0	0
PBANKA_0914400	heat shock protein 70 putative	TRUE	0.935544	0.545121	1.71621	0.0861229	0.209023	173.22	680.475	738.014	1729.6	1912.71	2426.4	2534.85	1514.45	702.784
PBANKA_1305400	conserved Plasmodium protein unknown function	TRUE	-1.46038	0.851507	-1.71505	0.0863362	0.209413	51.4775	57.5786	364.465	0	7.04896	0	19.1671	10.3729	14.4904
PBANKA_0506500	ZIP domain-containing protein	TRUE	-1.20962	0.705377	-1.71486	0.0863718	0.209413	642.905	7862.1	1999.45	0	893.054	584.133	2899.02	2209.43	2231.52
PBANKA_1323500	rhoptry protein putative	TRUE	3.09623	1.80636	1.71407	0.086515	0.209646	8.26646	0	0	0	0.555037	0	4.79178	0	7.2452
PBANKA_1422000	conserved protein unknown function	TRUE	-1.93458	1.12879	-1.71385	0.0865563	0.209646	10.5209	13.0861	0	0	43.5704	22.4667	0	10.3729	7.2452
PBANKA_0908600	conserved Plasmodium protein unknown function	TRUE	-2.11106	1.23207	-1.71343	0.0866334	0.209725	54.4835	5.23442	1515.77	0	301.94	67.4	115.003	217.832	36.226
PBANKA_1125500	ATPase putative	TRUE	-1.65364	0.967039	-1.71	0.0872658	0.211127	357.336	994.54	4.54163	288.267	303.383	651.533	110.211	93.3564	65.2068
PBANKA_0105900	uroporphyrinogen III decarboxylase	TRUE	-1.7689	1.03456	-1.70981	0.0873016	0.211127	20.6661	104.688	1.13541	0	27.8073	0	28.7507	0	0
PBANKA_1343600	conserved protein unknown function	TRUE	-0.791938	0.463299	-1.70935	0.0873867	0.211193	359.967	175.353	442.808	144.133	343.734	539.2	282.715	352.68	355.015
PBANKA_0200400	Plasmodium exported protein unknown function	TRUE	1.80272	1.05473	1.70918	0.0874177	0.211193	49.223	15.7033	2078.93	0	404.289	808.8	6742.03	4066.19	3361.77
PBANKA_0416800	ubiquitin specific protease putative	TRUE	0.812187	0.475737	1.70722	0.0877817	0.211964	74.3981	136.095	85.1555	144.133	151.303	22.4667	230.005	155.594	412.976
PBANKA_1231800	60S ribosomal protein L12 putative	TRUE	0.789084	0.462288	1.70691	0.0878389	0.211994	1449.26	3842.07	926.492	9224.53	385.14	1325.53	512.72	840.208	673.803
PBANKA_1416000	conserved protein unknown function	TRUE	-1.88222	1.10324	-1.70609	0.0879921	0.212256	4.88472	2.61721	2.27081	0	43.0153	0	14.3753	0	0
PBANKA_0509600	conserved Plasmodium protein unknown function	TRUE	2.02979	1.18997	1.70575	0.0880544	0.212298	69.5134	10.4688	1.13541	0	67.3814	22.4667	57.5013	414.917	7.2452
PBANKA_0521900	conserved Plasmodium protein unknown function	TRUE	-2.1295	1.24902	-1.70494	0.0882049	0.212553	36.8233	7.85163	1.13541	0	41.6277	22.4667	4.79178	0	0
PBANKA_1202500	WD repeat-containing protein putative	TRUE	-1.24404	0.729886	-1.70443	0.0883003	0.212662	695.134	6252.52	61.3119	144.133	437.868	337	670.849	653.495	601.351
PBANKA_1437100	conserved Plasmodium protein unknown function	TRUE	2.03855	1.19618	1.70422	0.0883398	0.212662	52.9805	2.61721	1.13541	0	2.38666	22.4667	28.7507	0	0
PBANKA_1040000	conserved protein unknown function	TRUE	-1.6697	0.980674	-1.7026	0.088643	0.213283	25.5509	41.8754	4.54163	0	7.88152	22.4667	0	0	0
PBANKA_0805200	cytoskeleton associated protein putative	TRUE	-1.36208	0.80017	-1.70224	0.0887112	0.213306	230.709	23.5549	95.3741	0	56.2252	22.4667	43.126	41.4917	7.2452
PBANKA_0524300	tryptophan-rich protein	TRUE	1.99974	1.17489	1.70207	0.0887425	0.213306	21.0419	20.9377	0	144.133	7.77051	0	28.7507	10.3729	0
PBANKA_1345200	conserved Plasmodium protein unknown function	TRUE	-1.29944	0.763914	-1.70103	0.0889367	0.213664	683.486	107.306	401.934	144.133	139.148	67.4	57.5013	114.102	79.6972
PBANKA_1021300	mitochondrial ribosomal protein L21 precursor putative	TRUE	1.72433	1.01396	1.70059	0.0890201	0.213756	46.217	23.5549	1.13541	0	2.27565	202.2	0	0	43.4712
PBANKA_1345400	ER lumen protein retaining receptor 1 putative	TRUE	-1.5888	0.93471	-1.69977	0.0891737	0.213916	360.718	54.9614	1.13541	0	146.308	0	47.9178	72.6105	21.7356
PBANKA_1030500	mini-chromosome maintenance complex-binding protein putative	TRUE	-1.69129	0.995019	-1.69976	0.089177	0.213916	50.726	54.9614	6.81244	144.133	19.4263	22.4667	0	0	0
PBANKA_1332700	duffy-binding protein	TRUE	-2.26218	1.33111	-1.69946	0.0892325	0.213941	36.4476	28.7893	0	0	22.0905	0	4.79178	0	0
PBANKA_1132700	phosphatase 2A regulatory subunit-related protein putative	TRUE	-1.50404	0.885569	-1.69839	0.0894344	0.214317	91.3068	23.5549	5.67703	144.133	142.866	0	14.3753	0	101.433
PBANKA_1361300	TBC domain protein putative	TRUE	-1.77515	1.0454	-1.69805	0.0894987	0.214363	89.0523	54.9614	0	0	40.5732	22.4667	4.79178	31.1188	7.2452
PBANKA_1142100	conserved Plasmodium protein unknown function	TRUE	-1.03685	0.61079	-1.69755	0.0895922	0.214478	574.519	219.846	1539.61	720.666	492.206	674	416.884	352.68	43.4712
PBANKA_1330200	conserved Plasmodium protein unknown function	TRUE	-1.04949	0.618784	-1.69605	0.0898758	0.215049	1701.01	130.861	1480.57	0	794.646	1707.47	713.974	487.528	717.274
PBANKA_1453600	mitochondrial ribosomal protein L23 precursor putative	TRUE	-1.81058	1.06829	-1.69483	0.0901071	0.215493	19.9146	26.1721	0	0	73.3203	0	38.3342	0	0
PBANKA_0817300	conserved Plasmodium protein unknown function	TRUE	-1.60774	0.949525	-1.6932	0.0904168	0.216125	697.388	23.5549	1.13541	0	317.592	22.4667	105.419	41.4917	14.4904
PBANKA_1131100	adenylosuccinate synthetase putative	TRUE	1.9636	1.15988	1.69293	0.0904694	0.216142	47.72	20.9377	0	0	1.22108	22.4667	9.58355	103.729	65.2068
PBANKA_1008100	ribosome biogenesis GTPase A putative	TRUE	1.42252	0.840896	1.69167	0.0907084	0.216603	400.172	36.6409	1017.32	7927.33	132.154	22.4667	210.838	114.102	166.64
PBANKA_0417500	60S ribosomal protein L32 putative	TRUE	1.112	0.657562	1.6911	0.0908176	0.216754	108.591	2023.1	23.8435	1153.07	779.271	876.2	934.396	2261.3	1709.87
PBANKA_1326900	DNA polymerase alpha subunit B putative	TRUE	-1.73641	1.02694	-1.69086	0.0908629	0.216754	88.3008	146.564	10.2187	0	81.2574	0	14.3753	0	65.2068
PBANKA_0820000	DnaJ protein putative	TRUE	-1.05794	0.625947	-1.69015	0.0909998	0.216971	231.461	128.243	1848.44	0	404.955	404.4	584.597	549.765	478.183
PBANKA_1432700	meiotic recombination protein SPO11 putative	TRUE	-1.20161	0.711144	-1.68968	0.091089	0.217075	297.968	123.009	1204.67	0	903.433	1325.53	316.257	259.323	376.75
PBANKA_1348100	conserved protein unknown function	TRUE	-1.76398	1.04442	-1.68896	0.091228	0.217189	25.9266	102.071	1.13541	0	1.33209	0	0	0	0
PBANKA_1405000	MORN repeat protein putative	TRUE	1.47209	0.871672	1.68882	0.0912549	0.217189	83.416	41.8754	7.94784	288.267	37.465	89.8667	43.126	93.3564	14.4904
PBANKA_1243300	peptidyl-prolyl cis-trans isomerase putative	TRUE	1.79607	1.06357	1.68871	0.0912743	0.217189	15.4057	10.4688	1.13541	0	5.16184	0	57.5013	20.7459	0
PBANKA_1344600	conserved Plasmodium protein unknown function	TRUE	-1.05416	0.624541	-1.68789	0.0914317	0.217454	176.226	3501.83	1189.91	432.4	666.599	22.4667	1456.7	1151.4	775.236
PBANKA_1465800	PIR protein	TRUE	5.94318	3.52165	1.68761	0.0914857	0.217474	5.63622	0	0	0	0	0	0	0	0
PBANKA_0408200	calcium-dependent protein kinase 3	TRUE	-2.34539	1.39188	-1.68505	0.0919781	0.218535	88.6765	0	120.353	0	11.2117	44.9333	0	0	0
PBANKA_1015200	diphthamide biosynthesis protein 2 putative	TRUE	1.1412	0.677443	1.68457	0.0920706	0.218566	159.693	60.1958	2.27081	0	80.0918	22.4667	277.923	269.696	86.9424
PBANKA_1200300	PIR protein	TRUE	3.80866	2.26099	1.68451	0.0920834	0.218566	15.0299	0	0	0	0.333022	0	4.79178	0	0
PBANKA_0717800	60S ribosomal protein L15 putative	TRUE	0.900549	0.534969	1.68337	0.0923039	0.218979	258.89	3200.85	1925.65	5909.46	388.304	22.4667	915.229	1130.65	2253.26
PBANKA_1427600	conserved Plasmodium protein unknown function	TRUE	-2.21151	1.31479	-1.68202	0.0925647	0.219488	56.7379	107.306	2.27081	0	41.9053	0	4.79178	20.7459	14.4904
[truncated: 2,741 more rows]

## Sheet: 4h.vs.spz
GeneID	GeneName	IsCoding	logFC (4h / spz)	lfcSE	stat	pvalue	padj	X2262_DP03	X2689_Jspor	X2689_Mspor	X4925_S2	X4925_S7	X4925_S8	X4925_S9	X4577_P31
PBANKA_1301200	mediator of RNA polymerase II transcription subunit 31 putative	TRUE	-20.1524	1.36559	-14.7573	2.76016e-49	1.30832e-45	6.76346	15.7033	2.27081	94.1342	0	0	0	0
PBANKA_1145000	conserved Plasmodium protein unknown function	TRUE	-24.1616	1.71514	-14.0873	4.54816e-45	1.07791e-41	185.619	1554.62	0	140.424	0	0	0	0
PBANKA_1311300	inner membrane complex protein putative	TRUE	-20.6824	1.62808	-12.7035	5.65137e-37	8.92916e-34	384.014	1523.22	0	16.7066	0	0	0	0
PBANKA_0943400	CPW-WPC family protein	TRUE	-17.9794	1.55713	-11.5465	7.68973e-31	9.11233e-28	63.5014	5.23442	1.13541	23.256	0	0	0	0
PBANKA_0806700	conserved Plasmodium protein unknown function	TRUE	-7.21144	0.643873	-11.2001	4.07277e-29	3.86098e-26	3246.46	5603.45	6868.07	2710.91	32.1504	26.3993	0	40.5592
PBANKA_1333200	autophagy-related protein 12 putative	TRUE	-21.7632	2.02379	-10.7537	5.69383e-27	4.49813e-24	13.5269	879.383	0	119.277	0	0	0	0
PBANKA_1310700	glutaminyl-peptide cyclotransferase putative	TRUE	-9.96957	0.933554	-10.6792	1.27418e-26	8.62801e-24	8562.92	29155.7	6025.6	4301.31	41.3362	72.5982	26.5159	0
PBANKA_1019000	conserved Plasmodium protein unknown function	TRUE	-20.9754	1.96751	-10.6609	1.55139e-26	9.19198e-24	12.7754	0	718.712	23.9221	0	0	0	0
PBANKA_1403300	NLI interacting factor-like phosphatase	TRUE	-6.10166	0.573656	-10.6365	2.01648e-26	1.06201e-23	913.819	2549.16	1180.82	2013.28	34.4469	23.0994	42.4254	40.5592
PBANKA_1213400	FAD synthetase putative	TRUE	-21.7786	2.05882	-10.5782	3.76108e-26	1.78275e-23	22.1691	942.196	0	0.444029	0	0	0	0
PBANKA_1101100	Plasmodium exported protein unknown function	TRUE	7.61676	0.762497	9.98924	1.69886e-23	7.32054e-21	34.5688	28.7893	2.27081	1.66511	1054.07	1055.97	943.964	912.581
PBANKA_1107600	6-cysteine protein	TRUE	-11.6668	1.17218	-9.95302	2.44633e-23	9.66299e-21	17585	20484.9	6857.85	2649.19	20.6681	23.0994	5.30317	0
PBANKA_1220800	conserved Plasmodium protein unknown function	TRUE	-5.97354	0.619017	-9.65004	4.91376e-22	1.79163e-19	4548.43	17341.6	3963.7	3846.13	119.416	260.693	228.036	86.1882
PBANKA_0713200	conserved protein unknown function	TRUE	-8.9841	0.944027	-9.51679	1.78612e-21	6.0473e-19	5756.83	4975.32	5420.43	1288.96	0	3.29992	15.9095	20.2796
PBANKA_0929200	conserved protein unknown function	TRUE	-9.13983	0.974081	-9.38304	6.40989e-21	2.02552e-18	814.622	12437	3317.66	1493.49	0	23.0994	5.30317	10.1398
PBANKA_1305000	conserved Plasmodium protein unknown function	TRUE	3.63905	0.39085	9.31063	1.2708e-20	3.76473e-18	64.2529	172.736	121.488	187.269	2617.96	2135.05	1893.23	2894.91
PBANKA_0721000	conserved protein unknown function	TRUE	-7.82504	0.84116	-9.30269	1.3694e-20	3.81822e-18	499.745	1575.56	2177.71	1216.81	13.7787	16.4996	31.819	10.1398
PBANKA_0604900	conserved Plasmodium protein unknown function	TRUE	-6.05805	0.658646	-9.19773	3.65607e-20	9.62765e-18	4044.18	4993.64	4869.76	3188.24	68.8937	135.297	180.308	15.2097
PBANKA_1227600	adenylyl cyclase beta putative	TRUE	-5.92438	0.651428	-9.09444	9.50714e-20	2.37178e-17	6723.63	5038.13	3490.24	973.423	57.4114	62.6984	37.1222	25.3495
PBANKA_0308700	pseudouridine synthase putative	TRUE	-9.22793	1.02011	-9.046	1.48295e-19	3.51459e-17	470.061	1279.82	886.752	891.111	0	36.2991	26.5159	0
PBANKA_1429200	kelch domain-containing protein putative	TRUE	-12.038	1.34425	-8.9552	3.39109e-19	7.65417e-17	2226.68	14931.2	3842.22	1233.62	0	23.0994	0	0
PBANKA_1103800	ATP-dependent RNA helicase DDX27 putative	TRUE	-9.05425	1.01749	-8.89859	5.65618e-19	1.21865e-16	3005.61	6142.59	493.902	1753.14	9.18583	112.197	15.9095	0
PBANKA_1030700	conserved Plasmodium protein unknown function	TRUE	5.23903	0.595949	8.79108	1.48135e-18	3.05287e-16	12.7754	13.0861	2.27081	7.04896	234.239	270.593	270.462	471.5
PBANKA_1353000	conserved Plasmodium protein unknown function	TRUE	-5.70834	0.649893	-8.78352	1.58442e-18	3.12462e-16	564.749	2418.3	1108.16	1136.94	20.6681	112.197	90.1539	25.3495
PBANKA_0905400	conserved Plasmodium protein unknown function	TRUE	-22.4579	2.55811	-8.77909	1.648e-18	3.12462e-16	422.716	1217	1.13541	0.721548	0	0	0	0
PBANKA_0716700	GTP-binding protein putative	TRUE	-5.72752	0.65873	-8.69479	3.47474e-18	6.33472e-16	1306.48	1952.44	887.888	712.556	22.9646	131.997	0	45.6291
PBANKA_0208700	4-hydroxy-3-methylbut-2-enyl diphosphate reductase putative	TRUE	7.55214	0.872609	8.65467	4.94333e-18	8.39658e-16	31.9386	54.9614	3.40622	0.832555	316.911	501.587	323.493	801.043
PBANKA_1003400	lysine decarboxylase putative	TRUE	-7.70841	0.890704	-8.65429	4.96e-18	8.39658e-16	433.989	1989.08	3737.76	561.531	6.88937	0	0	15.2097
PBANKA_1204200	IMP1-like protein putative	TRUE	-8.90191	1.03103	-8.63397	5.92577e-18	9.68556e-16	21575.4	27187.6	11383.6	3061.8	55.115	118.797	47.7285	0
PBANKA_1350300	RanBPM and CLTH-like protein putative	TRUE	-4.37635	0.509959	-8.58175	9.34385e-18	1.47633e-15	1720.17	6456.66	1364.76	1807.81	206.681	237.594	148.489	106.468
PBANKA_1344100	myosin F putative	TRUE	-10.635	1.24128	-8.56778	1.05496e-17	1.57389e-15	1554.09	9367	3254.07	1330.76	0	3.29992	0	0
PBANKA_1355600	sporozoite protein essential for cell traversal	TRUE	-8.33685	0.973139	-8.56696	1.06254e-17	1.57389e-15	63910.6	24078.3	7676.48	7728.33	27.5575	376.191	137.882	50.6989
PBANKA_1240600	inner membrane complex protein 1g putative	TRUE	-8.9295	1.0446	-8.54824	1.2498e-17	1.79516e-15	627.123	11261.9	2259.46	357.888	0	36.2991	0	0
PBANKA_0921200	conserved Plasmodium protein unknown function	TRUE	-7.53595	0.882147	-8.54274	1.31075e-17	1.82734e-15	3558.33	20579.1	11015.7	2831.46	66.5972	95.6976	63.6381	15.2097
PBANKA_0714400	EF-hand calcium-binding domain-containing protein putative	TRUE	-6.40146	0.752536	-8.50652	1.79238e-17	2.4274e-15	116.106	39.2582	918.544	1102.25	73.4866	95.6976	37.1222	0
PBANKA_1406000	conserved Plasmodium protein unknown function	TRUE	-5.299	0.627185	-8.44887	2.94147e-17	3.87293e-15	413.699	1402.82	2015.35	862.471	98.7476	95.6976	37.1222	20.2796
PBANKA_1220600	conserved Plasmodium protein unknown function	TRUE	-7.33534	0.869907	-8.43233	3.38855e-17	4.34101e-15	969.43	4334.1	1369.3	1383.65	6.88937	128.697	0	5.06989
PBANKA_1240000	structural maintenance of chromosomes protein 6 putative	TRUE	-5.90148	0.701212	-8.41611	3.89182e-17	4.85454e-15	1995.6	615.044	1292.09	791.704	4.59291	52.7987	37.1222	5.06989
PBANKA_1450800	conserved Plasmodium protein unknown function	TRUE	-8.57436	1.0212	-8.39639	4.60408e-17	5.59573e-15	986.338	3227.02	879.94	554.704	25.261	23.0994	5.30317	0
PBANKA_0309500	secreted protein with altered thrombospondin repeat domain putative	TRUE	-6.71503	0.800319	-8.39045	4.84303e-17	5.73899e-15	11435.5	19914.4	8345.24	1257.88	45.9291	46.1988	0	65.9086
PBANKA_1355500	casein kinase II beta chain putative	TRUE	4.7921	0.578369	8.28553	1.17584e-16	1.35939e-14	14.6542	73.2819	55.6349	4.5513	245.721	316.792	344.706	664.156
PBANKA_1240100	conserved protein unknown function	TRUE	-11.5209	1.39349	-8.26761	1.36669e-16	1.54241e-14	1285.06	4464.96	53.3641	484.991	0	0	0	0
PBANKA_0211300	cysteine desulfurase putative	TRUE	-5.59316	0.677577	-8.25464	1.52365e-16	1.67956e-14	2491.96	8500.7	13519.3	3430.74	80.376	234.294	365.919	147.027
PBANKA_1312700	gamete egress and sporozoite traversal protein	TRUE	-9.21192	1.11824	-8.23784	1.75342e-16	1.88891e-14	42437.7	75202.9	40370.5	10032.5	59.7079	283.793	21.2127	101.398
PBANKA_1460500	serine/threonine protein kinase putative	TRUE	-9.08246	1.10377	-8.22862	1.89389e-16	1.9949e-14	957.782	1125.4	1527.12	847.319	6.88937	16.4996	5.30317	0
PBANKA_1212000	conserved Plasmodium protein unknown function	TRUE	-5.28114	0.644779	-8.19061	2.59898e-16	2.64346e-14	394.911	2345.02	1623.63	949.723	2.29646	13.1997	26.5159	91.2581
PBANKA_0601900	high mobility group protein B1 putative	TRUE	-5.7241	0.698948	-8.18959	2.62115e-16	2.64346e-14	1564.99	1664.55	1197.85	1178.68	107.933	39.599	10.6063	30.4194
PBANKA_0807100	stomatin-like protein	TRUE	6.52941	0.797647	8.18585	2.70399e-16	2.67019e-14	22.5449	34.0237	11.3541	0.999066	677.455	729.282	1129.58	866.952
PBANKA_1233400	WD repeat-containing protein 26 putative	TRUE	-4.21834	0.518239	-8.13976	3.96066e-16	3.83133e-14	2134.25	1405.44	1881.37	1114.24	165.345	85.7978	26.5159	45.6291
PBANKA_1131400	metacaspase-1	TRUE	-7.44628	0.918518	-8.10684	5.1953e-16	4.92514e-14	575.27	78.5163	975.314	669.652	0	19.7995	5.30317	10.1398
PBANKA_0605600	conserved Plasmodium protein unknown function	TRUE	-8.5149	1.05233	-8.09149	5.89387e-16	5.47784e-14	505.757	2373.81	529.099	685.47	0	3.29992	5.30317	10.1398
PBANKA_0508300	conserved Plasmodium protein unknown function	TRUE	-5.59297	0.694042	-8.05855	7.72069e-16	7.03771e-14	2465.66	6977.48	4993.52	1316.44	55.115	82.4979	143.186	20.2796
PBANKA_1409200	RNA-binding protein putative	TRUE	-6.4342	0.804544	-7.99733	1.27146e-15	1.13712e-13	414.826	3651.01	2924.81	746.968	50.522	29.6993	10.6063	10.1398
PBANKA_1355300	conserved Plasmodium protein unknown function	TRUE	-6.53451	0.817455	-7.99372	1.30926e-15	1.14924e-13	1180.6	3056.9	146.467	882.897	48.2256	46.1988	21.2127	20.2796
PBANKA_1233700	conserved protein unknown function	TRUE	-7.96497	0.998685	-7.97546	1.51816e-15	1.30838e-13	1079.15	9647.04	3596.97	1556.49	0	32.9992	15.9095	5.06989
PBANKA_1011900	H/ACA ribonucleoprotein complex subunit 3 putative	TRUE	6.27408	0.789761	7.94428	1.95319e-15	1.65324e-13	4.13323	28.7893	2.27081	0.166511	202.088	112.197	68.9412	81.1183
PBANKA_1342500	conserved Plasmodium protein unknown function	TRUE	-5.95647	0.750667	-7.93491	2.10655e-15	1.75176e-13	3566.98	23193.7	9512.43	2021.83	117.119	115.497	84.8507	76.0484
PBANKA_0812300	conserved Plasmodium protein unknown function	TRUE	-8.92954	1.12887	-7.91015	2.57086e-15	2.10101e-13	258.515	3551.55	593.818	777.273	0	69.2983	0	0
PBANKA_0817400	conserved Plasmodium protein unknown function	TRUE	-4.96735	0.628713	-7.90082	2.77066e-15	2.20142e-13	3635.36	4025.27	13394.4	2537.18	328.393	135.297	307.584	136.887
PBANKA_1029900	AAA family ATPase putative	TRUE	4.48495	0.567707	7.90011	2.78661e-15	2.20142e-13	40.9565	47.1098	4.54163	6.43842	204.385	178.196	212.127	228.145
PBANKA_0403000	60S ribosomal protein L44 putative	TRUE	4.01998	0.509719	7.88666	3.1037e-15	2.41173e-13	77.0283	738.053	543.86	40.6842	2319.42	1465.16	1665.2	1936.7
PBANKA_1110100	topoisomerase I putative	TRUE	-6.04177	0.768424	-7.86254	3.76419e-15	2.87779e-13	709.788	3098.78	2258.32	652.501	2.29646	39.599	5.30317	5.06989
PBANKA_1355200	aconitate hydratase putative	TRUE	-7.19682	0.915606	-7.86017	3.83617e-15	2.88626e-13	1267.02	1552.01	3545.87	766.839	0	19.7995	0	15.2097
PBANKA_1107700	SET domain protein putative	TRUE	-6.2413	0.794656	-7.85409	4.02673e-15	2.98229e-13	4110.68	6242.05	12374.8	1986.53	11.4823	36.2991	233.34	10.1398
PBANKA_0304700	serine repeat antigen 5	TRUE	-7.97626	1.01723	-7.84115	4.46423e-15	3.25546e-13	2854.56	4888.95	5303.48	2259.55	27.5575	115.497	0	0
PBANKA_1433700	conserved Plasmodium protein unknown function	TRUE	-8.05765	1.02814	-7.83711	4.61019e-15	3.31096e-13	3922.81	6511.62	12207.9	1481.06	112.526	112.197	111.367	0
PBANKA_0510800	conserved Plasmodium protein unknown function	TRUE	-5.31985	0.68136	-7.80769	5.82463e-15	4.12071e-13	5553.55	14017.8	15792.4	4036.95	225.053	164.996	243.946	238.285
PBANKA_1144800	conserved protein unknown function	TRUE	-10.6892	1.37945	-7.74885	9.2725e-15	6.46347e-13	214.176	1544.15	230.487	731.927	2.29646	0	0	0
PBANKA_0212700	RING zinc finger protein putative	TRUE	-5.66485	0.732245	-7.73627	1.02372e-14	7.03252e-13	2070.75	5927.98	2936.16	1029.37	103.341	32.9992	26.5159	45.6291
PBANKA_1452800	pre-mRNA-splicing factor CWC22 putative	TRUE	-4.22644	0.546557	-7.73285	1.05165e-14	7.1212e-13	10604.7	7935.38	6496.8	1733.66	622.34	478.488	418.951	177.446
PBANKA_1220500	conserved protein unknown function	TRUE	-4.70581	0.610589	-7.707	1.28811e-14	8.59953e-13	1852.06	2292.68	932.169	1650.57	22.9646	89.0978	111.367	45.6291
PBANKA_0712100	DNA helicase putative	TRUE	-4.58427	0.59555	-7.69753	1.38716e-14	9.13216e-13	2453.26	968.368	1343.19	736.756	11.4823	36.2991	79.5476	35.4893
PBANKA_1424300	conserved protein unknown function	TRUE	4.32228	0.56303	7.67683	1.63079e-14	1.0589e-12	104.834	735.436	105.593	532.78	5982.27	5411.86	6225.92	6241.04
PBANKA_0414900	dynein intermediate light chain putative	TRUE	-6.34832	0.82946	-7.65355	1.95504e-14	1.25228e-12	846.936	3556.79	2835.11	1025.21	59.7079	108.897	21.2127	45.6291
PBANKA_0936000	endonuclease/exonuclease/phosphatase family protein putative	TRUE	-9.43613	1.2334	-7.65051	2.00185e-14	1.26027e-12	1494.35	2907.72	3774.09	1408.68	0	16.4996	5.30317	0
PBANKA_1449200	protein TOC75 putative	TRUE	-6.78244	0.886674	-7.6493	2.02069e-14	1.26027e-12	653.801	842.742	211.186	533.668	36.7433	13.1997	10.6063	0
PBANKA_0209100	thrombospondin-related sporozoite protein	TRUE	-6.69954	0.876242	-7.64576	2.0771e-14	1.27863e-12	8819.18	25148.8	9226.31	3741.28	296.243	316.792	169.701	10.1398
PBANKA_0521700	AP2 domain transcription factor putative	TRUE	-5.14372	0.674914	-7.62129	2.5115e-14	1.52622e-12	1713.41	20592.2	25508	8041.65	206.681	270.593	217.43	304.194
PBANKA_0210400	DNA mismatch repair protein PMS1 putative	TRUE	-4.87941	0.640858	-7.61387	2.66005e-14	1.59603e-12	12113	2816.12	1253.49	1189.61	13.7787	145.196	53.0317	50.6989
PBANKA_1306600	conserved Plasmodium protein unknown function	TRUE	-9.40119	1.24137	-7.57324	3.64039e-14	2.15693e-12	3560.96	1190.83	2229.94	764.84	0	3.29992	0	5.06989
PBANKA_0405400	40S ribosomal protein S12 putative	TRUE	5.71197	0.75524	7.56312	3.9351e-14	2.30277e-12	7.51496	779.929	22.7081	30.083	2167.86	1326.57	1808.38	1439.85
PBANKA_1336300	GTPase-activating protein putative	TRUE	-11.0402	1.4607	-7.55817	4.08772e-14	2.3629e-12	40.205	2311	3.40622	248.934	0	0	0	0
PBANKA_1439100	BRO1 domain-containing protein putative	TRUE	-6.45654	0.856636	-7.53709	4.80584e-14	2.74454e-12	1144.15	321.917	822.034	1501.15	0	29.6993	5.30317	25.3495
PBANKA_0905900	AP2 domain transcription factor AP2-O	TRUE	-6.79838	0.902313	-7.53439	4.90623e-14	2.76852e-12	1486.46	9455.98	999.158	787.985	0	13.1997	0	60.8387
PBANKA_0302600	3'-5' exonuclease putative	TRUE	-6.23077	0.827526	-7.52939	5.09769e-14	2.84271e-12	3420.81	3852.53	4674.47	778.605	57.4114	122.097	21.2127	0
PBANKA_1012700	conserved Plasmodium protein unknown function	TRUE	-7.02574	0.934451	-7.51857	5.53784e-14	3.05225e-12	37110	1374.04	948.064	1160.69	13.7787	29.6993	0	20.2796
PBANKA_1439400	histone chaperone ASF1 putative	TRUE	-9.05781	1.20603	-7.51042	5.89372e-14	3.21106e-12	36.0718	196.291	130.572	326.806	0	0	0	0
PBANKA_1459500	myosin A tail domain interacting protein MTIP putative	TRUE	-11.0198	1.47059	-7.49346	6.7079e-14	3.61312e-12	1233.96	12282.6	1616.82	203.976	0	0	0	0
PBANKA_0619100	40S ribosomal protein S5 putative	TRUE	4.61391	0.616515	7.48387	7.21658e-14	3.84344e-12	60.4954	1099.23	27.2498	64.3842	2365.35	1913.95	1935.66	2519.74
PBANKA_0716400	conserved Plasmodium protein unknown function	TRUE	-8.53289	1.14062	-7.48089	7.38194e-14	3.88782e-12	3345.28	25630.3	6144.82	3157.33	91.8583	62.6984	159.095	15.2097
PBANKA_0203000	chromatin assembly factor 1 protein WD40 domain putative	TRUE	-8.29259	1.10918	-7.47631	7.64358e-14	3.98138e-12	82.6646	167.501	1985.83	517.35	9.18583	39.599	0	0
PBANKA_1343400	conserved Plasmodium protein unknown function	TRUE	-4.59126	0.614309	-7.47387	7.78704e-14	4.01202e-12	698.14	2334.55	1217.16	1167.85	172.234	16.4996	5.30317	60.8387
PBANKA_1407600	60S ribosomal protein L24 putative	TRUE	4.96341	0.665325	7.46013	8.64365e-14	4.40547e-12	18.0359	1112.31	54.4995	33.1357	2289.57	1491.56	1659.89	2504.53
PBANKA_1119400	conserved Plasmodium protein unknown function	TRUE	-6.04452	0.812219	-7.44199	9.91789e-14	5.00115e-12	940.497	2771.63	962.825	413.447	45.9291	26.3993	0	30.4194
PBANKA_1010400	conserved protein unknown function	TRUE	-7.19674	0.969511	-7.42306	1.14442e-13	5.71006e-12	2647.52	3049.05	6353.73	1313.83	0	23.0994	10.6063	25.3495
PBANKA_0833400	apicoplast ribosomal protein S6 putative	TRUE	-4.87277	0.656803	-7.41892	1.18076e-13	5.83002e-12	1053.6	2823.97	2257.19	418.609	66.5972	79.198	58.3349	15.2097
PBANKA_1441700	parasitophorous vacuolar protein 2	TRUE	6.04121	0.820508	7.36277	1.80134e-13	8.80244e-12	20.6661	70.6647	1.13541	0.888059	245.721	98.9975	281.068	304.194
PBANKA_1331200	rab GTPase activator putative	TRUE	-5.04996	0.686843	-7.35242	1.94646e-13	9.41449e-12	1574.76	6898.97	3698.02	946.67	144.677	49.4988	15.9095	60.8387
PBANKA_1005200	conserved Plasmodium protein unknown function	TRUE	-7.30193	0.99476	-7.34039	2.1297e-13	1.01967e-11	5580.98	607.193	4973.08	1650.57	16.0752	26.3993	15.9095	25.3495
PBANKA_1349800	thrombospondin-related anonymous protein	TRUE	-6.51554	0.89146	-7.30884	2.69462e-13	1.27725e-11	22768.8	47353.2	35969.7	10100.3	243.424	904.177	1352.31	55.7688
PBANKA_1227200	peptidyl-prolyl cis-trans isomerase putative	TRUE	-4.89988	0.67065	-7.30617	2.74866e-13	1.28996e-11	3315.22	9673.21	4375.86	1876.3	326.097	567.586	323.493	131.817
PBANKA_0811000	small nuclear ribonucleoprotein Sm D3 putative	TRUE	3.77402	0.516805	7.3026	2.82257e-13	1.31167e-11	15.7814	47.1098	9.08325	15.9851	264.093	181.495	185.611	197.726
PBANKA_0719300	bifunctional dihydrofolate reductase-thymidylate synthase putative	TRUE	-7.70543	1.05569	-7.29894	2.90044e-13	1.33477e-11	1515.39	1214.39	1424.93	1238.45	4.59291	42.8989	0	0
PBANKA_0917000	conserved Plasmodium protein unknown function	TRUE	-6.38681	0.876212	-7.28912	3.11992e-13	1.42196e-11	7885.07	1269.35	435.996	255.65	36.7433	36.2991	0	5.06989
PBANKA_0110500	leucine-rich repeat protein	TRUE	-5.52751	0.758534	-7.28709	3.16712e-13	1.42973e-11	1271.16	5901.81	2724.98	944.894	222.756	89.0978	5.30317	10.1398
PBANKA_0833000	profilin	TRUE	-8.22132	1.13079	-7.27039	3.58443e-13	1.60285e-11	960.036	5025.04	1649.75	623.806	0	19.7995	0	0
PBANKA_1320200	conserved Plasmodium protein unknown function	TRUE	-5.54587	0.763545	-7.26332	3.77706e-13	1.6732e-11	3607.56	2826.59	575.651	1165.02	4.59291	16.4996	10.6063	65.9086
PBANKA_1458300	kinesin-13 putative	TRUE	-8.99739	1.24241	-7.24185	4.42591e-13	1.94248e-11	1342.92	704.03	4171.48	1029.26	0	13.1997	5.30317	10.1398
PBANKA_1025200	H/ACA ribonucleoprotein complex subunit 4 putative	TRUE	5.11372	0.706771	7.23532	4.64433e-13	2.01964e-11	28.9326	31.4065	2.27081	29.5835	491.442	333.292	1002.3	775.694
PBANKA_1006200	sporozoite invasion-associated protein 1	TRUE	-7.48181	1.03588	-7.22269	5.09678e-13	2.19625e-11	4793.79	11604.7	17198	1682.2	71.1902	62.6984	31.819	50.6989
PBANKA_0908100	conserved Plasmodium protein unknown function	TRUE	-5.47803	0.758943	-7.21798	5.27672e-13	2.2533e-11	545.586	300.979	1604.33	255.095	34.4469	23.0994	0	25.3495
PBANKA_1359200	DNA/RNA-binding protein Alba 2 putative	TRUE	4.59266	0.63748	7.2044	5.83013e-13	2.46739e-11	34.5688	136.095	3.40622	113.949	2303.35	1422.26	1463.68	1703.48
PBANKA_1351200	zinc finger protein putative	TRUE	-4.29853	0.597373	-7.19571	6.21356e-13	2.6064e-11	1626.24	2575.34	2939.57	943.729	197.495	138.597	169.701	86.1882
PBANKA_1411000	conserved Plasmodium protein unknown function	TRUE	-7.20502	1.00449	-7.17279	7.34848e-13	3.05542e-11	1940.74	9945.4	2293.52	2287.92	73.4866	59.3985	31.819	0
PBANKA_0719200	mRNA-binding protein PUF2	TRUE	-7.83663	1.09383	-7.16438	7.8138e-13	3.22064e-11	4806.19	21728.1	5474.93	5988.62	48.2256	283.793	318.19	20.2796
PBANKA_1039400	ribosomal protein S27a putative	TRUE	3.60021	0.502774	7.1607	8.02681e-13	3.27992e-11	49.5987	2140.88	1255.76	186.881	6216.51	4378.99	4831.19	5445.07
PBANKA_0622500	exonuclease I putative	TRUE	-6.1466	0.859756	-7.14924	8.72607e-13	3.53518e-11	668.831	1057.35	631.286	485.99	0	23.0994	0	5.06989
PBANKA_0918600	phosphatidylinositol-4-phosphate 5-kinase putative	TRUE	-6.7188	0.940094	-7.14695	8.8726e-13	3.56408e-11	438.122	1423.76	2556.94	198.426	2.29646	0	5.30317	20.2796
PBANKA_0925500	calcium-dependent protein kinase 6	TRUE	-5.22995	0.731978	-7.14495	9.0026e-13	3.58591e-11	1257.63	107.306	2831.7	902.045	20.6681	16.4996	10.6063	40.5592
PBANKA_1460600	conserved Plasmodium protein unknown function	TRUE	-6.10083	0.855615	-7.13034	1.00121e-12	3.93401e-11	604.203	876.766	984.397	243.661	4.59291	3.29992	0	20.2796
PBANKA_0303800	cysteine desulfuration protein SufE	TRUE	-6.10857	0.856751	-7.12992	1.00425e-12	3.93401e-11	3018.76	7773.12	9710	1037.75	137.787	69.2983	143.186	20.2796
PBANKA_1429900	GPI ethanolamine phosphate transferase 3 putative	TRUE	-3.73742	0.52443	-7.12663	1.02855e-12	3.99615e-11	618.481	834.89	2416.14	463.733	62.0043	32.9992	31.819	96.328
PBANKA_1432300	cell traversal protein for ookinetes and sporozoites	TRUE	-10.4387	1.46702	-7.11555	1.11467e-12	4.29557e-11	12959.9	115000	14970.3	10848	29.8539	623.684	100.76	0
PBANKA_1452900	conserved protein unknown function	TRUE	-10.5326	1.48114	-7.11116	1.15069e-12	4.39862e-11	328.028	2588.42	104.457	234.392	0	0	0	0
PBANKA_1432700	meiotic recombination protein SPO11 putative	TRUE	-5.84277	0.821804	-7.10969	1.16303e-12	4.41022e-11	297.968	123.009	1204.67	903.433	36.7433	13.1997	21.2127	10.1398
PBANKA_1116000	TRAP-like protein	TRUE	-7.57591	1.06646	-7.1038	1.21373e-12	4.56595e-11	9658.23	17425.4	8986.74	5171.5	133.194	254.094	0	5.06989
PBANKA_1425200	sporozoite surface protein 3 putative	TRUE	-7.72627	1.08781	-7.10256	1.22469e-12	4.5709e-11	11432.1	11225.2	12582.6	4073.3	27.5575	141.896	5.30317	76.0484
PBANKA_1460000	rac-beta serine/threonine protein kinase putative	TRUE	-9.71289	1.36863	-7.09678	1.27693e-12	4.72864e-11	2083.52	4854.93	6698.9	1045.91	4.59291	9.89975	0	5.06989
PBANKA_1448200	asparagine/aspartate rich protein putative	TRUE	-4.603	0.649635	-7.08551	1.38531e-12	5.09021e-11	2085.03	19089.9	2345.75	1746.53	43.6327	118.797	238.643	202.796
PBANKA_1416800	conserved Plasmodium protein unknown function	TRUE	-7.02795	0.997701	-7.04414	1.86608e-12	6.80402e-11	1888.13	1298.14	3544.74	1145.43	43.6327	32.9992	42.4254	5.06989
PBANKA_1034200	conserved Plasmodium protein unknown function	TRUE	-7.74724	1.10349	-7.02065	2.20846e-12	7.99093e-11	1044.96	6215.88	1164.93	199.314	29.8539	36.2991	0	0
PBANKA_1036600	ribonucleoside-diphosphate reductase small chain putative	TRUE	-6.48906	0.92696	-7.00037	2.55287e-12	9.16711e-11	155.184	109.923	256.602	239.332	2.29646	9.89975	0	5.06989
PBANKA_1008500	translocon component PTEX150	TRUE	4.89526	0.701155	6.98171	2.91607e-12	1.03926e-10	67.2589	41.8754	0	3.66324	225.053	221.094	190.914	243.355
PBANKA_0411600	conserved Plasmodium protein unknown function	TRUE	-4.4311	0.635797	-6.96936	3.18377e-12	1.1262e-10	400.172	968.368	806.139	1038.47	213.57	118.797	84.8507	70.9785
PBANKA_0513000	inner membrane complex protein 1m putative	TRUE	-9.24945	1.32762	-6.96692	3.23944e-12	1.1374e-10	1639.39	6896.35	1642.93	554.204	59.7079	46.1988	0	0
PBANKA_1432000	signal recognition particle subunit SRP19 putative	TRUE	-3.826	0.550843	-6.94572	3.76541e-12	1.31236e-10	1386.13	4357.66	2383.22	677.2	300.836	148.496	106.063	70.9785
PBANKA_1438500	conserved Plasmodium protein unknown function	TRUE	-4.92558	0.709298	-6.9443	3.80334e-12	1.3159e-10	302.477	2292.68	6921.44	1145.93	45.9291	89.0978	47.7285	91.2581
PBANKA_1016200	protein kinase putative	TRUE	-4.48582	0.646881	-6.93454	4.07557e-12	1.39987e-10	415.201	1028.56	475.735	587.673	29.8539	59.3985	0	40.5592
PBANKA_1025700	inner membrane complex protein 1l putative	TRUE	-9.36421	1.35103	-6.93117	4.17374e-12	1.42328e-10	1386.51	3737.38	2552.39	440.477	29.8539	0	0	0
PBANKA_1334300	exported protein 2	TRUE	4.41302	0.637939	6.91763	4.59272e-12	1.55496e-10	27.8053	290.51	21.5727	64.7728	870.357	1270.47	1479.58	1774.46
PBANKA_1138100	14-3-3 protein putative	TRUE	-8.25281	1.19399	-6.91198	4.7792e-12	1.60663e-10	808.985	4988.4	3901.26	867.744	0	32.9992	0	0
PBANKA_0810500	apoptosis-related protein putative	TRUE	3.96136	0.573496	6.9074	4.93611e-12	1.64769e-10	14.6542	31.4065	1.13541	49.3983	378.915	333.292	471.982	446.151
PBANKA_0107900	conserved Plasmodium protein unknown function	TRUE	-4.26929	0.618627	-6.90123	5.15531e-12	1.70882e-10	4279.39	2750.69	2334.4	1046.69	346.765	230.994	127.276	30.4194
PBANKA_0939000	mechanosensitive ion channel protein putative	TRUE	-7.26846	1.05407	-6.89563	5.36254e-12	1.76517e-10	1165.57	2970.53	4668.79	1246.67	20.6681	42.8989	0	5.06989
PBANKA_1411500	conserved Plasmodium protein unknown function	TRUE	-5.88525	0.853867	-6.89247	5.48336e-12	1.79249e-10	311.495	601.958	525.693	488.155	6.88937	16.4996	0	15.2097
PBANKA_0901100	serine/threonine protein kinase putative	TRUE	-6.19417	0.899332	-6.88752	5.6772e-12	1.84315e-10	1169.33	3493.98	213.456	966.097	2.29646	79.198	68.9412	15.2097
PBANKA_1006100	flap endonuclease 1 putative	TRUE	-5.91762	0.859509	-6.88489	5.78333e-12	1.86483e-10	763.144	2169.67	5759.92	658.273	22.9646	36.2991	84.8507	15.2097
PBANKA_1434000	phosphate translocator putative	TRUE	-7.6903	1.1173	-6.88291	5.8641e-12	1.8781e-10	985.587	1350.48	1078.64	777.329	25.261	0	0	5.06989
PBANKA_0718400	histone acetyltransferase putative	TRUE	-5.27718	0.767472	-6.87606	6.15285e-12	1.95735e-10	104.458	332.386	959.418	522.9	4.59291	6.59983	0	35.4893
PBANKA_0405500	60S ribosomal protein L7 putative	TRUE	5.42382	0.789471	6.8702	6.41106e-12	2.0259e-10	33.8173	1340.01	27.2498	17.0951	2477.88	1712.66	1670.5	2225.68
PBANKA_0515000	ookinete surface protein P25	TRUE	-9.17955	1.34057	-6.84748	7.51623e-12	2.3594e-10	233.715	2112.09	1923.38	162.126	0	0	21.2127	0
PBANKA_1423600	40S ribosomal protein S16 putative	TRUE	4.63767	0.678272	6.83748	8.05958e-12	2.51332e-10	9.01795	939.579	1205.8	48.2882	1997.92	1481.66	1707.62	1870.79
PBANKA_1233500	mRNA-binding protein PUF1	TRUE	-7.4398	1.08829	-6.83624	8.12989e-12	2.51776e-10	1289.94	6365.06	5815.55	2624.6	124.009	82.4979	42.4254	20.2796
PBANKA_1002400	dipeptidyl aminopeptidase 3 putative	TRUE	-9.03712	1.32211	-6.83536	8.18005e-12	2.51776e-10	82.2888	1135.87	411.017	210.636	0	0	0	0
PBANKA_1144900	glycosylphosphatidylinositol anchor attachment 1 protein putative	TRUE	-8.07241	1.18195	-6.82972	8.50825e-12	2.60188e-10	2599.42	1305.99	883.346	216.298	0	0	0	10.1398
PBANKA_1234800	40S ribosomal protein S9 putative	TRUE	3.91808	0.574578	6.81906	9.16393e-12	2.7717e-10	9.3937	88.9852	2.27081	85.5866	2076	1590.56	2131.87	2600.86
PBANKA_0904000	conserved Plasmodium protein unknown function	TRUE	-7.88225	1.15596	-6.8188	9.18052e-12	2.7717e-10	1920.45	1444.7	4789.14	1157.64	2.29646	75.8981	0	5.06989
PBANKA_0303900	pantothenate transporter	TRUE	-9.89082	1.45253	-6.80937	9.80237e-12	2.94071e-10	570.01	594.107	1525.99	182.163	0	0	0	0
PBANKA_0208200	conserved Plasmodium protein unknown function	TRUE	-4.20142	0.617744	-6.80124	1.03724e-11	3.09215e-10	1932.47	11989.4	5028.71	1414.84	385.805	217.795	249.249	258.565
PBANKA_0600351	reticulocyte binding protein putative	TRUE	-16.144	2.3833	-6.77377	1.25465e-11	3.71691e-10	13.9027	0	0	3.82975	0	0	0	0
PBANKA_1454900	conserved Plasmodium protein unknown function	TRUE	-3.62818	0.536319	-6.76498	1.33332e-11	3.92543e-10	3442.6	15297.6	10559.3	5598.71	1111.49	1118.67	583.349	735.135
PBANKA_0601600	conserved protein unknown function	TRUE	-3.8291	0.566159	-6.76329	1.34894e-11	3.94689e-10	7643.09	3781.87	8591.62	1675.16	342.172	207.895	190.914	91.2581
PBANKA_1443700	conserved Plasmodium protein unknown function	TRUE	-4.37194	0.64675	-6.75987	1.38118e-11	4.01644e-10	752.247	2724.52	1994.91	1586.02	365.137	237.594	196.217	70.9785
PBANKA_0401000	pre-mRNA-splicing factor PRP46 putative	TRUE	4.45236	0.659248	6.7537	1.44126e-11	4.16558e-10	28.5568	49.727	5.67703	3.10821	321.504	250.794	302.281	354.893
PBANKA_0834200	conserved Plasmodium protein unknown function	TRUE	-4.76796	0.706917	-6.74472	1.53322e-11	4.40453e-10	533.562	769.46	378.09	218.129	78.0795	62.6984	21.2127	0
PBANKA_1332800	acetyl-CoA carboxylase	TRUE	-4.87831	0.723644	-6.7413	1.56971e-11	4.48218e-10	462.17	361.175	923.085	1375.44	22.9646	13.1997	58.3349	40.5592
PBANKA_1417900	conserved Plasmodium protein unknown function	TRUE	-5.713	0.848432	-6.73359	1.65525e-11	4.69815e-10	1359.46	5962.01	144.197	878.345	107.933	3.29992	0	40.5592
PBANKA_1310200	nucleoporin NUP313	TRUE	-2.90219	0.43125	-6.72971	1.70005e-11	4.79657e-10	6424.16	6037.9	5516.94	2324.38	682.048	772.181	694.715	456.291
PBANKA_1356500	conserved protein unknown function	TRUE	-4.78253	0.710922	-6.72722	1.7293e-11	4.85023e-10	2236.83	3404.99	1302.31	1094.42	321.504	79.198	53.0317	10.1398
PBANKA_0713000	conserved Plasmodium protein unknown function	TRUE	-7.97657	1.18677	-6.72125	1.80172e-11	5.02363e-10	77.7798	586.255	666.484	185.049	0	3.29992	5.30317	0
PBANKA_1308700	conserved protein unknown function	TRUE	-4.86383	0.7241	-6.71708	1.85404e-11	5.13927e-10	412.571	3297.69	3455.04	917.087	78.0795	95.6976	111.367	101.398
PBANKA_0716600	acylated pleckstrin-homology domain-containing protein putative	TRUE	-8.12793	1.21083	-6.71267	1.9109e-11	5.2661e-10	1025.79	1156.81	1653.15	409.284	0	13.1997	0	0
PBANKA_0510700	conserved Plasmodium protein unknown function	TRUE	-4.33305	0.646775	-6.69946	2.09185e-11	5.73141e-10	9071.68	14677.3	2920.27	1285.13	167.641	197.995	196.217	136.887
PBANKA_1002300	conserved Plasmodium protein unknown function	TRUE	-5.52576	0.82533	-6.69522	2.15349e-11	5.83176e-10	265.278	11230.5	6840.82	712.223	4.59291	29.6993	0	76.0484
PBANKA_1103000	serine/arginine-rich splicing factor 12 putative	TRUE	4.39864	0.657009	6.69494	2.15754e-11	5.83176e-10	11.2724	83.7507	1.13541	15.1525	397.287	419.089	302.281	436.011
PBANKA_1013300	mitogen-activated protein kinase 1	TRUE	-6.43444	0.961166	-6.69441	2.16538e-11	5.83176e-10	650.42	41.8754	1396.55	458.127	0	19.7995	0	5.06989
PBANKA_1002500	conserved Plasmodium protein unknown function	TRUE	-7.90952	1.18498	-6.67479	2.47586e-11	6.63028e-10	14600.8	18105.9	46665.2	5284.28	491.442	531.287	15.9095	0
PBANKA_0315700	conserved Plasmodium protein unknown function	TRUE	-5.73686	0.860236	-6.66893	2.57667e-11	6.85165e-10	281.059	2373.81	361.059	484.158	0	13.1997	42.4254	20.2796
PBANKA_1204400	DNA/RNA-binding protein Alba 3 putative	TRUE	3.32458	0.498563	6.66832	2.58744e-11	6.85165e-10	58.6167	300.979	114.676	84.9206	1219.42	927.277	1304.58	1181.29
PBANKA_0304000	pentafunctional AROM polypeptide putative	TRUE	-5.91019	0.887579	-6.65878	2.76112e-11	7.27095e-10	1579.64	47.1098	1177.42	613.26	0	19.7995	5.30317	30.4194
PBANKA_1028200	atypical protein kinase ABC-1 family putative	TRUE	-4.82307	0.724818	-6.65418	2.84881e-11	7.46043e-10	2023.78	1122.78	3275.65	3028.06	183.717	151.796	26.5159	202.796
PBANKA_0702400	conserved protein unknown function	TRUE	-4.16391	0.62611	-6.65045	2.92189e-11	7.60977e-10	32203.5	3289.83	899.242	287.231	94.1547	59.3985	90.1539	70.9785
PBANKA_0605900	conserved Plasmodium protein unknown function	TRUE	-6.90521	1.03858	-6.64873	2.95633e-11	7.65739e-10	63217.3	46327.2	7884.26	3551.01	303.132	287.093	137.882	126.747
PBANKA_1463800	conserved protein unknown function	TRUE	4.78865	0.721968	6.63277	3.29442e-11	8.48672e-10	28.5568	23.5549	4.54163	2.22015	181.42	194.695	95.4571	152.097
PBANKA_0621300	conserved Plasmodium protein unknown function	TRUE	-4.33715	0.654878	-6.62284	3.52354e-11	9.02789e-10	366.73	1193.45	1996.04	1111.57	208.978	181.495	180.308	91.2581
PBANKA_0905500	conserved Plasmodium protein unknown function	TRUE	-7.48721	1.13084	-6.62091	3.56995e-11	9.09762e-10	722.939	2931.28	1155.84	858.42	20.6681	56.0986	21.2127	0
PBANKA_1355100	40S ribosomal protein S6 putative	TRUE	4.22749	0.638825	6.61761	3.65051e-11	9.25317e-10	163.075	1402.82	46.5517	104.569	2875.16	2078.95	1935.66	4532.49
PBANKA_1344400	AMP deaminase putative	TRUE	-9.18912	1.38903	-6.61551	3.70284e-11	9.3359e-10	286.696	2316.23	2.27081	196.982	11.4823	3.29992	0	0
PBANKA_1423100	phospholipase DDHD1 putative	TRUE	-6.63874	1.00647	-6.59604	4.22293e-11	1.05603e-09	846.56	3737.38	3.40622	903.766	64.3008	6.59983	31.819	25.3495
PBANKA_0943600	60S acidic ribosomal protein P1 putative	TRUE	3.10193	0.470297	6.59568	4.23302e-11	1.05603e-09	17.6602	840.125	571.109	143.477	2172.45	2098.75	2312.18	3320.78
PBANKA_0110100	conserved Plasmodium protein unknown function	TRUE	-3.61411	0.548245	-6.59215	4.33516e-11	1.07585e-09	943.503	492.036	2416.14	2259.28	252.61	234.294	164.398	177.446
PBANKA_1347600	eukaryotic translation initiation factor 6 putative	TRUE	4.66592	0.708622	6.5845	4.56409e-11	1.12676e-09	12.0239	13.0861	0	19.6483	220.46	455.389	440.163	441.081
PBANKA_1354500	60S ribosomal protein L18-2 putative	TRUE	3.86871	0.587898	6.58058	4.6862e-11	1.15091e-09	33.8173	630.748	17.0311	159.518	3697.3	2854.43	2937.96	3325.85
PBANKA_1344700	apicoplast calcium binding protein 1 putative	TRUE	-10.6569	1.62213	-6.56967	5.04279e-11	1.23211e-09	420.462	567.935	441.673	519.736	0	0	0	0
PBANKA_0623500	fam-a protein	TRUE	7.26993	1.10797	6.56151	5.32643e-11	1.29473e-09	24.4236	10.4688	0	0.0555037	105.637	56.0986	175.005	152.097
PBANKA_1229200	60S ribosomal protein L19 putative	TRUE	4.26851	0.652866	6.5381	6.23043e-11	1.50675e-09	160.444	1065.2	124.895	112.395	3040.51	2465.04	2609.16	2661.69
PBANKA_0820400	major facilitator superfamily domain-containing protein putative	TRUE	-5.57312	0.853137	-6.53249	6.46832e-11	1.54996e-09	6602.27	11303.7	500.714	2745.27	179.124	399.29	196.217	111.538
PBANKA_0915000	apical membrane antigen 1	TRUE	-8.5394	1.30725	-6.53235	6.47452e-11	1.54996e-09	3715.4	8176.17	2744.28	4324.35	0	19.7995	10.6063	10.1398
PBANKA_0714500	conserved Plasmodium protein unknown function	TRUE	-6.97504	1.06856	-6.5275	6.68749e-11	1.5929e-09	1790.81	10.4688	1493.06	1339.14	27.5575	56.0986	10.6063	0
PBANKA_1413100	lipoate-protein ligase 1	TRUE	-7.7209	1.18345	-6.52408	6.84206e-11	1.62157e-09	169.838	1871.31	1.13541	278.85	18.3717	19.7995	37.1222	0
PBANKA_0308300	GAF domain-related protein putative	TRUE	-5.88774	0.90334	-6.51774	7.13731e-11	1.68313e-09	1329.77	151.798	6000.62	943.507	101.044	92.3977	90.1539	40.5592
PBANKA_0909900	WD repeat-containing protein putative	TRUE	-3.93345	0.603839	-6.51407	7.31412e-11	1.71628e-09	756.381	4718.83	9455.66	2750.71	321.504	584.085	790.173	207.866
PBANKA_1440900	conserved protein unknown function	TRUE	4.65907	0.716351	6.50389	7.8268e-11	1.82754e-09	49.223	15.7033	1.13541	1.72061	50.522	23.0994	74.2444	126.747
PBANKA_0212100	eukaryotic translation initiation factor 2 subunit alpha	TRUE	3.43473	0.528294	6.50155	7.94967e-11	1.84674e-09	120.615	159.65	569.974	51.0079	1368.69	1042.77	864.417	2063.45
PBANKA_1352900	mitochondrial ribosomal protein L49 precursor putative	TRUE	-7.48015	1.15067	-6.5007	7.99452e-11	1.84674e-09	1545.08	1991.7	6.81244	304.382	29.8539	29.6993	0	0
PBANKA_0834300	gamma-tubulin complex component putative	TRUE	-6.17118	0.949396	-6.50011	8.0259e-11	1.84674e-09	4988.05	75.8991	191.884	288.231	0	6.59983	0	15.2097
PBANKA_1208200	kinesin-4 putative	TRUE	-3.90424	0.601212	-6.49395	8.36144e-11	1.91465e-09	1415.82	4653.4	3905.8	779.937	36.7433	108.897	5.30317	121.677
PBANKA_0711800	conserved Plasmodium protein unknown function	TRUE	-3.30855	0.509708	-6.49107	8.52266e-11	1.94218e-09	3996.46	5985.56	1344.32	2229.75	266.389	531.287	684.109	248.425
PBANKA_1234600	EELM2 domain-containing protein putative	TRUE	-4.72855	0.729642	-6.48064	9.13321e-11	2.07136e-09	916.074	4237.26	980.991	1268.15	101.044	112.197	47.7285	15.2097
PBANKA_1225000	serine/threonine protein kinase FIKK family	TRUE	-5.84902	0.902841	-6.47846	9.26652e-11	2.09159e-09	4219.27	4852.31	2063.03	1065.56	6.88937	39.599	0	86.1882
PBANKA_0615500	conserved Plasmodium protein unknown function	TRUE	-9.62427	1.48614	-6.47603	9.41643e-11	2.11535e-09	49.9745	1800.64	1294.36	331.745	2.29646	0	0	0
PBANKA_1110900	conserved Plasmodium protein unknown function	TRUE	-6.12834	0.946912	-6.47192	9.67645e-11	2.16351e-09	16821.9	14729.7	8386.11	2494.11	553.446	336.592	95.4571	136.887
PBANKA_0930200	DNA mismatch repair protein MLH putative	TRUE	-7.05891	1.09198	-6.46434	1.01741e-10	2.2641e-09	66.5074	86.3679	609.713	518.682	2.29646	13.1997	0	0
PBANKA_0809600	conserved Plasmodium protein unknown function	TRUE	-6.48541	1.00561	-6.4492	1.12441e-10	2.49051e-09	181.111	88.9852	219.133	330.413	9.18583	0	0	10.1398
PBANKA_0309600	SRR1-like protein	TRUE	-5.0859	0.79026	-6.43572	1.22888e-10	2.70219e-09	1668.32	1863.45	970.772	281.903	107.933	59.3985	0	5.06989
PBANKA_0820300	protein disulfide isomerase putative	TRUE	-6.10519	0.948687	-6.43541	1.23138e-10	2.70219e-09	300.598	23.5549	697.139	289.008	16.0752	19.7995	0	15.2097
PBANKA_0314200	calcium-dependent protein kinase 1	TRUE	-6.56285	1.02042	-6.43154	1.26315e-10	2.75915e-09	735.339	290.51	2612.57	167.399	11.4823	0	0	10.1398
PBANKA_1231700	60S ribosomal protein L2 putative	TRUE	3.64724	0.56793	6.42198	1.3451e-10	2.92467e-09	130.385	1604.35	120.353	303.439	3518.17	3699.21	3505.4	3194.03
PBANKA_0201500	Plasmodium exported protein unknown function	TRUE	7.85391	1.22321	6.42074	1.35617e-10	2.93528e-09	16.5329	2.61721	0	0.111007	96.4512	105.597	137.882	177.446
PBANKA_0815100	conserved Plasmodium protein unknown function	TRUE	-5.73465	0.893327	-6.41943	1.36786e-10	2.94711e-09	828.524	2122.56	1545.29	1019.32	2.29646	16.4996	21.2127	86.1882
PBANKA_1301900	DNA repair metallo-beta-lactamase protein putative	TRUE	-6.25157	0.974472	-6.41534	1.40505e-10	3.01355e-09	304.356	133.478	1297.77	571.688	0	42.8989	0	0
PBANKA_1310500	conserved Plasmodium protein unknown function	TRUE	-6.415	1.0012	-6.40733	1.48093e-10	3.16199e-09	1514.64	2583.19	52.2287	430.93	0	6.59983	21.2127	15.2097
PBANKA_1346300	CPW-WPC family protein	TRUE	-2.94293	0.459382	-6.40628	1.49117e-10	3.16957e-09	1806.6	1206.53	910.596	1737.93	211.274	224.394	217.43	197.726
PBANKA_1111200	apical rhoptry neck protein putative	TRUE	-7.40755	1.15733	-6.40055	1.54819e-10	3.26753e-09	32.6901	20.9377	35.1976	512.632	4.59291	0	0	0
PBANKA_1422800	conserved Plasmodium protein unknown function	TRUE	-7.93177	1.23929	-6.40027	1.55104e-10	3.26753e-09	3684.21	5865.17	2243.56	1112.96	57.4114	135.297	95.4571	0
PBANKA_1361200	conserved Plasmodium protein unknown function	TRUE	-4.84595	0.758463	-6.38918	1.66781e-10	3.49797e-09	721.812	3193	1092.26	994.293	55.115	207.895	5.30317	25.3495
PBANKA_0522200	conserved Plasmodium protein unknown function	TRUE	-9.08517	1.42433	-6.37855	1.78769e-10	3.72252e-09	1305.72	2462.8	945.793	538.774	20.6681	3.29992	0	0
PBANKA_1213700	methionine aminopeptidase 1b putative	TRUE	4.95296	0.776531	6.37831	1.79058e-10	3.72252e-09	27.4296	57.5786	2.27081	16.2071	463.884	287.093	403.041	278.844
PBANKA_1441400	proliferating cell nuclear antigen 2	TRUE	-7.9245	1.24284	-6.37612	1.8163e-10	3.7595e-09	238.6	1125.4	10.2187	187.047	2.29646	3.29992	15.9095	0
PBANKA_0701900	GPI-anchored micronemal antigen putative	TRUE	-6.82815	1.07112	-6.37476	1.83252e-10	3.77658e-09	5602.03	4075	3634.44	4504.18	43.6327	102.297	355.312	0
PBANKA_1337100	splicing factor 1 putative	TRUE	4.24764	0.669023	6.34902	2.16685e-10	4.44627e-09	61.9984	99.454	10.2187	39.4631	927.769	392.69	482.589	1252.26
PBANKA_1015800	conserved Plasmodium protein unknown function	TRUE	-3.87743	0.6109	-6.34708	2.19433e-10	4.48324e-09	914.571	1279.82	2950.92	758.125	39.0398	49.4988	106.063	116.608
PBANKA_1430000	histone-lysine N-methyltransferase putative	TRUE	-4.73027	0.745412	-6.34584	2.21217e-10	4.50029e-09	341.931	3098.78	3259.75	459.071	107.933	85.7978	15.9095	86.1882
PBANKA_0602700	nucleosome assembly protein putative	TRUE	5.25602	0.828478	6.34419	2.23598e-10	4.5293e-09	35.3203	316.682	20.4373	1.27658	153.863	204.595	111.367	182.516
PBANKA_1236200	conserved Plasmodium protein unknown function	TRUE	-7.41366	1.17001	-6.33641	2.35188e-10	4.74379e-09	7176.79	4177.07	1327.29	731.261	80.376	13.1997	5.30317	0
PBANKA_1449300	upregulated in late gametocytes ULG8 putative	TRUE	-6.4114	1.01238	-6.333	2.40437e-10	4.82911e-09	1365.09	5161.14	1051.39	759.346	2.29646	3.29992	37.1222	40.5592
PBANKA_1347800	20 kDa chaperonin putative	TRUE	5.28276	0.83602	6.31894	2.63371e-10	5.26741e-09	24.7994	62.8131	1.13541	1.72061	282.464	181.495	705.322	471.5
PBANKA_1303500	cytochrome c oxidase subunit ApiCOX26 putative	TRUE	-5.32418	0.844107	-6.30747	2.8363e-10	5.63175e-09	68.3861	1944.59	1385.2	459.959	0	13.1997	58.3349	0
PBANKA_1424000	PUB domain-containing protein putative	TRUE	-8.07342	1.28001	-6.30729	2.83964e-10	5.63175e-09	329.155	7.85163	182.8	691.409	2.29646	0	10.6063	0
PBANKA_0608800	conserved Plasmodium protein unknown function	TRUE	-8.41028	1.33578	-6.29614	3.05153e-10	6.02678e-09	708.661	2538.69	1350	488.654	29.8539	3.29992	0	5.06989
PBANKA_0909400	conserved Plasmodium protein unknown function	TRUE	-6.10299	0.97036	-6.28941	3.18683e-10	6.26787e-09	10381.2	8089.8	5632.75	3980.28	112.526	283.793	185.611	0
PBANKA_1241800	DNA replication licensing factor MCM3 putative	TRUE	-6.1148	0.973985	-6.27813	3.42676e-10	6.71191e-09	352.076	3826.36	1575.94	322.199	13.7787	0	0	10.1398
PBANKA_0615800	exported serine/threonine protein kinase	TRUE	-4.38838	0.699758	-6.27128	3.58091e-10	6.98499e-09	262.648	1562.47	2007.4	927.133	36.7433	16.4996	5.30317	116.608
PBANKA_0615900	cysteine repeat modular protein 2	TRUE	-9.34939	1.49186	-6.26694	3.68204e-10	7.15281e-09	1048.71	685.709	1476.03	660.882	4.59291	3.29992	0	5.06989
PBANKA_1337700	conserved Plasmodium protein unknown function	TRUE	-5.51606	0.880341	-6.26583	3.70847e-10	7.17475e-09	5837.24	2227.25	84.0201	909.205	52.8185	36.2991	21.2127	25.3495
PBANKA_0820700	TLD domain-containing protein	TRUE	-5.09516	0.813321	-6.26464	3.7369e-10	7.20037e-09	402.05	3190.38	823.17	388.637	11.4823	23.0994	15.9095	20.2796
PBANKA_1020100	serine/threonine protein phosphatase 7	TRUE	-5.01696	0.802713	-6.25001	4.10421e-10	7.85448e-09	4708.5	510.356	4325.9	1921.43	18.3717	62.6984	106.063	20.2796
PBANKA_0311400	serine/threonine protein kinase putative	TRUE	-9.80703	1.56927	-6.24944	4.11928e-10	7.85448e-09	4621.32	5182.08	9737.24	1215.75	0	39.599	0	10.1398
PBANKA_1131200	60S ribosomal protein L7-2 putative	TRUE	3.56806	0.571	6.24879	4.13637e-10	7.85448e-09	28.9326	209.377	15.8957	55.1151	1550.11	1052.67	768.96	1008.91
PBANKA_0835700	conserved Plasmodium protein unknown function	TRUE	-5.00736	0.801362	-6.24856	4.14266e-10	7.85448e-09	584.288	1091.38	1565.73	1114.18	73.4866	65.9983	5.30317	131.817
PBANKA_1006300	perforin-like protein 1	TRUE	-6.21835	0.995494	-6.2465	4.19762e-10	7.9267e-09	6630.82	13392.3	8664.29	4038.17	112.526	250.794	100.76	25.3495
PBANKA_0922100	40S ribosomal protein S18 putative	TRUE	2.72593	0.436437	6.24588	4.21419e-10	7.9267e-09	110.094	772.077	1482.84	302.772	4151.99	2920.43	3325.09	4228.29
PBANKA_1426600	conserved Plasmodium protein unknown function	TRUE	-5.99619	0.960428	-6.24325	4.28576e-10	8.02945e-09	666.577	3713.82	523.422	634.074	11.4823	3.29992	5.30317	25.3495
PBANKA_0309700	multidrug efflux pump putative	TRUE	-4.83676	0.774988	-6.24108	4.34553e-10	8.10937e-09	1995.22	266.955	868.586	322.31	39.0398	56.0986	0	10.1398
PBANKA_0501800	myosin essential light chain ELC putative	TRUE	-3.67803	0.589702	-6.23711	4.45741e-10	8.28554e-09	2707.64	6652.95	3684.39	909.094	160.752	158.396	79.5476	167.307
PBANKA_0814000	conserved protein unknown function	TRUE	4.01339	0.643966	6.2323	4.59646e-10	8.51063e-09	9.01795	60.1958	188.477	33.3022	778.499	610.485	726.534	801.043
PBANKA_1117500	ribosomal protein L27a putative	TRUE	3.13538	0.503194	6.23095	4.63623e-10	8.55087e-09	80.4101	1146.34	1473.76	365.936	2445.73	1702.76	1983.39	2986.17
PBANKA_0613700	RNA-binding protein putative	TRUE	3.95244	0.634668	6.22757	4.73735e-10	8.70351e-09	55.6107	143.947	24.9789	2.33115	234.239	197.995	286.371	258.565
PBANKA_1033000	conserved Plasmodium protein unknown function	TRUE	-4.38778	0.704748	-6.22602	4.78429e-10	8.75581e-09	151.051	1719.51	1426.07	598.662	52.8185	42.8989	42.4254	55.7688
PBANKA_1001100	ubiquitin specific protease putative	TRUE	-9.8214	1.57786	-6.2245	4.83089e-10	8.80708e-09	281.435	1510.13	12.4895	217.186	0	0	5.30317	0
PBANKA_1404700	conserved protein unknown function	TRUE	-6.26871	1.00829	-6.21715	5.06263e-10	9.19421e-09	153.305	54.9614	242.977	341.125	0	0	26.5159	0
PBANKA_1029200	FeS assembly ATPase SufC	TRUE	-8.63412	1.39038	-6.20989	5.30221e-10	9.59255e-09	55.235	49.727	196.425	84.3656	0	0	0	0
PBANKA_1345500	CTLH domain-containing protein putative	TRUE	-8.26098	1.33136	-6.2049	5.47322e-10	9.86429e-09	882.256	81.1335	61.3119	413.003	0	0	0	0
PBANKA_1012600	conserved Plasmodium protein unknown function	TRUE	-5.57458	0.899002	-6.20085	5.61601e-10	1.00833e-08	644.408	28.7893	392.851	832.777	4.59291	3.29992	0	35.4893
PBANKA_0305500	conserved Plasmodium protein unknown function	TRUE	-4.96692	0.801368	-6.19805	5.71675e-10	1.02254e-08	7239.16	109.923	1368.16	427.212	43.6327	72.5982	0	30.4194
PBANKA_0906500	60S ribosomal protein L28 putative	TRUE	4.30247	0.694379	6.19613	5.78668e-10	1.03116e-08	13.5269	638.599	20.4373	55.2261	1272.24	1158.27	1309.88	1429.71
PBANKA_0715200	eukaryotic translation initiation factor 3 subunit G putative	TRUE	3.9816	0.643179	6.1905	5.99737e-10	1.0647e-08	20.6661	193.674	420.1	114.504	1290.61	1112.07	1113.67	1612.23
PBANKA_0306600	conserved Plasmodium protein unknown function	TRUE	-7.12044	1.15057	-6.1886	6.06994e-10	1.07356e-08	2435.97	10662.5	64.7182	734.202	4.59291	72.5982	15.9095	15.2097
PBANKA_1423500	60S ribosomal protein L13-2 putative	TRUE	4.20751	0.680383	6.18404	6.24834e-10	1.10101e-08	31.5628	1217	22.7081	118.5	2544.47	1887.55	2741.74	2489.32
PBANKA_0931900	serine esterase putative	TRUE	-3.21126	0.520001	-6.17549	6.59602e-10	1.15797e-08	2554.33	3041.2	2476.32	1714.95	312.318	412.49	339.403	91.2581
PBANKA_0214400	AP2 domain transcription factor AP2-L	TRUE	-4.81469	0.779778	-6.17444	6.63995e-10	1.16138e-08	1340.67	450.16	4211.22	1363.45	0	155.096	100.76	76.0484
PBANKA_1145600	conserved Plasmodium protein unknown function	TRUE	-2.84853	0.461643	-6.17042	6.81093e-10	1.1869e-08	4681.44	5613.92	2110.72	2277.65	608.561	369.591	376.525	785.834
PBANKA_0918900	conserved Plasmodium protein unknown function	TRUE	-4.81505	0.780704	-6.16757	6.93457e-10	1.20402e-08	6226.52	2810.88	1352.27	877.513	78.0795	36.2991	53.0317	10.1398
PBANKA_0929000	tRNA m(1)G methyltransferase putative	TRUE	-2.45934	0.398838	-6.16626	6.99253e-10	1.20966e-08	7557.79	7019.36	5379.56	1343.41	413.362	508.187	525.014	420.801
PBANKA_0931100	conserved protein unknown function	TRUE	-6.39896	1.03793	-6.16513	7.04235e-10	1.21384e-08	3642.88	12944.7	6021.06	2114.41	0	112.197	42.4254	15.2097
PBANKA_1116100	conserved protein unknown function	TRUE	-5.14521	0.834907	-6.16262	7.15515e-10	1.22882e-08	784.937	3813.28	1320.48	152.413	34.4469	16.4996	127.276	30.4194
PBANKA_0111900	conserved Plasmodium protein unknown function	TRUE	-4.50022	0.730696	-6.15881	7.32919e-10	1.25416e-08	784.937	355.941	3156.43	587.007	9.18583	75.8981	84.8507	50.6989
PBANKA_0901300	membrane associated erythrocyte binding-like protein	TRUE	-4.77531	0.776568	-6.14925	7.78519e-10	1.3274e-08	6854.02	13156.7	47154.6	4575.78	126.305	547.786	471.982	167.307
PBANKA_1204300	CCR4-NOT transcription complex subunit 5 putative	TRUE	-6.73154	1.09558	-6.14429	8.03215e-10	1.3646e-08	217.934	599.341	876.534	21.8684	6.88937	0	0	0
PBANKA_0929100	acyl-CoA-binding protein putative	TRUE	-5.95095	0.971501	-6.12552	9.03864e-10	1.53011e-08	587.294	2345.02	64.7182	350.894	0	62.6984	31.819	0
PBANKA_0912800	conserved Plasmodium protein unknown function	TRUE	-3.9112	0.639418	-6.1168	9.54701e-10	1.61042e-08	89.0523	1374.04	797.055	1075.99	89.5618	115.497	100.76	126.747
PBANKA_0301300	conserved Plasmodium protein unknown function	TRUE	-8.48174	1.38751	-6.11291	9.78332e-10	1.64443e-08	110.846	1303.37	5.67703	189.434	0	0	0	0
PBANKA_0835400	conserved Plasmodium protein unknown function	TRUE	-6.48764	1.06179	-6.11011	9.95651e-10	1.66763e-08	966.8	539.145	986.668	688.079	0	102.297	31.819	5.06989
PBANKA_0313400	autophagy-related protein 11 putative	TRUE	-4.73698	0.775838	-6.10563	1.02395e-09	1.70898e-08	1392.15	5888.72	1875.69	721.215	130.898	62.6984	106.063	162.237
PBANKA_1352100	SprT-like domain-containing protein putative	TRUE	-5.93204	0.972254	-6.10133	1.05188e-09	1.74944e-08	459.54	3980.78	2464.97	428.821	0	29.6993	63.6381	20.2796
PBANKA_1216000	iron-sulfur assembly protein putative	TRUE	-4.75724	0.780155	-6.09782	1.07527e-09	1.78208e-08	370.487	3391.9	677.838	489.709	68.8937	164.996	84.8507	60.8387
PBANKA_0911500	apical exonemal protein putative	TRUE	-6.54479	1.07395	-6.0941	1.10054e-09	1.81761e-08	205.534	18.3205	724.389	336.075	6.88937	13.1997	0	0
PBANKA_0818100	N-glycosylase/DNA lyase putative	TRUE	-7.89442	1.29626	-6.09014	1.12809e-09	1.85429e-08	56.3622	418.754	249.789	295.89	0	0	0	5.06989
PBANKA_1235200	single-stranded DNA-binding protein putative	TRUE	-5.16302	0.847815	-6.08979	1.13057e-09	1.85429e-08	418.207	3138.04	404.205	232.338	22.9646	16.4996	0	50.6989
PBANKA_0411300	conserved Plasmodium protein unknown function	TRUE	-5.18214	0.852624	-6.07787	1.2179e-09	1.99063e-08	202.904	546.997	2181.12	1267.65	78.0795	23.0994	5.30317	20.2796
PBANKA_1345900	protein kinase putative	TRUE	-9.11992	1.50192	-6.07219	1.26181e-09	2.05532e-08	393.032	10.4688	272.498	240.83	0	0	0	0
PBANKA_0214700	Plasmodium exported protein unknown function	TRUE	4.8587	0.800661	6.06836	1.2922e-09	2.09761e-08	22.5449	65.4303	5.67703	9.49113	569.521	445.489	763.657	740.205
PBANKA_1229900	conserved protein unknown function	TRUE	-7.98737	1.31704	-6.06463	1.32259e-09	2.13961e-08	172.844	520.825	693.733	219.85	2.29646	0	21.2127	0
PBANKA_1455700	conserved Plasmodium protein unknown function	TRUE	-5.19821	0.85795	-6.05887	1.37079e-09	2.20261e-08	82.2888	853.211	2151.6	259.202	22.9646	26.3993	21.2127	5.06989
PBANKA_1134600	rhomboid protease ROM7	TRUE	-8.45735	1.39604	-6.05808	1.37756e-09	2.20261e-08	55.9864	57.5786	0	151.914	0	0	0	0
PBANKA_0831200	diacylglycerol kinase putative	TRUE	-6.26521	1.03422	-6.05791	1.37906e-09	2.20261e-08	746.611	73.2819	434.861	775.997	0	52.7987	5.30317	0
PBANKA_1038000	cytochrome c putative	TRUE	-3.12032	0.515093	-6.05778	1.38012e-09	2.20261e-08	1687.86	1311.22	3770.68	547.266	250.314	214.495	196.217	172.376
PBANKA_0210900	dolichyl-diphosphooligosaccharide--protein glycosyltransferase subunit OST2 putative	TRUE	-2.77832	0.459146	-6.05106	1.43893e-09	2.28877e-08	152.929	910.789	1272.79	314.206	48.2256	52.7987	79.5476	70.9785
PBANKA_1358300	conserved Plasmodium protein unknown function	TRUE	-3.79062	0.626748	-6.04808	1.46583e-09	2.32376e-08	427.601	1675.01	481.412	357.666	52.8185	23.0994	26.5159	20.2796
PBANKA_0821500	conserved Plasmodium protein unknown function	TRUE	-6.51838	1.07864	-6.04315	1.51137e-09	2.38797e-08	243.109	65.4303	2415.01	401.291	0	56.0986	15.9095	15.2097
PBANKA_1405700	DnaJ protein putative	TRUE	4.18476	0.693037	6.0383	1.55746e-09	2.45261e-08	14.6542	26.1721	1.13541	9.71314	195.199	118.797	106.063	314.333
PBANKA_0616200	conserved Plasmodium protein unknown function	TRUE	-5.34832	0.886373	-6.03394	1.60005e-09	2.50961e-08	1120.48	57.5786	2115.26	1088.93	25.261	82.4979	0	15.2097
PBANKA_1024100	ATP-dependent rRNA helicase SPB4 putative	TRUE	2.23166	0.369876	6.03352	1.60424e-09	2.50961e-08	82.6646	99.454	157.821	64.4398	427.141	379.49	450.77	501.92
PBANKA_1238700	MerC domain-containing protein putative	TRUE	4.13963	0.686525	6.02983	1.64129e-09	2.55912e-08	11.6482	86.3679	6.81244	17.3171	305.429	273.893	281.068	243.355
PBANKA_0512700	conserved Plasmodium protein unknown function	TRUE	-7.03165	1.16684	-6.02621	1.67854e-09	2.60861e-08	478.327	52.3442	74.9368	137.15	0	0	5.30317	0
PBANKA_1341500	RNA-binding protein putative	TRUE	4.50698	0.750469	6.00556	1.90672e-09	2.95354e-08	40.205	88.9852	7.94784	9.82415	128.602	313.492	392.435	273.774
PBANKA_1117700	malate dehydrogenase putative	TRUE	-6.47157	1.07888	-5.99838	1.9929e-09	3.07699e-08	584.664	3499.21	1158.11	646.063	0	115.497	5.30317	5.06989
PBANKA_1422700	superoxide dismutase [Fe] putative	TRUE	-3.62745	0.604842	-5.99735	2.00569e-09	3.08667e-08	2203.01	6126.89	11383.6	780.437	319.207	214.495	376.525	253.495
PBANKA_0712700	zinc finger protein putative	TRUE	-7.66295	1.27831	-5.99459	2.04e-09	3.12933e-08	265.278	303.596	152.144	821.177	0	59.3985	0	0
PBANKA_0603200	eukaryotic translation initiation factor 5A putative	TRUE	3.95126	0.660099	5.98586	2.15247e-09	3.2912e-08	33.4416	494.653	11.3541	191.099	3061.18	1950.25	2322.79	3011.52
PBANKA_0307400	conserved Plasmodium protein unknown function	TRUE	-3.01237	0.503421	-5.98379	2.18005e-09	3.31887e-08	1867.47	3651.01	2573.97	1438.88	521.296	323.392	254.552	405.592
PBANKA_1345100	conserved Plasmodium protein unknown function	TRUE	-3.33494	0.55736	-5.98345	2.18458e-09	3.31887e-08	426.098	1701.19	657.4	602.27	204.385	197.995	212.127	86.1882
PBANKA_0915400	conserved Plasmodium protein unknown function	TRUE	-6.38965	1.06878	-5.97848	2.25234e-09	3.41089e-08	157.814	2.61721	569.974	197.093	25.261	23.0994	37.1222	0
PBANKA_0503600	60S ribosomal protein L30e putative	TRUE	3.73263	0.624406	5.97789	2.26046e-09	3.41228e-08	21.4176	429.223	17.0311	63.4407	1320.46	887.678	1415.95	1338.45
PBANKA_1207200	adenylate kinase putative	TRUE	4.31478	0.722413	5.97273	2.33314e-09	3.51083e-08	18.0359	130.861	3.40622	13.5984	163.048	359.691	519.711	410.661
PBANKA_0703900	receptor for activated c kinase putative	TRUE	3.73383	0.625223	5.97199	2.34372e-09	3.51558e-08	34.9446	447.543	157.821	336.297	1582.26	3448.41	3977.38	3422.18
PBANKA_1113300	deoxyribodipyrimidine photo-lyase putative	TRUE	-4.47012	0.749425	-5.96473	2.45036e-09	3.66394e-08	523.041	405.668	487.089	606.988	57.4114	16.4996	0	10.1398
PBANKA_1023000	myosin-specific chaperone UNC putative	TRUE	-6.00876	1.00791	-5.96158	2.4981e-09	3.72077e-08	213.049	4095.93	9.08325	399.127	4.59291	62.6984	31.819	5.06989
PBANKA_1402300	conserved Plasmodium protein unknown function	TRUE	-4.04292	0.678206	-5.96119	2.50406e-09	3.72077e-08	461.418	324.534	1857.52	542.77	27.5575	3.29992	21.2127	121.677
PBANKA_0924400	13 kDa ribonucleoprotein-associated protein putative	TRUE	3.79481	0.637915	5.94877	2.70165e-09	4.00182e-08	18.4117	39.2582	1.13541	109.897	746.348	742.481	906.842	922.721
PBANKA_0417800	conserved protein unknown function	TRUE	-5.32864	0.896074	-5.94666	2.73673e-09	4.04115e-08	383.639	1287.67	781.16	456.74	78.0795	6.59983	15.9095	5.06989
PBANKA_1116900	conserved Plasmodium protein unknown function	TRUE	-5.14628	0.868648	-5.92447	3.13313e-09	4.61213e-08	1883.62	23.5549	1046.84	1471.85	18.3717	49.4988	26.5159	25.3495
PBANKA_0928500	ATP-dependent zinc metalloprotease FTSH putative	TRUE	-4.01329	0.677966	-5.91961	3.22704e-09	4.73566e-08	2320.62	2954.83	12381.6	1526.3	222.756	131.997	265.159	91.2581
PBANKA_1362300	conserved Plasmodium protein unknown function	TRUE	-3.61009	0.61054	-5.91296	3.36023e-09	4.91589e-08	1864.46	1559.86	1771.23	842.102	140.084	32.9992	0	121.677
PBANKA_1226000	tRNA pseudouridine synthase putative	TRUE	3.78487	0.640374	5.9104	3.41288e-09	4.97756e-08	36.8233	44.4926	0	9.32462	323.8	138.597	132.579	334.613
PBANKA_0822800	conserved Plasmodium protein unknown function	TRUE	3.95889	0.670757	5.90212	3.58862e-09	5.21781e-08	28.9326	78.5163	5.67703	14.9305	622.34	617.085	328.797	314.333
PBANKA_1128600	cullin-like protein putative	TRUE	-3.36234	0.569742	-5.90152	3.60165e-09	5.22074e-08	1200.89	2428.77	1631.58	489.154	101.044	343.191	100.76	81.1183
PBANKA_0612200	conserved Plasmodium protein unknown function	TRUE	-4.59512	0.778762	-5.90055	3.6229e-09	5.23553e-08	172.468	94.2196	1929.06	808.022	41.3362	151.796	53.0317	10.1398
PBANKA_0623000	Plasmodium exported protein unknown function	TRUE	4.66237	0.790531	5.89777	3.68457e-09	5.30847e-08	43.9625	198.908	4.54163	1137.38	7132.79	14608.7	19186.9	6159.92
PBANKA_1214400	conserved Plasmodium protein unknown function	TRUE	-6.45739	1.09699	-5.88644	3.946e-09	5.66007e-08	2114.71	18.3205	1742.85	292.671	0	6.59983	0	25.3495
PBANKA_0209700	zinc-carboxypeptidase putative	TRUE	-4.77566	0.811336	-5.88617	3.9525e-09	5.66007e-08	1375.61	1326.93	5553.27	1603	73.4866	158.396	37.1222	60.8387
PBANKA_0522100	conserved Plasmodium protein unknown function	TRUE	-4.66941	0.793561	-5.88412	4.00183e-09	5.71346e-08	1300.46	460.629	1284.14	382.753	43.6327	39.599	0	70.9785
PBANKA_0829100	conserved Plasmodium protein unknown function	TRUE	-3.54821	0.603373	-5.88063	4.0872e-09	5.81782e-08	1536.81	7359.6	2573.97	516.906	165.345	171.596	148.489	334.613
PBANKA_0302700	2-methoxy-6-polyprenyl-14-benzoquinol methylase mitochondrial putative	TRUE	-7.13993	1.21545	-5.87428	4.24676e-09	6.02684e-08	94.3127	26.1721	155.551	62.2751	0	0	0	0
PBANKA_1300800	cysteine repeat modular protein 4	TRUE	-5.72636	0.976666	-5.86318	4.54097e-09	6.42514e-08	3647.39	75.8991	6978.21	1458.14	0	42.8989	95.4571	45.6291
PBANKA_1215600	40S ribosomal protein S3A putative	TRUE	4.34547	0.741351	5.86155	4.58565e-09	6.46904e-08	10.8967	1279.82	36.333	59.8329	2530.7	1633.46	1643.98	3072.36
PBANKA_1118300	conserved Plasmodium protein unknown function	TRUE	-4.63994	0.791914	-5.85915	4.65232e-09	6.54362e-08	194.637	1044.27	525.693	407.674	64.3008	69.2983	79.5476	50.6989
PBANKA_0209000	conserved Plasmodium protein unknown function	TRUE	-7.75174	1.32374	-5.85595	4.74302e-09	6.65146e-08	1729.94	1798.02	736.879	1343.74	0	79.198	0	5.06989
PBANKA_0808200	proteasome subunit alpha type-3 putative	TRUE	-7.38301	1.26232	-5.84877	4.95224e-09	6.92438e-08	186.371	180.588	14.7603	122.885	0	3.29992	0	0
PBANKA_1236700	conserved Plasmodium protein unknown function	TRUE	-4.5574	0.780642	-5.83802	5.28264e-09	7.36462e-08	2228.19	6464.51	88.5617	674.758	142.38	39.599	74.2444	70.9785
PBANKA_1331400	kelch domain-containing protein putative	TRUE	-3.2779	0.561981	-5.83275	5.45206e-09	7.57852e-08	3825.11	7427.64	10793.2	6612.37	518.999	607.185	482.589	750.344
PBANKA_1444600	conserved Plasmodium protein unknown function	TRUE	-4.49633	0.773051	-5.81634	6.01487e-09	8.3364e-08	381.008	2763.77	1387.47	646.229	96.4512	92.3977	10.6063	121.677
PBANKA_1105600	conserved Plasmodium protein unknown function	TRUE	-5.15774	0.887309	-5.81278	6.14421e-09	8.47914e-08	406.559	5671.5	1434.02	878.456	48.2256	95.6976	106.063	116.608
PBANKA_0608000	porphobilinogen deaminase	TRUE	-5.2849	0.909226	-5.81253	6.15364e-09	8.47914e-08	586.918	1565.09	79.4784	470.005	25.261	62.6984	47.7285	0
PBANKA_1431700	serine--tRNA ligase putative	TRUE	4.24652	0.730737	5.81129	6.19936e-09	8.51738e-08	38.702	39.2582	0	3.82975	197.495	131.997	217.43	405.592
PBANKA_1330300	conserved Plasmodium protein unknown function	TRUE	-5.15371	0.887872	-5.80456	6.4534e-09	8.84078e-08	151.802	112.54	1645.2	415.112	0	0	0	116.608
PBANKA_0207500	cyclin-dependent kinases regulatory subunit putative	TRUE	-5.44444	0.938303	-5.80243	6.53593e-09	8.92805e-08	42.4595	65.4303	1342.05	296.834	0	19.7995	0	15.2097
PBANKA_1406300	FHA domain-containing protein putative	TRUE	-7.48179	1.28969	-5.80125	6.58218e-09	8.93225e-08	120.615	57.5786	1655.42	62.8301	2.29646	0	0	5.06989
PBANKA_0316500	fam-a protein pseudogene	TRUE	-14.5045	2.50034	-5.80101	6.5918e-09	8.93225e-08	21.0419	0	0	0.499533	0	0	0	0
PBANKA_1413400	general transcription factor IIH subunit 2 putative	TRUE	-3.97003	0.684381	-5.80091	6.59554e-09	8.93225e-08	357.712	151.798	3005.42	603.658	39.0398	32.9992	74.2444	96.328
PBANKA_1364200	60S ribosomal protein L17 putative	TRUE	2.93877	0.506713	5.79968	6.6441e-09	8.97237e-08	91.3068	740.671	1640.66	657.163	3515.88	3128.32	4454.66	3406.97
[truncated: 4,389 more rows]

## Sheet: 12h.vs.spz
GeneID	GeneName	IsCoding	logFC (12h / spz)	lfcSE	stat	pvalue	padj	X2262_DP03	X2689_Jspor	X2689_Mspor	X4925_S2	X4577_P16	X4577_P33	X4577_P39
[truncated: 4,740 more rows]

[truncated: 4 more sheets: 24h.vs.spz, 18h.vs.spz, 36h.vs.spz, 48h.vs.spz]
