# Supplementary material for: RNA-Seq Analysis Illuminates the Early Stages of Plasmodium Liver Infection
Source: mBio. 2020 Feb 4;11(1):e03234-19. doi: 10.1128/mBio.03234-19 (PMC7002348; doi:10.1128/mBio.03234-19)
Supplement: DATA SET S2 [file mBio.03234-19-sd002.xlsx]

## Sheet: allsig.genes.sortedByClusterAnd
GeneID	GeneName	Cluster
PBANKA_MIT01100	NA	1
PBANKA_MIT01900	NA	1
PBANKA_1329700	26S proteasome regulatory subunit RPN2%2C putative	1
PBANKA_1107600	6-cysteine protein	1
PBANKA_1002600	6-cysteine protein P41%2C putative	1
PBANKA_0909500	AAA family ATPase%2C putative	1
PBANKA_1355200	aconitate hydratase%2C putative	1
PBANKA_1014800	ADP-dependent DNA helicase RecQ%2C putative	1
PBANKA_1231600	AP2 domain transcription factor AP2-O2	1
PBANKA_1453700	AP2 domain transcription factor%2C putative	1
PBANKA_0833400	apicoplast ribosomal protein S6%2C putative	1
PBANKA_1448200	asparagine/aspartate rich protein%2C putative	1
PBANKA_1114000	aspartate--tRNA ligase%2C putative	1
PBANKA_1137000	bergheilysin	1
PBANKA_1338200	beta-hydroxyacyl-ACP dehydratase%2C putative	1
PBANKA_0719300	bifunctional dihydrofolate reductase-thymidylate synthase%2C putative	1
PBANKA_0314200	calcium-dependent protein kinase 1	1
PBANKA_0408200	calcium-dependent protein kinase 3	1
PBANKA_0925500	calcium-dependent protein kinase 6	1
PBANKA_1422200	cation diffusion facilitator family protein%2C putative	1
PBANKA_1449900	CCR4-NOT transcription complex subunit 4%2C putative	1
PBANKA_1111900	CDK-activating kinase assembly factor MAT1%2C putative	1
PBANKA_1219500	chloroquine resistance transporter%2C putative	1
PBANKA_0518900	conserved Plasmodium membrane protein%2C unknown function	1
PBANKA_1362300	conserved Plasmodium protein%2C unknown function	1
PBANKA_1460600	conserved Plasmodium protein%2C unknown function	1
PBANKA_1453000	conserved Plasmodium protein%2C unknown function	1
PBANKA_1220600	conserved Plasmodium protein%2C unknown function	1
PBANKA_1236700	conserved Plasmodium protein%2C unknown function	1
PBANKA_0829100	conserved Plasmodium protein%2C unknown function	1
PBANKA_0908100	conserved Plasmodium protein%2C unknown function	1
PBANKA_0928400	conserved Plasmodium protein%2C unknown function	1
PBANKA_1306600	conserved Plasmodium protein%2C unknown function	1
PBANKA_0713000	conserved Plasmodium protein%2C unknown function	1
PBANKA_0210800	conserved Plasmodium protein%2C unknown function	1
PBANKA_0817200	conserved Plasmodium protein%2C unknown function	1
PBANKA_1443700	conserved Plasmodium protein%2C unknown function	1
PBANKA_1438500	conserved Plasmodium protein%2C unknown function	1
PBANKA_0210500	conserved Plasmodium protein%2C unknown function	1
PBANKA_1417900	conserved Plasmodium protein%2C unknown function	1
PBANKA_1138700	conserved Plasmodium protein%2C unknown function	1
PBANKA_1139100	conserved Plasmodium protein%2C unknown function	1
PBANKA_0903100	conserved Plasmodium protein%2C unknown function	1
PBANKA_1316900	conserved Plasmodium protein%2C unknown function	1
PBANKA_1337500	conserved Plasmodium protein%2C unknown function	1
PBANKA_1015800	conserved Plasmodium protein%2C unknown function	1
PBANKA_1225100	conserved Plasmodium protein%2C unknown function	1
PBANKA_1343400	conserved Plasmodium protein%2C unknown function	1
PBANKA_0935900	conserved Plasmodium protein%2C unknown function	1
PBANKA_1215800	conserved Plasmodium protein%2C unknown function	1
PBANKA_0411900	conserved Plasmodium protein%2C unknown function	1
PBANKA_1358300	conserved Plasmodium protein%2C unknown function	1
PBANKA_1361200	conserved Plasmodium protein%2C unknown function	1
PBANKA_1012300	conserved Plasmodium protein%2C unknown function	1
PBANKA_1001700	conserved Plasmodium protein%2C unknown function	1
PBANKA_0504400	conserved Plasmodium protein%2C unknown function	1
PBANKA_1346400	conserved Plasmodium protein%2C unknown function	1
PBANKA_1139000	conserved Plasmodium protein%2C unknown function	1
PBANKA_1102900	conserved Plasmodium protein%2C unknown function	1
PBANKA_0212200	conserved Plasmodium protein%2C unknown function	1
PBANKA_1119800	conserved Plasmodium protein%2C unknown function	1
PBANKA_0821500	conserved Plasmodium protein%2C unknown function	1
PBANKA_1202900	conserved Plasmodium protein%2C unknown function	1
PBANKA_1442100	conserved Plasmodium protein%2C unknown function	1
PBANKA_0503700	conserved Plasmodium protein%2C unknown function	1
PBANKA_0618500	conserved Plasmodium protein%2C unknown function	1
PBANKA_0614800	conserved Plasmodium protein%2C unknown function	1
PBANKA_0822000	conserved Plasmodium protein%2C unknown function	1
PBANKA_1244200	conserved Plasmodium protein%2C unknown function	1
PBANKA_1341000	conserved Plasmodium protein%2C unknown function	1
PBANKA_0212500	conserved Plasmodium protein%2C unknown function	1
PBANKA_1224900	conserved Plasmodium protein%2C unknown function	1
PBANKA_1018800	conserved Plasmodium protein%2C unknown function	1
PBANKA_0905400	conserved Plasmodium protein%2C unknown function	1
PBANKA_1411500	conserved Plasmodium protein%2C unknown function	1
PBANKA_1002300	conserved Plasmodium protein%2C unknown function	1
PBANKA_1402300	conserved Plasmodium protein%2C unknown function	1
PBANKA_0937500	conserved Plasmodium protein%2C unknown function	1
PBANKA_0519500	conserved Plasmodium protein%2C unknown function	1
PBANKA_1106100	conserved Plasmodium protein%2C unknown function	1
PBANKA_0413000	conserved Plasmodium protein%2C unknown function	1
PBANKA_0813100	conserved Plasmodium protein%2C unknown function	1
PBANKA_1340900	conserved Plasmodium protein%2C unknown function	1
PBANKA_1131500	conserved Plasmodium protein%2C unknown function	1
PBANKA_0914100	conserved Plasmodium protein%2C unknown function	1
PBANKA_0908800	conserved Plasmodium protein%2C unknown function	1
PBANKA_1034800	conserved Plasmodium protein%2C unknown function	1
PBANKA_0613100	conserved Plasmodium protein%2C unknown function	1
PBANKA_0611500	conserved Plasmodium protein%2C unknown function	1
PBANKA_0716800	conserved Plasmodium protein%2C unknown function	1
PBANKA_0513500	conserved Plasmodium protein%2C unknown function	1
PBANKA_1229700	conserved Plasmodium protein%2C unknown function	1
PBANKA_1345200	conserved Plasmodium protein%2C unknown function	1
PBANKA_1216300	conserved Plasmodium protein%2C unknown function	1
PBANKA_0519400	conserved Plasmodium protein%2C unknown function	1
PBANKA_0519200	conserved Plasmodium protein%2C unknown function	1
PBANKA_0519100	conserved Plasmodium protein%2C unknown function	1
PBANKA_0601600	conserved protein%2C unknown function	1
PBANKA_0702400	conserved protein%2C unknown function	1
PBANKA_0929200	conserved protein%2C unknown function	1
PBANKA_1229900	conserved protein%2C unknown function	1
PBANKA_1116100	conserved protein%2C unknown function	1
PBANKA_1415400	conserved protein%2C unknown function	1
PBANKA_1034500	conserved protein%2C unknown function	1
PBANKA_1118200	conserved protein%2C unknown function	1
PBANKA_0830300	conserved protein%2C unknown function	1
PBANKA_0104000	conserved protein%2C unknown function	1
PBANKA_1336600	conserved protein%2C unknown function	1
PBANKA_1025000	conserved protein%2C unknown function	1
PBANKA_0212400	conserved protein%2C unknown function	1
PBANKA_1033800	conserved protein%2C unknown function	1
PBANKA_1457900	conserved protein%2C unknown function	1
PBANKA_1225500	conserved protein%2C unknown function	1
PBANKA_0902900	conserved protein%2C unknown function	1
PBANKA_0403900	conserved protein%2C unknown function	1
PBANKA_0512900	conserved protein%2C unknown function	1
PBANKA_0416500	copper-transporting ATPase	1
PBANKA_1128600	cullin-like protein%2C putative	1
PBANKA_0615900	cysteine repeat modular protein 2	1
PBANKA_0903700	cysteine-rich PDZ-binding protein%2C putative	1
PBANKA_1400600	cytoadherence linked asexual protein%2C putative	1
PBANKA_0828600	cytochrome c oxidase subunit 5B%2C putative	1
PBANKA_1303500	cytochrome c oxidase subunit ApiCOX26%2C putative	1
PBANKA_1038000	cytochrome c%2C putative	1
PBANKA_0704200	dehydrodolichyl diphosphate synthetase%2C putative	1
PBANKA_1113300	deoxyribodipyrimidine photo-lyase%2C putative	1
PBANKA_1002400	dipeptidyl aminopeptidase 3%2C putative	1
PBANKA_1033200	DNA damage-inducible protein 1%2C putative	1
PBANKA_0712100	DNA helicase%2C putative	1
PBANKA_0210400	DNA mismatch repair protein PMS1%2C putative	1
PBANKA_0303700	DNA repair protein RAD2%2C putative	1
PBANKA_1241800	DNA replication licensing factor MCM3%2C putative	1
PBANKA_0511500	DNA-directed RNA polymerase II subunit RPB7%2C putative	1
PBANKA_1336400	DnaJ protein%2C putative	1
PBANKA_0933600	dynein light chain Tctex-type%2C putative	1
PBANKA_1238300	dynein light chain Tctex-type%2C putative	1
PBANKA_0615800	exported serine/threonine protein kinase	1
PBANKA_1243100	F-actin-capping protein subunit alpha	1
PBANKA_0316700	fam-b protein	1
PBANKA_1406300	FHA domain-containing protein%2C putative	1
PBANKA_0414400	formate-nitrite transporter%2C putative	1
PBANKA_0106000	G-protein associated signal transduction protein%2C putative	1
PBANKA_1003900	gametocyte-specific protein	1
PBANKA_1413400	general transcription factor IIH subunit 2%2C putative	1
PBANKA_1144900	glycosylphosphatidylinositol anchor attachment 1 protein%2C putative	1
PBANKA_0501600	golgi re-assembly stacking protein%2C putative	1
PBANKA_1037100	GTPase-activating protein%2C putative	1
PBANKA_0830200	high molecular weight rhoptry protein 2	1
PBANKA_0718400	histone acetyltransferase%2C putative	1
PBANKA_0826500	histone deacetylase 1%2C putative	1
PBANKA_1117000	histone H2A%2C putative	1
PBANKA_0941800	histone H2B%2C putative	1
PBANKA_0108800	histone H3%2C putative	1
PBANKA_1311300	inner membrane complex protein%2C putative	1
PBANKA_0803200	inositol-phosphate phosphatase%2C putative	1
PBANKA_1208200	kinesin-4%2C putative	1
PBANKA_0805900	kinesin-8%2C putative	1
PBANKA_1351700	LMBR1 domain-containing protein%2C putative	1
PBANKA_1117700	malate dehydrogenase%2C putative	1
PBANKA_1122300	MEI2-like RNA-binding protein%2C putative	1
PBANKA_0511700	meiotic recombination protein SPO11-2%2C putative	1
PBANKA_0831000	merozoite surface protein 1	1
PBANKA_1426400	mitochondrial carrier protein%2C putative	1
PBANKA_1325100	MORN repeat protein%2C putative	1
PBANKA_1349000	MSP7-like protein	1
PBANKA_1459500	myosin A tail domain interacting protein MTIP%2C putative	1
PBANKA_1103300	myosin B	1
PBANKA_0501800	myosin essential light chain ELC%2C putative	1
PBANKA_1344100	myosin F%2C putative	1
PBANKA_0908500	myosin K%2C putative	1
PBANKA_0902500	oocyst rupture protein 1	1
PBANKA_0515000	ookinete surface protein P25	1
PBANKA_0312500	origin recognition complex subunit 5%2C putative	1
PBANKA_1463000	osmiophilic body protein G377	1
PBANKA_0312600	palmitoyltransferase DHHC11%2C putative	1
PBANKA_0823300	para-aminobenzoic acid synthetase%2C putative	1
PBANKA_0408500	parasite-infected erythrocyte surface protein	1
PBANKA_1427800	peptidase family C50%2C putative	1
PBANKA_0519700	phosducin-like protein 2%2C putative	1
PBANKA_0918600	phosphatidylinositol-4-phosphate 5-kinase%2C putative	1
PBANKA_1438300	phospholipid-transporting ATPase%2C putative	1
PBANKA_0700100	PIR protein	1
PBANKA_0722921	PIR protein	1
PBANKA_1345000	PITH domain-containing protein%2C putative	1
PBANKA_1328900	potassium channel K2	1
PBANKA_0612600	PP-loop family protein%2C putative	1
PBANKA_1108300	pre-mRNA-processing ATP-dependent RNA helicase PRP5%2C putative	1
PBANKA_0833000	profilin	1
PBANKA_0709700	protein kinase 1	1
PBANKA_1010900	protein kinase%2C putative	1
PBANKA_1414500	protein kinase%2C putative	1
PBANKA_1442200	protein SOC2	1
PBANKA_1002800	protein transport protein Sec24B%2C putative	1
PBANKA_1310100	pyruvate dehydrogenase E1 component subunit beta%2C putative	1
PBANKA_0716300	Rab5-interacting protein%2C putative	1
PBANKA_0720700	regulator of chromosome condensation%2C putative	1
PBANKA_1106500	rhomboid protease ROM4	1
PBANKA_1036600	ribonucleoside-diphosphate reductase small chain%2C putative	1
PBANKA_0717900	RNA-binding protein%2C putative	1
PBANKA_0305100	serine repeat antigen 1	1
PBANKA_0304800	serine repeat antigen 4	1
PBANKA_0933000	serine/threonine protein kinase%2C putative	1
PBANKA_1227400	serine/threonine protein phosphatase 2B catalytic subunit A	1
PBANKA_0502500	serine/threonine protein phosphatase 8	1
PBANKA_1352100	SprT-like domain-containing protein%2C putative	1
PBANKA_0309600	SRR1-like protein	1
PBANKA_0208900	StAR-related lipid transfer protein%2C putative	1
PBANKA_0522400	steroid dehydrogenase%2C putative	1
PBANKA_0917500	structural maintenance of chromosomes protein 1%2C putative	1
PBANKA_1240000	structural maintenance of chromosomes protein 6%2C putative	1
PBANKA_1422700	superoxide dismutase [Fe]%2C putative	1
PBANKA_1412600	telomerase reverse transcriptase	1
PBANKA_1110100	topoisomerase I%2C putative	1
PBANKA_0615000	transcription initiation factor IIE subunit alpha%2C putative	1
PBANKA_0306700	transporter%2C putative	1
PBANKA_1425300	trypsin-like serine protease%2C putative	1
PBANKA_1449300	upregulated in late gametocytes ULG8%2C putative	1
PBANKA_1234000	V-type proton ATPase 16 kDa proteolipid subunit%2C putative	1
PBANKA_1223800	V-type proton ATPase subunit a%2C putative	1
PBANKA_1365400	vacuolar fusion protein MON1%2C putative	1
PBANKA_0826400	zinc binding protein (Yippee)%2C putative	1
PBANKA_0924400	13 kDa ribonucleoprotein-associated protein%2C putative	2
PBANKA_0912700	3-oxo-5-alpha-steroid 4-dehydrogenase%2C putative	2
PBANKA_0414600	40S ribosomal protein S15A%2C putative	2
PBANKA_1022000	40S ribosomal protein S25%2C putative	2
PBANKA_0314500	40S ribosomal protein S26%2C putative	2
PBANKA_1406800	40S ribosomal protein S27%2C putative	2
PBANKA_0619100	40S ribosomal protein S5%2C putative	2
PBANKA_1310800	40S ribosomal protein S5%2C putative	2
PBANKA_1401300	40S ribosomal protein S7%2C putative	2
PBANKA_1234800	40S ribosomal protein S9%2C putative	2
PBANKA_1028400	60S ribosomal protein L10%2C putative	2
PBANKA_1423500	60S ribosomal protein L13-2%2C putative	2
PBANKA_1354500	60S ribosomal protein L18-2%2C putative	2
PBANKA_1231700	60S ribosomal protein L2%2C putative	2
PBANKA_1346700	60S ribosomal protein L23%2C putative	2
PBANKA_0410600	60S ribosomal protein L26%2C putative	2
PBANKA_0906500	60S ribosomal protein L28%2C putative	2
PBANKA_0503600	60S ribosomal protein L30e%2C putative	2
PBANKA_0417500	60S ribosomal protein L32%2C putative	2
PBANKA_0804000	60S ribosomal protein L37%2C putative	2
PBANKA_0918100	60S ribosomal protein L38%2C putative	2
PBANKA_1446100	amino acid transporter%2C putative	2
PBANKA_0618800	ATP-dependent RNA helicase DBP7%2C putative	2
PBANKA_1242500	ATP-dependent RNA helicase DDX41%2C putative	2
PBANKA_0418000	ATP-dependent RNA helicase DDX60%2C putative	2
PBANKA_1138400	calpain%2C putative	2
PBANKA_1019700	conserved Plasmodium protein%2C unknown function	2
PBANKA_0705700	conserved Plasmodium protein%2C unknown function	2
PBANKA_0101700	conserved Plasmodium protein%2C unknown function	2
PBANKA_1313900	conserved Plasmodium protein%2C unknown function	2
PBANKA_1344900	conserved Plasmodium protein%2C unknown function	2
PBANKA_1204900	conserved Plasmodium protein%2C unknown function	2
PBANKA_0504800	conserved Plasmodium protein%2C unknown function	2
PBANKA_1245100	conserved Plasmodium protein%2C unknown function	2
PBANKA_1440800	conserved Plasmodium protein%2C unknown function	2
PBANKA_0804100	conserved Plasmodium protein%2C unknown function	2
PBANKA_1440500	conserved Plasmodium protein%2C unknown function	2
PBANKA_0715300	conserved Plasmodium protein%2C unknown function	2
PBANKA_0904200	conserved Plasmodium protein%2C unknown function	2
PBANKA_0831400	conserved Plasmodium protein%2C unknown function	2
PBANKA_1424300	conserved protein%2C unknown function	2
PBANKA_1452300	conserved protein%2C unknown function	2
PBANKA_0400900	conserved protein%2C unknown function	2
PBANKA_1140000	conserved protein%2C unknown function	2
PBANKA_0110900	cytoplasmic tRNA 2-thiolation protein 1%2C putative	2
PBANKA_1210100	DNA repair protein RAD23%2C putative	2
PBANKA_1359200	DNA/RNA-binding protein Alba 2%2C putative	2
PBANKA_0605300	eukaryotic translation initiation factor 5%2C putative	2
PBANKA_0603200	eukaryotic translation initiation factor 5A%2C putative	2
PBANKA_1334300	exported protein 2	2
PBANKA_1225700	GTPase-activating protein%2C putative	2
PBANKA_0401800	HAD superfamily protein%2C putative	2
PBANKA_0803600	importin-7%2C putative	2
PBANKA_0918300	major facilitator superfamily-related transporter%2C putative	2
PBANKA_0719600	memo-like protein	2
PBANKA_1456300	mitochondrial import inner membrane translocase subunit TIM13%2C putative	2
PBANKA_0619900	Obg-like ATPase 1%2C putative	2
PBANKA_1112400	orotate phosphoribosyltransferase%2C putative	2
PBANKA_1419700	palmitoyltransferase DHHC8%2C putative	2
PBANKA_1211900	phosphoinositide-specific phospholipase C	2
PBANKA_1101200	Plasmodium exported protein%2C unknown function	2
PBANKA_0824800	polyadenylate-binding protein 2%2C putative	2
PBANKA_0502700	pre-mRNA-splicing factor RDS3%2C putative	2
PBANKA_1137200	protein transport protein Sec24A%2C putative	2
PBANKA_1303200	Sad1/UNC domain-containing protein%2C putative	2
PBANKA_1232100	serine/arginine-rich splicing factor 1%2C putative	2
PBANKA_1459900	signal recognition particle receptor subunit beta%2C putative	2
PBANKA_0922800	small nuclear ribonucleoprotein Sm D1%2C putative	2
PBANKA_1339900	SNARE protein%2C putative	2
PBANKA_1231400	sporozoite surface antigen MB2%2C putative	2
PBANKA_0109200	transcription elongation factor SPT5%2C putative	2
PBANKA_1110500	translationally-controlled tumor protein homolog	2
PBANKA_0712800	U4/U6.U5 small nuclear ribonucleoprotein%2C putative	2
PBANKA_0935400	ubiquinone biosynthesis protein COQ4%2C putative	2
PBANKA_1240300	WD repeat-containing protein%2C putative	2
PBANKA_1239800	zinc finger protein%2C putative	2
PBANKA_1138100	14-3-3 protein%2C putative	3
PBANKA_1020500	14-3-3 protein%2C putative	3
PBANKA_0302600	3'-5' exonuclease%2C putative	3
PBANKA_0808100	6-cysteine protein	3
PBANKA_1002100	6-cysteine protein P36	3
PBANKA_1002200	6-cysteine protein P52	3
PBANKA_0804600	AAA family ATPase%2C putative	3
PBANKA_0311800	acyl-CoA synthetase%2C putative	3
PBANKA_1227600	adenylyl cyclase beta%2C putative	3
PBANKA_1433200	anaphase-promoting complex subunit 10%2C putative	3
PBANKA_1205900	AP2 domain transcription factor AP2-I%2C putative	3
PBANKA_1329800	AP2 domain transcription factor AP2-SP	3
PBANKA_0521700	AP2 domain transcription factor%2C putative	3
PBANKA_0915000	apical membrane antigen 1	3
PBANKA_1344700	apicoplast calcium binding protein 1%2C putative	3
PBANKA_1434200	arginine--tRNA ligase%2C putative	3
PBANKA_0928500	ATP-dependent zinc metalloprotease FTSH%2C putative	3
PBANKA_1028200	atypical protein kinase%2C ABC-1 family%2C putative	3
PBANKA_0313400	autophagy-related protein 11%2C putative	3
PBANKA_1323400	bax inhibitor 1%2C putative	3
PBANKA_0712200	BEM46-like protein%2C putative	3
PBANKA_1432300	cell traversal protein for ookinetes and sporozoites	3
PBANKA_0607900	cGMP-specific 3'%2C5'-cyclic phosphodiesterase alpha%2C putative	3
PBANKA_0403200	circumsporozoite (CS) protein	3
PBANKA_0913000	condensin-2 complex subunit D3%2C putative	3
PBANKA_0107900	conserved Plasmodium protein%2C unknown function	3
PBANKA_1433700	conserved Plasmodium protein%2C unknown function	3
PBANKA_0604900	conserved Plasmodium protein%2C unknown function	3
PBANKA_1450800	conserved Plasmodium protein%2C unknown function	3
PBANKA_1034200	conserved Plasmodium protein%2C unknown function	3
PBANKA_1342500	conserved Plasmodium protein%2C unknown function	3
PBANKA_1002500	conserved Plasmodium protein%2C unknown function	3
PBANKA_1439900	conserved Plasmodium protein%2C unknown function	3
PBANKA_1236200	conserved Plasmodium protein%2C unknown function	3
PBANKA_1017800	conserved Plasmodium protein%2C unknown function	3
PBANKA_0508300	conserved Plasmodium protein%2C unknown function	3
PBANKA_0904000	conserved Plasmodium protein%2C unknown function	3
PBANKA_1454900	conserved Plasmodium protein%2C unknown function	3
PBANKA_0829300	conserved Plasmodium protein%2C unknown function	3
PBANKA_1123700	conserved Plasmodium protein%2C unknown function	3
PBANKA_0502900	conserved Plasmodium protein%2C unknown function	3
PBANKA_0608800	conserved Plasmodium protein%2C unknown function	3
PBANKA_0716400	conserved Plasmodium protein%2C unknown function	3
PBANKA_0605900	conserved Plasmodium protein%2C unknown function	3
PBANKA_0711800	conserved Plasmodium protein%2C unknown function	3
PBANKA_1236600	conserved Plasmodium protein%2C unknown function	3
PBANKA_0209000	conserved Plasmodium protein%2C unknown function	3
PBANKA_0615500	conserved Plasmodium protein%2C unknown function	3
PBANKA_0921200	conserved Plasmodium protein%2C unknown function	3
PBANKA_0306600	conserved Plasmodium protein%2C unknown function	3
PBANKA_0522200	conserved Plasmodium protein%2C unknown function	3
PBANKA_1406000	conserved Plasmodium protein%2C unknown function	3
PBANKA_0510700	conserved Plasmodium protein%2C unknown function	3
PBANKA_0918900	conserved Plasmodium protein%2C unknown function	3
PBANKA_1110900	conserved Plasmodium protein%2C unknown function	3
PBANKA_0614900	conserved Plasmodium protein%2C unknown function	3
PBANKA_0802900	conserved Plasmodium protein%2C unknown function	3
PBANKA_1012700	conserved Plasmodium protein%2C unknown function	3
PBANKA_0835700	conserved Plasmodium protein%2C unknown function	3
PBANKA_0304500	conserved Plasmodium protein%2C unknown function	3
PBANKA_1422800	conserved Plasmodium protein%2C unknown function	3
PBANKA_1331100	conserved Plasmodium protein%2C unknown function	3
PBANKA_0814800	conserved Plasmodium protein%2C unknown function	3
PBANKA_0522100	conserved Plasmodium protein%2C unknown function	3
PBANKA_0824300	conserved Plasmodium protein%2C unknown function	3
PBANKA_1320100	conserved Plasmodium protein%2C unknown function	3
PBANKA_0510800	conserved Plasmodium protein%2C unknown function	3
PBANKA_0702600	conserved Plasmodium protein%2C unknown function	3
PBANKA_1455700	conserved Plasmodium protein%2C unknown function	3
PBANKA_0909400	conserved Plasmodium protein%2C unknown function	3
PBANKA_1426600	conserved Plasmodium protein%2C unknown function	3
PBANKA_0908200	conserved Plasmodium protein%2C unknown function	3
PBANKA_1408700	conserved Plasmodium protein%2C unknown function	3
PBANKA_1020000	conserved Plasmodium protein%2C unknown function	3
PBANKA_1034600	conserved Plasmodium protein%2C unknown function	3
PBANKA_0825900	conserved Plasmodium protein%2C unknown function	3
PBANKA_0905500	conserved Plasmodium protein%2C unknown function	3
PBANKA_1112000	conserved Plasmodium protein%2C unknown function	3
PBANKA_0513700	conserved Plasmodium protein%2C unknown function	3
PBANKA_1361400	conserved Plasmodium protein%2C unknown function	3
PBANKA_1216800	conserved Plasmodium protein%2C unknown function	3
PBANKA_0605500	conserved Plasmodium protein%2C unknown function	3
PBANKA_1131300	conserved Plasmodium protein%2C unknown function	3
PBANKA_0906100	conserved Plasmodium protein%2C unknown function	3
PBANKA_1008600	conserved Plasmodium protein%2C unknown function	3
PBANKA_1037400	conserved Plasmodium protein%2C unknown function	3
PBANKA_0523700	conserved Plasmodium protein%2C unknown function	3
PBANKA_1333500	conserved Plasmodium protein%2C unknown function	3
PBANKA_1344800	conserved Plasmodium protein%2C unknown function	3
PBANKA_0934400	conserved Plasmodium protein%2C unknown function	3
PBANKA_0916650	conserved Plasmodium protein%2C unknown function	3
PBANKA_1451800	conserved Plasmodium protein%2C unknown function	3
PBANKA_0522300	conserved Plasmodium protein%2C unknown function	3
PBANKA_0920500	conserved Plasmodium protein%2C unknown function	3
PBANKA_1364000	conserved Plasmodium protein%2C unknown function	3
PBANKA_0910800	conserved Plasmodium protein%2C unknown function	3
PBANKA_1218700	conserved Plasmodium protein%2C unknown function	3
PBANKA_1114500	conserved Plasmodium protein%2C unknown function	3
PBANKA_0412200	conserved Plasmodium protein%2C unknown function	3
PBANKA_1114100	conserved Plasmodium protein%2C unknown function	3
PBANKA_1245800	conserved Plasmodium protein%2C unknown function	3
PBANKA_0621600	conserved Plasmodium protein%2C unknown function	3
PBANKA_0719500	conserved Plasmodium protein%2C unknown function	3
PBANKA_1140300	conserved Plasmodium protein%2C unknown function	3
PBANKA_0514300	conserved Plasmodium protein%2C unknown function	3
PBANKA_1349300	conserved Plasmodium protein%2C unknown function	3
PBANKA_1310900	conserved Plasmodium protein%2C unknown function	3
PBANKA_1344600	conserved Plasmodium protein%2C unknown function	3
PBANKA_1037300	conserved Plasmodium protein%2C unknown function	3
PBANKA_0403600	conserved Plasmodium protein%2C unknown function	3
PBANKA_1309500	conserved Plasmodium protein%2C unknown function	3
PBANKA_0721000	conserved protein%2C unknown function	3
PBANKA_1347000	conserved protein%2C unknown function	3
PBANKA_1233700	conserved protein%2C unknown function	3
PBANKA_1104500	conserved protein%2C unknown function	3
PBANKA_1200900	conserved protein%2C unknown function	3
PBANKA_0620800	conserved protein%2C unknown function	3
PBANKA_0931100	conserved protein%2C unknown function	3
PBANKA_0702000	conserved protein%2C unknown function	3
PBANKA_1209900	conserved protein%2C unknown function	3
PBANKA_0620200	conserved protein%2C unknown function	3
PBANKA_1422900	conserved protein%2C unknown function	3
PBANKA_1311400	conserved protein%2C unknown function	3
PBANKA_0412300	conserved protein%2C unknown function	3
PBANKA_0622800	conserved protein%2C unknown function	3
PBANKA_0617700	conserved protein%2C unknown function	3
PBANKA_0403400	conserved protein%2C unknown function	3
PBANKA_1447100	CWC16 domain-containing protein%2C putative	3
PBANKA_0303800	cysteine desulfuration protein SufE	3
PBANKA_1140600	DNA-directed RNA polymerases I%2C II%2C and III subunit RPABC1%2C putative	3
PBANKA_1238200	DnaJ protein%2C putative	3
PBANKA_0615700	dynein heavy chain%2C putative	3
PBANKA_0414900	dynein intermediate light chain%2C putative	3
PBANKA_1022400	dynein light chain%2C putative	3
PBANKA_1010300	dynein-related AAA-type ATPase%2C putative	3
PBANKA_1126000	E3 ubiquitin-protein ligase RNF5%2C putative	3
PBANKA_0501200	early transcribed membrane protein	3
PBANKA_1234600	EELM2 domain-containing protein%2C putative	3
PBANKA_0936000	endonuclease/exonuclease/phosphatase family protein%2C putative	3
PBANKA_0522600	erythrocyte membrane-associated antigen%2C putative	3
PBANKA_0205800	eukaryotic translation initiation factor 2-alpha kinase 2	3
PBANKA_0203400	FAD-linked sulfhydryl oxidase ERV1%2C putative	3
PBANKA_1312700	gamete egress and sporozoite traversal protein	3
PBANKA_1225400	gamete release protein	3
PBANKA_1437600	glideosome-associated protein 45%2C putative	3
PBANKA_0823500	glutamine synthetase%2C putative	3
PBANKA_1310700	glutaminyl-peptide cyclotransferase%2C putative	3
PBANKA_0701900	GPI-anchored micronemal antigen%2C putative	3
PBANKA_1136700	guanylyl cyclase beta	3
PBANKA_1410600	GYF domain-containing protein%2C putative	3
PBANKA_1126800	HECT-domain (ubiquitin-transferase)%2C putative	3
PBANKA_0604500	high mobility group protein B3%2C putative	3
PBANKA_1335400	histone deacetylase%2C putative	3
PBANKA_1204200	IMP1-like protein%2C putative	3
PBANKA_1025700	inner membrane complex protein 1l%2C putative	3
PBANKA_0513000	inner membrane complex protein 1m%2C putative	3
PBANKA_1318200	iron sulfur cluster assembly protein%2C putative	3
PBANKA_0938900	IWS1-like protein%2C putative	3
PBANKA_1429200	kelch domain-containing protein%2C putative	3
PBANKA_0719400	LETM1-like protein%2C putative	3
PBANKA_0110500	leucine-rich repeat protein	3
PBANKA_0605800	LIMP protein	3
PBANKA_1017500	lipase%2C putative	3
PBANKA_0820400	major facilitator superfamily domain-containing protein%2C putative	3
PBANKA_0939000	mechanosensitive ion channel protein%2C putative	3
PBANKA_0901300	membrane associated erythrocyte binding-like protein	3
PBANKA_1333600	mitochondrial pyruvate carrier protein 2%2C putative	3
PBANKA_1233500	mRNA-binding protein PUF1	3
PBANKA_0719200	mRNA-binding protein PUF2	3
PBANKA_1355700	myosin A	3
PBANKA_1403300	NLI interacting factor-like phosphatase	3
PBANKA_1140100	nucleoporin NUP205	3
PBANKA_1310200	nucleoporin NUP313	3
PBANKA_0303900	pantothenate transporter	3
PBANKA_1227200	peptidyl-prolyl cis-trans isomerase%2C putative	3
PBANKA_1006300	perforin-like protein 1	3
PBANKA_0511400	peroxiredoxin%2C putative	3
PBANKA_0408300	phd finger protein%2C putative	3
PBANKA_1434000	phosphate translocator%2C putative	3
PBANKA_0722000	phosphatidylinositol 4-kinase%2C putative	3
PBANKA_0203100	phosphatidylinositol-4-phosphate 5-kinase%2C putative	3
PBANKA_1017900	phosphoenolpyruvate carboxylase	3
PBANKA_1128100	phospholipase	3
PBANKA_1465051	Plasmodium exported protein%2C unknown function	3
PBANKA_0316100	Plasmodium exported protein%2C unknown function	3
PBANKA_1452800	pre-mRNA-splicing factor CWC22%2C putative	3
PBANKA_1456000	protein farnesyltransferase subunit alpha%2C putative	3
PBANKA_0832900	protein MAM3%2C putative	3
PBANKA_1318700	protein phosphatase PPM3	3
PBANKA_0934500	protein tyrosine phosphatase	3
PBANKA_1400800	protein UIS3	3
PBANKA_1331200	rab GTPase activator%2C putative	3
PBANKA_1460000	rac-beta serine/threonine protein kinase%2C putative	3
PBANKA_1350300	RanBPM and CLTH-like protein%2C putative	3
PBANKA_1025300	rap guanine nucleotide exchange factor%2C putative	3
PBANKA_1205400	rho GTPase-activating protein%2C putative	3
PBANKA_0816200	ribonuclease H2 subunit C%2C putative	3
PBANKA_0305700	ribosome-recycling factor%2C putative	3
PBANKA_0412400	RING finger protein RNF1%2C putative	3
PBANKA_0212700	RING zinc finger protein%2C putative	3
PBANKA_1457500	RNA polymerase II transcription factor B subunit 2%2C putative	3
PBANKA_1111000	RNA pseudouridylate synthase%2C putative	3
PBANKA_1409200	RNA-binding protein%2C putative	3
PBANKA_0918800	rRNA (cytosine-C(5))-methyltransferase%2C putative	3
PBANKA_0712400	rRNA-processing protein FCF1%2C putative	3
PBANKA_0516900	S-adenosylmethionine decarboxylase/ornithine decarboxylase%2C putative	3
PBANKA_0309500	secreted protein with altered thrombospondin repeat domain%2C putative	3
PBANKA_0301900	Sel1 repeat-containing protein%2C putative	3
PBANKA_0931900	serine esterase%2C putative	3
PBANKA_0304700	serine repeat antigen 5	3
PBANKA_1309200	serine/threonine kinase-1%2C putative	3
PBANKA_1460500	serine/threonine protein kinase%2C putative	3
PBANKA_0311400	serine/threonine protein kinase%2C putative	3
PBANKA_1328000	serine/threonine protein phosphatase UIS2	3
PBANKA_1107700	SET domain protein%2C putative	3
PBANKA_1128500	SET domain protein%2C putative	3
PBANKA_1142500	signal recognition particle receptor subunit alpha%2C putative	3
PBANKA_1432000	signal recognition particle subunit SRP19%2C putative	3
PBANKA_0714300	small heat shock protein HSP20	3
PBANKA_1006200	sporozoite invasion-associated protein 1	3
PBANKA_1355600	sporozoite protein essential for cell traversal	3
PBANKA_1361000	step II splicing factor%2C putative	3
PBANKA_1109900	stripes inner membrane complex protein%2C putative	3
PBANKA_1445000	subpellicular microtubule protein 2%2C putative	3
PBANKA_0911700	subtilisin-like protease 2	3
PBANKA_1455400	sulfhydryl oxidase%2C putative	3
PBANKA_1022500	surface protein P113	3
PBANKA_0605100	Tat binding protein 1(TBP-1)-interacting protein%2C putative	3
PBANKA_0820200	thioredoxin-like protein 1%2C putative	3
PBANKA_1462700	THO complex subunit 2%2C putative	3
PBANKA_1349800	thrombospondin-related anonymous protein	3
PBANKA_1433600	thrombospondin-related apical membrane protein	3
PBANKA_0209100	thrombospondin-related sporozoite protein	3
PBANKA_1406200	TOM1-like protein%2C putative	3
PBANKA_0202900	transcription initiation factor TFIIB%2C putative	3
PBANKA_1213000	transcriptional coactivator ADA2%2C putative	3
PBANKA_1456900	translation initiation factor SUI1%2C putative	3
PBANKA_1116000	TRAP-like protein	3
PBANKA_0806500	triosephosphate isomerase%2C putative	3
PBANKA_1227100	U3 small nucleolar RNA-associated protein 14%2C putative	3
PBANKA_1006700	U4/U6 small nuclear ribonucleoprotein PRP31%2C putative	3
PBANKA_1214800	U4/U6.U5 tri-snRNP-associated protein 1%2C putative	3
PBANKA_1141700	ubiquitin-60S ribosomal protein L40%2C putative	3
PBANKA_1233400	WD repeat-containing protein 26%2C putative	3
PBANKA_1216700	WD repeat-containing protein%2C putative	3
PBANKA_1443500	WD repeat-containing protein%2C putative	3
PBANKA_1202500	WD repeat-containing protein%2C putative	3
PBANKA_1206800	zinc finger (CCCH type) protein%2C putative	3
PBANKA_0521221	18S ribosomal RNA	4
PBANKA_0302700	2-methoxy-6-polyprenyl-1%2C4-benzoquinol methylase%2C mitochondrial%2C putative	4
PBANKA_0303600	26S proteasome regulatory subunit RPN1%2C putative	4
PBANKA_0207400	3'-5' exonuclease%2C putative	4
PBANKA_1458600	50S ribosomal protein L3%2C mitochondrial%2C putative	4
PBANKA_1224700	AAA family ATPase%2C putative	4
PBANKA_0903500	ABC transporter B family member 3%2C putative	4
PBANKA_1314600	acetyl-CoA acetyltransferase%2C putative	4
PBANKA_1030100	actin II	4
PBANKA_0716600	acylated pleckstrin-homology domain-containing protein%2C putative	4
PBANKA_1037500	adenylyl cyclase alpha	4
PBANKA_1457800	ADP-ribosylation factor GTPase-activating protein%2C putative	4
PBANKA_1112600	AKAP-like protein%2C putative	4
PBANKA_0212800	alpha/beta hydrolase%2C putative	4
PBANKA_1415700	AP2 domain transcription factor AP2-G3%2C putative	4
PBANKA_0214400	AP2 domain transcription factor AP2-L	4
PBANKA_0905900	AP2 domain transcription factor AP2-O	4
PBANKA_1001800	AP2 domain transcription factor AP2-SP2	4
PBANKA_1403700	AP2 domain transcription factor%2C putative	4
PBANKA_0911500	apical exonemal protein%2C putative	4
PBANKA_1111200	apical rhoptry neck protein%2C putative	4
PBANKA_1015600	apicoplast ribosomal protein L15 precursor%2C putative	4
PBANKA_0917400	armadillo repeat protein PF16	4
PBANKA_0207600	asparagine-rich antigen%2C putative	4
PBANKA_0616600	ATP synthase F0 subunit a-like protein%2C putative	4
PBANKA_0901400	ATP synthase subunit delta%2C mitochondrial%2C putative	4
PBANKA_0508500	ATP synthase-associated protein%2C putative	4
PBANKA_0819500	ATP-dependent DNA helicase Q1%2C putative	4
PBANKA_0808900	ATP-dependent protease ATPase subunit ClpY%2C putative	4
PBANKA_1236300	ATP-dependent RNA helicase DDX1%2C putative	4
PBANKA_1233300	ATP-dependent RNA helicase DDX23%2C putative	4
PBANKA_0709500	ATP-dependent RNA helicase DHX36%2C putative	4
PBANKA_1439100	BRO1 domain-containing protein%2C putative	4
PBANKA_1019800	calcium-dependent protein kinase%2C putative	4
PBANKA_0207000	calcium-transporting ATPase%2C putative	4
PBANKA_0835600	cAMP-dependent protein kinase catalytic subunit	4
PBANKA_0919600	CCR4-NOT transcription complex subunit 2%2C putative	4
PBANKA_1204300	CCR4-NOT transcription complex subunit 5%2C putative	4
PBANKA_1356300	CDT1-like protein%2C putative	4
PBANKA_0102600	centrosomal protein CEP76%2C putative	4
PBANKA_1344300	chromatin assembly factor 1 subunit B%2C putative	4
PBANKA_0506700	citrate synthase%2C mitochondrial%2C putative	4
PBANKA_1312800	CLASP domain-containing protein%2C putative	4
PBANKA_1459400	clathrin adaptor domain-containing protein%2C putative	4
PBANKA_1023300	cleavage and polyadenylation specificity factor subunit 4%2C putative	4
PBANKA_1328500	conserved oligomeric Golgi complex subunit 6%2C putative	4
PBANKA_0931000	conserved Plasmodium membrane protein%2C unknown function	4
PBANKA_0834200	conserved Plasmodium protein%2C unknown function	4
PBANKA_0110100	conserved Plasmodium protein%2C unknown function	4
PBANKA_0817400	conserved Plasmodium protein%2C unknown function	4
PBANKA_0812300	conserved Plasmodium protein%2C unknown function	4
PBANKA_1220800	conserved Plasmodium protein%2C unknown function	4
PBANKA_0806700	conserved Plasmodium protein%2C unknown function	4
PBANKA_0917000	conserved Plasmodium protein%2C unknown function	4
PBANKA_1119400	conserved Plasmodium protein%2C unknown function	4
PBANKA_1145600	conserved Plasmodium protein%2C unknown function	4
PBANKA_0307400	conserved Plasmodium protein%2C unknown function	4
PBANKA_1345100	conserved Plasmodium protein%2C unknown function	4
PBANKA_0208200	conserved Plasmodium protein%2C unknown function	4
PBANKA_1201000	conserved Plasmodium protein%2C unknown function	4
PBANKA_1212000	conserved Plasmodium protein%2C unknown function	4
PBANKA_0520300	conserved Plasmodium protein%2C unknown function	4
PBANKA_1214700	conserved Plasmodium protein%2C unknown function	4
PBANKA_1402100	conserved Plasmodium protein%2C unknown function	4
PBANKA_0411600	conserved Plasmodium protein%2C unknown function	4
PBANKA_1335100	conserved Plasmodium protein%2C unknown function	4
PBANKA_0704600	conserved Plasmodium protein%2C unknown function	4
PBANKA_0612200	conserved Plasmodium protein%2C unknown function	4
PBANKA_1223400	conserved Plasmodium protein%2C unknown function	4
PBANKA_0300900	conserved Plasmodium protein%2C unknown function	4
PBANKA_0721200	conserved Plasmodium protein%2C unknown function	4
PBANKA_0513100	conserved Plasmodium protein%2C unknown function	4
PBANKA_0606400	conserved Plasmodium protein%2C unknown function	4
PBANKA_1222700	conserved Plasmodium protein%2C unknown function	4
PBANKA_0305500	conserved Plasmodium protein%2C unknown function	4
PBANKA_0515400	conserved Plasmodium protein%2C unknown function	4
PBANKA_0835400	conserved Plasmodium protein%2C unknown function	4
PBANKA_0717200	conserved Plasmodium protein%2C unknown function	4
PBANKA_1444600	conserved Plasmodium protein%2C unknown function	4
PBANKA_1118300	conserved Plasmodium protein%2C unknown function	4
PBANKA_0621300	conserved Plasmodium protein%2C unknown function	4
PBANKA_0614400	conserved Plasmodium protein%2C unknown function	4
PBANKA_1130700	conserved Plasmodium protein%2C unknown function	4
PBANKA_1358200	conserved Plasmodium protein%2C unknown function	4
PBANKA_0314300	conserved Plasmodium protein%2C unknown function	4
PBANKA_1028500	conserved Plasmodium protein%2C unknown function	4
PBANKA_1461700	conserved Plasmodium protein%2C unknown function	4
PBANKA_1135800	conserved Plasmodium protein%2C unknown function	4
PBANKA_0616900	conserved Plasmodium protein%2C unknown function	4
PBANKA_0313000	conserved Plasmodium protein%2C unknown function	4
PBANKA_0804400	conserved Plasmodium protein%2C unknown function	4
PBANKA_1206000	conserved Plasmodium protein%2C unknown function	4
PBANKA_1129200	conserved Plasmodium protein%2C unknown function	4
PBANKA_0925700	conserved Plasmodium protein%2C unknown function	4
PBANKA_1033000	conserved Plasmodium protein%2C unknown function	4
PBANKA_0510300	conserved Plasmodium protein%2C unknown function	4
PBANKA_1214400	conserved Plasmodium protein%2C unknown function	4
PBANKA_1339200	conserved Plasmodium protein%2C unknown function	4
PBANKA_1019000	conserved Plasmodium protein%2C unknown function	4
PBANKA_1032000	conserved Plasmodium protein%2C unknown function	4
PBANKA_1115600	conserved Plasmodium protein%2C unknown function	4
PBANKA_1238900	conserved Plasmodium protein%2C unknown function	4
PBANKA_0315700	conserved Plasmodium protein%2C unknown function	4
PBANKA_1012600	conserved Plasmodium protein%2C unknown function	4
PBANKA_1314200	conserved Plasmodium protein%2C unknown function	4
PBANKA_0609000	conserved Plasmodium protein%2C unknown function	4
PBANKA_0925800	conserved Plasmodium protein%2C unknown function	4
PBANKA_1314700	conserved Plasmodium protein%2C unknown function	4
PBANKA_1207600	conserved Plasmodium protein%2C unknown function	4
PBANKA_0903200	conserved Plasmodium protein%2C unknown function	4
PBANKA_1005300	conserved Plasmodium protein%2C unknown function	4
PBANKA_1310000	conserved Plasmodium protein%2C unknown function	4
PBANKA_1011100	conserved Plasmodium protein%2C unknown function	4
PBANKA_0406100	conserved Plasmodium protein%2C unknown function	4
PBANKA_0902700	conserved Plasmodium protein%2C unknown function	4
PBANKA_1320200	conserved Plasmodium protein%2C unknown function	4
PBANKA_1310500	conserved Plasmodium protein%2C unknown function	4
PBANKA_0411300	conserved Plasmodium protein%2C unknown function	4
PBANKA_0616200	conserved Plasmodium protein%2C unknown function	4
PBANKA_1330300	conserved Plasmodium protein%2C unknown function	4
PBANKA_1217400	conserved Plasmodium protein%2C unknown function	4
PBANKA_0507200	conserved Plasmodium protein%2C unknown function	4
PBANKA_0834500	conserved Plasmodium protein%2C unknown function	4
PBANKA_0612700	conserved Plasmodium protein%2C unknown function	4
PBANKA_1445700	conserved Plasmodium protein%2C unknown function	4
PBANKA_0515300	conserved Plasmodium protein%2C unknown function	4
PBANKA_1322000	conserved Plasmodium protein%2C unknown function	4
PBANKA_0302100	conserved Plasmodium protein%2C unknown function	4
PBANKA_0503900	conserved Plasmodium protein%2C unknown function	4
PBANKA_0823700	conserved Plasmodium protein%2C unknown function	4
PBANKA_1130600	conserved Plasmodium protein%2C unknown function	4
PBANKA_1213800	conserved Plasmodium protein%2C unknown function	4
PBANKA_1031500	conserved Plasmodium protein%2C unknown function	4
PBANKA_1011200	conserved Plasmodium protein%2C unknown function	4
PBANKA_1213200	conserved Plasmodium protein%2C unknown function	4
PBANKA_0603000	conserved Plasmodium protein%2C unknown function	4
PBANKA_1137300	conserved Plasmodium protein%2C unknown function	4
PBANKA_1119000	conserved Plasmodium protein%2C unknown function	4
PBANKA_0831500	conserved Plasmodium protein%2C unknown function	4
PBANKA_0522000	conserved Plasmodium protein%2C unknown function	4
PBANKA_1343200	conserved Plasmodium protein%2C unknown function	4
PBANKA_1431100	conserved Plasmodium protein%2C unknown function	4
PBANKA_1333300	conserved Plasmodium protein%2C unknown function	4
PBANKA_0832300	conserved Plasmodium protein%2C unknown function	4
PBANKA_0938200	conserved Plasmodium protein%2C unknown function	4
PBANKA_1416100	conserved Plasmodium protein%2C unknown function	4
PBANKA_0209600	conserved Plasmodium protein%2C unknown function	4
PBANKA_0502000	conserved Plasmodium protein%2C unknown function	4
PBANKA_1021000	conserved Plasmodium protein%2C unknown function	4
PBANKA_0509100	conserved Plasmodium protein%2C unknown function	4
PBANKA_1305400	conserved Plasmodium protein%2C unknown function	4
PBANKA_1109300	conserved Plasmodium protein%2C unknown function	4
PBANKA_1142600	conserved Plasmodium protein%2C unknown function	4
PBANKA_1029400	conserved Plasmodium protein%2C unknown function	4
PBANKA_0516500	conserved Plasmodium protein%2C unknown function	4
PBANKA_1119500	conserved Plasmodium protein%2C unknown function	4
PBANKA_0309200	conserved Plasmodium protein%2C unknown function	4
PBANKA_1317900	conserved Plasmodium protein%2C unknown function	4
PBANKA_1430300	conserved Plasmodium protein%2C unknown function	4
PBANKA_0205200	conserved Plasmodium protein%2C unknown function	4
PBANKA_1365000	conserved Plasmodium protein%2C unknown function	4
PBANKA_1331300	conserved Plasmodium protein%2C unknown function	4
PBANKA_0521200	conserved Plasmodium protein%2C unknown function	4
PBANKA_0834100	conserved Plasmodium protein%2C unknown function	4
PBANKA_1344200	conserved Plasmodium protein%2C unknown function	4
PBANKA_1308700	conserved protein%2C unknown function	4
PBANKA_0713200	conserved protein%2C unknown function	4
PBANKA_1129400	conserved protein%2C unknown function	4
PBANKA_1356500	conserved protein%2C unknown function	4
PBANKA_1240100	conserved protein%2C unknown function	4
PBANKA_1242900	conserved protein%2C unknown function	4
PBANKA_0211200	conserved protein%2C unknown function	4
PBANKA_1452900	conserved protein%2C unknown function	4
PBANKA_0510100	conserved protein%2C unknown function	4
PBANKA_1123300	conserved protein%2C unknown function	4
PBANKA_0310600	conserved protein%2C unknown function	4
PBANKA_0620400	conserved protein%2C unknown function	4
PBANKA_0710200	conserved protein%2C unknown function	4
PBANKA_1343500	conserved protein%2C unknown function	4
PBANKA_0510400	conserved protein%2C unknown function	4
PBANKA_1235800	conserved protein%2C unknown function	4
PBANKA_0807300	conserved protein%2C unknown function	4
PBANKA_1428000	conserved protein%2C unknown function	4
PBANKA_1109700	conserved protein%2C unknown function	4
PBANKA_0600900	conserved protein%2C unknown function	4
PBANKA_0810800	conserved protein%2C unknown function	4
PBANKA_0926800	conserved protein%2C unknown function	4
PBANKA_0209800	conserved protein%2C unknown function	4
PBANKA_1105200	conserved protein%2C unknown function	4
PBANKA_1220500	conserved protein%2C unknown function	4
PBANKA_1329400	conserved protein%2C unknown function	4
PBANKA_0417800	conserved protein%2C unknown function	4
PBANKA_1235500	conserved protein%2C unknown function	4
PBANKA_0507800	conserved protein%2C unknown function	4
PBANKA_1402400	conserved protein%2C unknown function	4
PBANKA_0822600	conserved protein%2C unknown function	4
PBANKA_0414200	conserved protein%2C unknown function	4
PBANKA_1433000	conserved protein%2C unknown function	4
PBANKA_1112700	conserved protein%2C unknown function	4
PBANKA_0307500	conserved protein%2C unknown function	4
PBANKA_1346300	CPW-WPC family protein	4
PBANKA_1015400	CPW-WPC family protein	4
PBANKA_0207500	cyclin-dependent kinases regulatory subunit%2C putative	4
PBANKA_0211300	cysteine desulfurase%2C putative	4
PBANKA_1025400	cysteine protease ATG4%2C putative	4
PBANKA_1300800	cysteine repeat modular protein 4	4
PBANKA_1352800	cytochrome c oxidase subunit ApiCOX14%2C putative	4
PBANKA_0831200	diacylglycerol kinase%2C putative	4
PBANKA_0819700	dihydrouridine synthase%2C putative	4
PBANKA_0931300	dipeptidyl aminopeptidase 1%2C putative	4
PBANKA_0718300	DNA helicase MCM9%2C putative	4
PBANKA_1036800	DNA mismatch repair protein%2C putative	4
PBANKA_0812000	DNA primase large subunit%2C putative	4
PBANKA_1301900	DNA repair metallo-beta-lactamase protein%2C putative	4
PBANKA_1356400	DNA repair protein RAD5%2C putative	4
PBANKA_1463700	DNA repair protein rhp16%2C putative	4
PBANKA_1038100	DNA-directed RNA polymerase II subunit RPB4%2C putative	4
PBANKA_1406100	DNA-directed RNA polymerase subunit alpha%2C putative	4
PBANKA_1358900	dynactin subunit 2%2C putative	4
PBANKA_0822900	dynein intermediate chain%2C putative	4
PBANKA_1429400	dynein light chain 1%2C putative	4
PBANKA_0410100	E3 ubiquitin-protein ligase%2C putative	4
PBANKA_0509200	EF-hand calcium-binding domain-containing protein%2C putative	4
PBANKA_0924300	endoplasmic reticulum oxidoreductin%2C putative	4
PBANKA_1214300	enolase%2C putative	4
PBANKA_1308400	eukaryotic translation initiation factor 2-alpha kinase 1%2C putative	4
PBANKA_0622500	exonuclease I%2C putative	4
PBANKA_0415300	exoribonuclease II%2C putative	4
PBANKA_0216781	fam-a protein	4
PBANKA_0316841	fam-b protein	4
PBANKA_1006100	flap endonuclease 1%2C putative	4
PBANKA_1234500	FoP domain-containing protein%2C putative	4
PBANKA_1434600	formin 2%2C putative	4
PBANKA_0308300	GAF domain-related protein%2C putative	4
PBANKA_0834300	gamma-tubulin complex component%2C putative	4
PBANKA_1306400	geranylgeranyl transferase type-2 subunit alpha%2C putative	4
PBANKA_1338900	glideosome associated protein with multiple membrane spans 1%2C putative	4
PBANKA_1457300	glucose inhibited division protein a homologue%2C putative	4
PBANKA_0103400	glyoxalase I-like protein GILP%2C putative	4
PBANKA_1429900	GPI ethanolamine phosphate transferase 3%2C putative	4
PBANKA_1354700	GPI mannosyltransferase 3%2C putative	4
PBANKA_1230000	GPI-anchored wall transfer protein 1%2C putative	4
PBANKA_1432900	GTP-binding protein EngA%2C putative	4
PBANKA_0706300	GTP-binding protein Obg2%2C putative	4
PBANKA_0716700	GTP-binding protein%2C putative	4
PBANKA_1208300	heptatricopeptide repeat-containing protein%2C putative	4
PBANKA_1308900	histidine--tRNA ligase%2C putative	4
PBANKA_1430000	histone-lysine N-methyltransferase%2C putative	4
PBANKA_1312400	HSP20-like chaperone%2C putative	4
PBANKA_0411700	HSP20-like chaperone%2C putative	4
PBANKA_1422400	importin subunit beta%2C putative	4
PBANKA_1240600	inner membrane complex protein 1g%2C putative	4
PBANKA_1358500	inner membrane complex protein%2C putative	4
PBANKA_1013000	inner membrane complex suture component%2C putative	4
PBANKA_1414600	inositol polyphosphate kinase%2C putative	4
PBANKA_1331400	kelch domain-containing protein%2C putative	4
PBANKA_0622300	kelch domain-containing protein%2C putative	4
PBANKA_0506800	kelch protein K10%2C putative	4
PBANKA_1458300	kinesin-13%2C putative	4
PBANKA_0414300	kinetochore protein NUF2%2C putative	4
PBANKA_1340100	L-lactate dehydrogenase	4
PBANKA_1300700	LCCL domain-containing protein	4
PBANKA_0204500	LCCL domain-containing protein%2C putative	4
PBANKA_1003400	lysine decarboxylase%2C putative	4
PBANKA_1016400	major facilitator superfamily domain-containing protein%2C putative	4
PBANKA_1212600	male gamete fusion factor HAP2	4
PBANKA_1403500	MCL1 domain-containing protein%2C putative	4
PBANKA_1432700	meiotic recombination protein SPO11%2C putative	4
PBANKA_1131400	metacaspase-1	4
PBANKA_0810000	mitochondrial carrier protein%2C putative	4
PBANKA_1305600	mitochondrial inner membrane protease ATP23%2C putative	4
PBANKA_0103000	mitochondrial ribosomal protein L41%2C putative	4
PBANKA_1327200	mitochondrial ribosomal protein S6-2 precursor%2C putative	4
PBANKA_1013300	mitogen-activated protein kinase 1	4
PBANKA_1450100	mRNA methyltransferase%2C putative	4
PBANKA_0515900	mRNA-decapping enzyme subunit 1%2C putative	4
PBANKA_0309700	multidrug efflux pump%2C putative	4
PBANKA_0105700	MYND-type zinc finger protein%2C putative	4
PBANKA_0611800	N-acetyltransferase%2C GNAT family%2C putative	4
PBANKA_0818100	N-glycosylase/DNA lyase%2C putative	4
PBANKA_0713800	NEDD8-activating enzyme E1 catalytic subunit%2C putative	4
PBANKA_1303400	oocyst rupture protein 2	4
PBANKA_1451200	p25-alpha family protein%2C putative	4
PBANKA_0833300	palmitoyltransferase DHHC6%2C putative	4
PBANKA_0209200	parasite-infected erythrocyte surface protein	4
PBANKA_1362500	peptidase%2C putative	4
PBANKA_0931700	peptidyl-prolyl cis-trans isomerase%2C putative	4
PBANKA_0203750	phosphatidate cytidylyltransferase%2C putative	4
PBANKA_1114900	phosphatidylinositol 3-kinase%2C putative	4
PBANKA_1128700	phosphatidylinositol/phosphatidylcholine transfer protein%2C putative	4
PBANKA_0802400	phosphopantetheine adenylyltransferase%2C putative	4
PBANKA_0708500	phosphorylated CTD interacting factor 1 WW domain-containing protein%2C putative	4
PBANKA_0937400	pre-mRNA-processing factor 6%2C putative	4
PBANKA_1446300	pre-mRNA-splicing factor ATP-dependent RNA helicase PRP2%2C putative	4
PBANKA_1335200	pre-mRNA-splicing factor ISY1%2C putative	4
PBANKA_0808800	prefoldin-like protein%2C putative	4
PBANKA_1213100	prohibitin 2	4
PBANKA_1242600	proteasome maturation factor UMP1%2C putative	4
PBANKA_1462400	protein CutA%2C putative	4
PBANKA_0820300	protein disulfide isomerase%2C putative	4
PBANKA_0901600	protein farnesyltransferase subunit beta%2C putative	4
PBANKA_1206700	protein GPR89%2C putative	4
PBANKA_1453400	protein kinase 2	4
PBANKA_1016200	protein kinase%2C putative	4
PBANKA_1345900	protein kinase%2C putative	4
PBANKA_1329500	protein phosphatase containing kelch-like domains	4
PBANKA_1026600	protein SEY1%2C putative	4
PBANKA_1006800	protein SOF1%2C putative	4
PBANKA_0928300	protein transport protein SEC16%2C putative	4
PBANKA_0710300	protein transport protein YIF1%2C putative	4
PBANKA_0902200	protein YIPF6%2C putative	4
PBANKA_0512200	protoporphyrinogen oxidase%2C putative	4
PBANKA_0308700	pseudouridine synthase%2C putative	4
PBANKA_1424000	PUB domain-containing protein%2C putative	4
PBANKA_1342000	Qa-SNARE protein%2C putative	4
PBANKA_0316000	replication factor C subunit 1%2C putative	4
PBANKA_0933500	rhomboid protease ROM1	4
PBANKA_1009700	ribonuclease H2 subunit B%2C putative	4
PBANKA_0213500	ribosome biogenesis protein BRX1%2C putative	4
PBANKA_1031600	ribosome maturation protein SBDS%2C putative	4
PBANKA_1210400	RING zinc finger protein%2C putative	4
PBANKA_0213000	RNA-binding protein%2C putative	4
PBANKA_0508400	RNA-binding protein%2C putative	4
PBANKA_0921600	RNA-binding protein%2C putative	4
PBANKA_1309400	RNA-binding protein%2C putative	4
PBANKA_1451300	S-adenosyl-methyltransferase%2C putative	4
PBANKA_1027000	serine palmitoyltransferase%2C putative	4
PBANKA_1225000	serine/threonine protein kinase%2C FIKK family	4
PBANKA_0407400	serine/threonine protein kinase%2C putative	4
PBANKA_1306900	serine/threonine protein kinase%2C putative	4
PBANKA_1020100	serine/threonine protein phosphatase 7	4
PBANKA_0917100	serpentine receptor%2C putative	4
PBANKA_1124000	sphingomyelin synthase 2%2C putative	4
PBANKA_1212700	SPRY domain-containing protein%2C putative	4
PBANKA_1416900	structural maintenance of chromosomes protein 2%2C putative	4
PBANKA_1428800	succinate dehydrogenase [ubiquinone] iron-sulfur subunit%2C mitochondrial%2C putative	4
PBANKA_1122400	superoxide dismutase [Fe]%2C putative	4
PBANKA_0112000	syntaxin-binding protein%2C putative	4
PBANKA_0922300	threonine--tRNA ligase%2C putative	4
PBANKA_0313500	TMEM121 domain-containing protein%2C putative	4
PBANKA_1037000	trafficking protein particle complex subunit 1%2C putative	4
PBANKA_0720600	trafficking protein particle complex subunit 3%2C putative	4
PBANKA_1104700	trafficking protein particle complex subunit 8%2C putative	4
PBANKA_0829800	transcription initiation factor TFIID subunit 7%2C putative	4
PBANKA_1015900	transcription initiation TFIID-like%2C putative	4
PBANKA_1306500	TRAP-like protein	4
PBANKA_1414200	tRNA (adenine(58)-N(1))-methyltransferase catalytic subunit TRM61%2C putative	4
PBANKA_0504000	tRNA methyltransferase%2C putative	4
PBANKA_0927800	tRNA nucleotidyltransferase%2C putative	4
PBANKA_1222800	tyrosine--tRNA ligase%2C putative	4
PBANKA_1143000	U1 small nuclear ribonucleoprotein 70 kDa homolog%2C putative	4
PBANKA_0621800	ubiquinone biosynthesis O-methyltransferase%2C putative	4
PBANKA_1024700	ubiquitin fusion degradation protein 1%2C putative	4
PBANKA_0821900	ubiquitin-conjugating enzyme E2%2C putative	4
PBANKA_1027700	uracil-DNA glycosylase%2C putative	4
PBANKA_0908900	V-type proton ATPase subunit F%2C putative	4
PBANKA_0211100	vacuolar protein sorting-associated protein 53%2C putative	4
PBANKA_1305700	vacuolar protein sorting-associated protein 60%2C putative	4
PBANKA_1444900	vacuolar transporter chaperone%2C putative	4
PBANKA_0909900	WD repeat-containing protein%2C putative	4
PBANKA_1413900	zinc finger (CCCH type) protein%2C putative	4
PBANKA_1351200	zinc finger protein%2C putative	4
PBANKA_0831100	zinc finger protein%2C putative	4
PBANKA_1005900	zinc finger Ran-binding domain-containing protein 2%2C putative	4
PBANKA_1131200	60S ribosomal protein L7-2%2C putative	5
PBANKA_0202800	adenylate kinase-like protein 1%2C putative	5
PBANKA_1430400	adrenodoxin-type ferredoxin%2C putative	5
PBANKA_1034300	AP2 domain transcription factor AP2-G2	5
PBANKA_0810500	apoptosis-related protein%2C putative	5
PBANKA_0302300	aspartate aminotransferase%2C putative	5
PBANKA_1426900	ATP-dependent RNA helicase DBP1%2C putative	5
PBANKA_1024300	ATP-dependent RNA helicase DBP4%2C putative	5
PBANKA_1309700	ATP-dependent RNA helicase DDX5%2C putative	5
PBANKA_1401200	ATP-dependent RNA helicase DHR1%2C putative	5
PBANKA_1129700	ATP-dependent RNA helicase HAS1%2C putative	5
PBANKA_1024100	ATP-dependent rRNA helicase SPB4%2C putative	5
PBANKA_0203200	bromodomain protein%2C putative	5
PBANKA_1104300	centrosomal protein CEP120%2C putative	5
PBANKA_0806600	cleavage and polyadenylation specificity factor%2C putative	5
PBANKA_0913700	coatomer subunit delta%2C putative	5
PBANKA_1225300	conserved Plasmodium protein%2C unknown function	5
PBANKA_1005000	conserved Plasmodium protein%2C unknown function	5
PBANKA_1311900	conserved Plasmodium protein%2C unknown function	5
PBANKA_1135300	conserved Plasmodium protein%2C unknown function	5
PBANKA_0311600	conserved Plasmodium protein%2C unknown function	5
PBANKA_1327900	conserved Plasmodium protein%2C unknown function	5
PBANKA_1113900	conserved Plasmodium protein%2C unknown function	5
PBANKA_0205000	conserved Plasmodium protein%2C unknown function	5
PBANKA_1212900	conserved Plasmodium protein%2C unknown function	5
PBANKA_0721500	conserved Plasmodium protein%2C unknown function	5
PBANKA_1437100	conserved Plasmodium protein%2C unknown function	5
PBANKA_1440100	conserved Plasmodium protein%2C unknown function	5
PBANKA_0717700	conserved Plasmodium protein%2C unknown function	5
PBANKA_1348200	conserved Plasmodium protein%2C unknown function	5
PBANKA_1462000	conserved protein%2C unknown function	5
PBANKA_1424600	conserved protein%2C unknown function	5
PBANKA_0311200	conserved protein%2C unknown function	5
PBANKA_0205300	conserved protein%2C unknown function	5
PBANKA_0706700	dicarboxylate/tricarboxylate carrier%2C putative	5
PBANKA_1208600	DNA2/NAM7 helicase%2C putative	5
PBANKA_1442500	elongator complex protein 3%2C putative	5
PBANKA_1130200	ER lumen protein retaining receptor%2C putative	5
PBANKA_0936700	ES2 protein%2C putative	5
PBANKA_0937800	essential nuclear protein 1%2C putative	5
PBANKA_0623500	fam-a protein	5
PBANKA_0700500	fam-a protein	5
PBANKA_0600061	fam-b protein	5
PBANKA_1022800	glycine--tRNA ligase%2C putative	5
PBANKA_1427900	histone acetyltransferase subunit NuA4%2C putative	5
PBANKA_0815700	major facilitator superfamily-related transporter%2C putative	5
PBANKA_0112500	major facilitator superfamily-related transporter%2C putative	5
PBANKA_1010200	methionine aminopeptidase 2%2C putative	5
PBANKA_1006900	methyltransferase%2C putative	5
PBANKA_1342800	nicotinamide/nicotinic acid mononucleotide adenylyltransferase%2C putative	5
PBANKA_0306200	patatin-like phospholipase%2C putative	5
PBANKA_1227900	periodic tryptophan protein 2%2C putative	5
PBANKA_1101100	Plasmodium exported protein%2C unknown function	5
PBANKA_0623000	Plasmodium exported protein%2C unknown function	5
PBANKA_0315400	pre-mRNA-processing protein 45%2C putative	5
PBANKA_0915800	pre-mRNA-splicing factor 38A%2C putative	5
PBANKA_1459700	pre-mRNA-splicing factor CWC26%2C putative	5
PBANKA_0617600	pre-rRNA-processing protein ESF2%2C putative	5
PBANKA_1018400	protein arginine N-methyltransferase 1%2C putative	5
PBANKA_0904100	ras-related protein Rab-6	5
PBANKA_1129300	ribosome biogenesis protein YTM1%2C putative	5
PBANKA_0621400	RNA-binding protein%2C putative	5
PBANKA_1015300	rRNA (adenosine-2'-O-)-methyltransferase%2C putative	5
PBANKA_0917980	small nucleolar RNA snoR14a	5
PBANKA_1200800	transformer-2 protein homolog beta%2C putative	5
PBANKA_1356200	tRNA guanosine-2'-O-methyltransferase%2C putative	5
PBANKA_0524300	tryptophan-rich protein	5
PBANKA_0901900	tubulin--tyrosine ligase%2C putative	5
PBANKA_0518800	U2 snRNA/tRNA pseudouridine synthase%2C putative	5
PBANKA_1203400	U3 small nucleolar RNA-associated protein 25%2C putative	5
PBANKA_0513200	WD repeat-containing protein%2C putative	5
PBANKA_1408800	zinc finger protein%2C putative	5
PBANKA_1347800	20 kDa chaperonin%2C putative	6
PBANKA_1461800	26S protease regulatory subunit 8%2C putative	6
PBANKA_0807400	26S proteasome non-ATPase regulatory subunit 9%2C putative	6
PBANKA_0941500	40S ribosomal protein S4%2C putative	6
PBANKA_0819200	50S ribosomal protein L3%2C apicoplast%2C putative	6
PBANKA_0111100	6-cysteine protein	6
PBANKA_0617100	60S ribosomal protein L11a%2C putative	6
PBANKA_1019500	60S ribosomal protein L5%2C putative	6
PBANKA_0721900	60S ribosomal protein L7ae/L30e%2C putative	6
PBANKA_1330100	60S ribosome subunit biogenesis protein NIP7%2C putative	6
PBANKA_1364800	ABC transporter B family member 6%2C putative	6
PBANKA_1018100	ABC transporter G family member 2%2C putative	6
PBANKA_1104800	actin-like protein%2C putative	6
PBANKA_1007500	actin-like protein%2C putative	6
PBANKA_1020600	actin-related protein%2C putative	6
PBANKA_0406700	activator of Hsp90 ATPase%2C putative	6
PBANKA_1118700	acyl-CoA synthetase%2C putative	6
PBANKA_0929100	acyl-CoA-binding protein%2C putative	6
PBANKA_0304300	adenylosuccinate lyase%2C putative	6
PBANKA_1241000	ADP-ribosylation factor GTPase-activating protein%2C putative	6
PBANKA_0520200	ADP/ATP transporter on adenylate translocase%2C putative	6
PBANKA_0909300	adrenodoxin reductase%2C putative	6
PBANKA_0813400	alkaline phosphatase%2C putative	6
PBANKA_1315900	aminomethyltransferase%2C putative	6
PBANKA_1344400	AMP deaminase%2C putative	6
PBANKA_1020300	ankyrin-repeat protein%2C putative	6
PBANKA_0520900	antigen UB05%2C putative	6
PBANKA_0111800	AP-3 complex subunit beta%2C putative	6
PBANKA_1304600	AP-3 complex subunit mu%2C putative	6
PBANKA_1363700	AP2 domain transcription factor AP2-O4	6
PBANKA_1356000	AP2 domain transcription factor%2C putative	6
PBANKA_1319700	AP2 domain transcription factor%2C putative	6
PBANKA_0939100	AP2 domain transcription factor%2C putative	6
PBANKA_0911200	apicoplast ribosomal protein S14p/S29e precursor%2C putative	6
PBANKA_0915600	aquaglyceroporin	6
PBANKA_0414800	arginase	6
PBANKA_0206600	asparagine and aspartate rich protein 2%2C putative	6
PBANKA_1109200	asparagine--tRNA ligase%2C putative	6
PBANKA_0308600	asparagine--tRNA ligase%2C putative	6
PBANKA_1446500	asparagine-rich protein%2C putative	6
PBANKA_0210200	aspartate--tRNA ligase%2C putative	6
PBANKA_1328100	ATP synthase (C/AC39) subunit%2C putative	6
PBANKA_1401500	ATP synthase-associated protein%2C putative	6
PBANKA_1027800	ATP-dependent protease%2C putative	6
PBANKA_0703700	ATP-dependent RNA helicase DBP10%2C putative	6
PBANKA_1322700	ATP-dependent RNA helicase DBP5%2C putative	6
PBANKA_1405800	ATP-dependent RNA helicase DBP6%2C putative	6
PBANKA_1347500	ATP-dependent RNA helicase DBP8%2C putative	6
PBANKA_1455200	ATP-dependent RNA helicase DBP9%2C putative	6
PBANKA_1103800	ATP-dependent RNA helicase DDX27%2C putative	6
PBANKA_1216900	ATP-dependent RNA helicase DDX42%2C putative	6
PBANKA_0100900	ATP-dependent RNA helicase%2C putative	6
PBANKA_1125500	ATPase%2C putative	6
PBANKA_0910100	beta-catenin-like protein 1%2C putative	6
PBANKA_1139200	bifunctional polynucleotide phosphatase/kinase%2C putative	6
PBANKA_1115400	BolA-like protein%2C putative	6
PBANKA_0711700	BRIX domain%2C putative	6
PBANKA_0517500	bromodomain protein 1%2C putative	6
PBANKA_1448700	bromodomain protein%2C putative	6
PBANKA_0815900	BSD-domain protein%2C putative	6
PBANKA_1315400	calcineurin subunit B%2C putative	6
PBANKA_1406700	carbamoyl phosphate synthetase%2C putative	6
PBANKA_0938600	casein kinase 2%2C alpha subunit	6
PBANKA_0943200	casein kinase II beta chain%2C putative	6
PBANKA_1010800	CCR4-associated factor 16%2C putative	6
PBANKA_0718700	CDGSH iron-sulfur domain-containing protein%2C putative	6
PBANKA_1414100	CDP-diacylglycerol--inositol 3-phosphatidyltransferase%2C putative	6
PBANKA_1219600	cg1 protein%2C putative	6
PBANKA_1348900	chaperone binding protein%2C putative	6
PBANKA_0800500	chitinase	6
PBANKA_0107800	citrate synthase-like protein%2C putative	6
PBANKA_0514200	claudin-like apicomplexan microneme protein%2C putative	6
PBANKA_1302400	cleavage and polyadenylation specificity factor subunit 3%2C putative	6
PBANKA_1119700	cleavage stimulation factor subunit 1%2C putative	6
PBANKA_0401700	CLP1 P-loop domain-containing protein%2C putative	6
PBANKA_0911400	CLPTM1 domain-containing protein%2C putative	6
PBANKA_1222300	coatomer subunit epsilon%2C putative	6
PBANKA_0717400	coatomer subunit zeta%2C putative	6
PBANKA_0941100	conserved Apicomplexan protein%2C unknown function	6
PBANKA_0917800	conserved oligomeric Golgi complex subunit 2%2C putative	6
PBANKA_1349600	conserved oligomeric Golgi complex subunit 3%2C putative	6
PBANKA_1239000	conserved Plasmodium membrane protein%2C unknown function	6
PBANKA_0913200	conserved Plasmodium membrane protein%2C unknown function	6
PBANKA_1305000	conserved Plasmodium protein%2C unknown function	6
PBANKA_1030700	conserved Plasmodium protein%2C unknown function	6
PBANKA_0806900	conserved Plasmodium protein%2C unknown function	6
PBANKA_1353000	conserved Plasmodium protein%2C unknown function	6
PBANKA_0822800	conserved Plasmodium protein%2C unknown function	6
PBANKA_1039100	conserved Plasmodium protein%2C unknown function	6
PBANKA_0936600	conserved Plasmodium protein%2C unknown function	6
PBANKA_1145000	conserved Plasmodium protein%2C unknown function	6
PBANKA_1243200	conserved Plasmodium protein%2C unknown function	6
PBANKA_0925600	conserved Plasmodium protein%2C unknown function	6
PBANKA_0608700	conserved Plasmodium protein%2C unknown function	6
PBANKA_1431200	conserved Plasmodium protein%2C unknown function	6
PBANKA_0622600	conserved Plasmodium protein%2C unknown function	6
PBANKA_1034000	conserved Plasmodium protein%2C unknown function	6
PBANKA_1352700	conserved Plasmodium protein%2C unknown function	6
PBANKA_1202800	conserved Plasmodium protein%2C unknown function	6
PBANKA_1339500	conserved Plasmodium protein%2C unknown function	6
PBANKA_1337000	conserved Plasmodium protein%2C unknown function	6
PBANKA_0935300	conserved Plasmodium protein%2C unknown function	6
PBANKA_1105600	conserved Plasmodium protein%2C unknown function	6
PBANKA_1227300	conserved Plasmodium protein%2C unknown function	6
PBANKA_0708200	conserved Plasmodium protein%2C unknown function	6
PBANKA_1005700	conserved Plasmodium protein%2C unknown function	6
PBANKA_1410100	conserved Plasmodium protein%2C unknown function	6
PBANKA_1141100	conserved Plasmodium protein%2C unknown function	6
PBANKA_0906900	conserved Plasmodium protein%2C unknown function	6
PBANKA_0508700	conserved Plasmodium protein%2C unknown function	6
PBANKA_1459100	conserved Plasmodium protein%2C unknown function	6
PBANKA_0828200	conserved Plasmodium protein%2C unknown function	6
PBANKA_1432100	conserved Plasmodium protein%2C unknown function	6
PBANKA_1415800	conserved Plasmodium protein%2C unknown function	6
PBANKA_1335700	conserved Plasmodium protein%2C unknown function	6
PBANKA_1464400	conserved Plasmodium protein%2C unknown function	6
PBANKA_0505900	conserved Plasmodium protein%2C unknown function	6
PBANKA_0523400	conserved Plasmodium protein%2C unknown function	6
PBANKA_0920300	conserved Plasmodium protein%2C unknown function	6
PBANKA_0520100	conserved Plasmodium protein%2C unknown function	6
PBANKA_0307900	conserved Plasmodium protein%2C unknown function	6
PBANKA_1362700	conserved Plasmodium protein%2C unknown function	6
PBANKA_0413700	conserved Plasmodium protein%2C unknown function	6
PBANKA_0301600	conserved Plasmodium protein%2C unknown function	6
PBANKA_1420300	conserved Plasmodium protein%2C unknown function	6
PBANKA_1102300	conserved Plasmodium protein%2C unknown function	6
PBANKA_1021700	conserved Plasmodium protein%2C unknown function	6
PBANKA_1325500	conserved Plasmodium protein%2C unknown function	6
PBANKA_1141800	conserved Plasmodium protein%2C unknown function	6
PBANKA_0912400	conserved Plasmodium protein%2C unknown function	6
PBANKA_1221900	conserved Plasmodium protein%2C unknown function	6
PBANKA_1332300	conserved Plasmodium protein%2C unknown function	6
PBANKA_1035000	conserved Plasmodium protein%2C unknown function	6
PBANKA_0912800	conserved Plasmodium protein%2C unknown function	6
PBANKA_1325400	conserved Plasmodium protein%2C unknown function	6
PBANKA_1312900	conserved Plasmodium protein%2C unknown function	6
PBANKA_1352200	conserved Plasmodium protein%2C unknown function	6
PBANKA_0307700	conserved Plasmodium protein%2C unknown function	6
PBANKA_1464600	conserved Plasmodium protein%2C unknown function	6
PBANKA_1458100	conserved Plasmodium protein%2C unknown function	6
PBANKA_1103900	conserved Plasmodium protein%2C unknown function	6
PBANKA_0928000	conserved Plasmodium protein%2C unknown function	6
PBANKA_0305800	conserved Plasmodium protein%2C unknown function	6
PBANKA_1364100	conserved Plasmodium protein%2C unknown function	6
PBANKA_1136100	conserved Plasmodium protein%2C unknown function	6
PBANKA_0613000	conserved Plasmodium protein%2C unknown function	6
PBANKA_0816600	conserved Plasmodium protein%2C unknown function	6
PBANKA_1330200	conserved Plasmodium protein%2C unknown function	6
PBANKA_0908000	conserved Plasmodium protein%2C unknown function	6
PBANKA_1443100	conserved Plasmodium protein%2C unknown function	6
PBANKA_0304100	conserved Plasmodium protein%2C unknown function	6
PBANKA_1401000	conserved Plasmodium protein%2C unknown function	6
PBANKA_1111500	conserved Plasmodium protein%2C unknown function	6
PBANKA_1353600	conserved Plasmodium protein%2C unknown function	6
PBANKA_1145300	conserved Plasmodium protein%2C unknown function	6
PBANKA_1333400	conserved Plasmodium protein%2C unknown function	6
PBANKA_1340500	conserved Plasmodium protein%2C unknown function	6
PBANKA_1423400	conserved Plasmodium protein%2C unknown function	6
PBANKA_0721400	conserved Plasmodium protein%2C unknown function	6
PBANKA_0914800	conserved Plasmodium protein%2C unknown function	6
PBANKA_1342100	conserved Plasmodium protein%2C unknown function	6
PBANKA_1320000	conserved Plasmodium protein%2C unknown function	6
PBANKA_0825300	conserved Plasmodium protein%2C unknown function	6
PBANKA_1346100	conserved Plasmodium protein%2C unknown function	6
PBANKA_0106800	conserved Plasmodium protein%2C unknown function	6
PBANKA_1224000	conserved Plasmodium protein%2C unknown function	6
PBANKA_1464000	conserved Plasmodium protein%2C unknown function	6
PBANKA_1412200	conserved Plasmodium protein%2C unknown function	6
PBANKA_1360700	conserved Plasmodium protein%2C unknown function	6
PBANKA_0940000	conserved Plasmodium protein%2C unknown function	6
PBANKA_0940700	conserved Plasmodium protein%2C unknown function	6
PBANKA_0814700	conserved Plasmodium protein%2C unknown function	6
PBANKA_1314900	conserved Plasmodium protein%2C unknown function	6
PBANKA_1447300	conserved Plasmodium protein%2C unknown function	6
PBANKA_0618700	conserved Plasmodium protein%2C unknown function	6
PBANKA_0918400	conserved Plasmodium protein%2C unknown function	6
PBANKA_1105300	conserved Plasmodium protein%2C unknown function	6
PBANKA_0801700	conserved Plasmodium protein%2C unknown function	6
PBANKA_1321300	conserved Plasmodium protein%2C unknown function	6
PBANKA_1462100	conserved Plasmodium protein%2C unknown function	6
PBANKA_1433100	conserved Plasmodium protein%2C unknown function	6
PBANKA_0801600	conserved Plasmodium protein%2C unknown function	6
PBANKA_1356100	conserved Plasmodium protein%2C unknown function	6
PBANKA_0619500	conserved Plasmodium protein%2C unknown function	6
PBANKA_0912900	conserved Plasmodium protein%2C unknown function	6
PBANKA_0520700	conserved Plasmodium protein%2C unknown function	6
PBANKA_1416200	conserved Plasmodium protein%2C unknown function	6
PBANKA_1103500	conserved Plasmodium protein%2C unknown function	6
PBANKA_0832100	conserved Plasmodium protein%2C unknown function	6
PBANKA_1227800	conserved Plasmodium protein%2C unknown function	6
PBANKA_0413200	conserved Plasmodium protein%2C unknown function	6
PBANKA_1209500	conserved Plasmodium protein%2C unknown function	6
PBANKA_0105300	conserved Plasmodium protein%2C unknown function	6
PBANKA_0101800	conserved Plasmodium protein%2C unknown function	6
PBANKA_1458700	conserved Plasmodium protein%2C unknown function	6
PBANKA_1121600	conserved Plasmodium protein%2C unknown function	6
PBANKA_1455500	conserved Plasmodium protein%2C unknown function	6
PBANKA_0104800	conserved Plasmodium protein%2C unknown function	6
PBANKA_0921000	conserved Plasmodium protein%2C unknown function	6
PBANKA_1433800	conserved Plasmodium protein%2C unknown function	6
PBANKA_1336700	conserved Plasmodium protein%2C unknown function	6
PBANKA_1443400	conserved Plasmodium protein%2C unknown function	6
PBANKA_0805300	conserved Plasmodium protein%2C unknown function	6
PBANKA_1463300	conserved Plasmodium protein%2C unknown function	6
PBANKA_1031000	conserved Plasmodium protein%2C unknown function	6
PBANKA_0605400	conserved Plasmodium protein%2C unknown function	6
PBANKA_1316700	conserved Plasmodium protein%2C unknown function	6
PBANKA_1120000	conserved Plasmodium protein%2C unknown function	6
PBANKA_1106000	conserved Plasmodium protein%2C unknown function	6
PBANKA_1304000	conserved Plasmodium protein%2C unknown function	6
PBANKA_1124100	conserved Plasmodium protein%2C unknown function	6
PBANKA_0901700	conserved Plasmodium protein%2C unknown function	6
PBANKA_0801000	conserved Plasmodium protein%2C unknown function	6
PBANKA_1404400	conserved Plasmodium protein%2C unknown function	6
PBANKA_1454600	conserved Plasmodium protein%2C unknown function	6
PBANKA_1333900	conserved Plasmodium protein%2C unknown function	6
PBANKA_1120600	conserved Plasmodium protein%2C unknown function	6
PBANKA_1430600	conserved Plasmodium protein%2C unknown function	6
PBANKA_0111400	conserved Plasmodium protein%2C unknown function	6
PBANKA_0703300	conserved Plasmodium protein%2C unknown function	6
PBANKA_0934000	conserved Plasmodium protein%2C unknown function	6
PBANKA_1000900	conserved Plasmodium protein%2C unknown function	6
PBANKA_1353800	conserved Plasmodium protein%2C unknown function	6
PBANKA_1017200	conserved Plasmodium protein%2C unknown function	6
PBANKA_1114800	conserved Plasmodium protein%2C unknown function	6
PBANKA_0914200	conserved Plasmodium protein%2C unknown function	6
PBANKA_0108100	conserved Plasmodium protein%2C unknown function	6
PBANKA_1336900	conserved Plasmodium protein%2C unknown function	6
PBANKA_0936800	conserved Plasmodium protein%2C unknown function	6
PBANKA_0101500	conserved Plasmodium protein%2C unknown function	6
PBANKA_0926000	conserved Plasmodium protein%2C unknown function	6
PBANKA_0408800	conserved Plasmodium protein%2C unknown function	6
PBANKA_1308300	conserved Plasmodium protein%2C unknown function	6
PBANKA_1243600	conserved Plasmodium protein%2C unknown function	6
PBANKA_0901500	conserved Plasmodium protein%2C unknown function	6
PBANKA_1006600	conserved Plasmodium protein%2C unknown function	6
PBANKA_0412500	conserved Plasmodium protein%2C unknown function	6
PBANKA_0705600	conserved Plasmodium protein%2C unknown function	6
PBANKA_0914500	conserved Plasmodium protein%2C unknown function	6
PBANKA_1020800	conserved Plasmodium protein%2C unknown function	6
PBANKA_0207700	conserved Plasmodium protein%2C unknown function	6
PBANKA_0910700	conserved Plasmodium protein%2C unknown function	6
PBANKA_1419500	conserved protein%2C unknown function	6
PBANKA_0314100	conserved protein%2C unknown function	6
PBANKA_0620300	conserved protein%2C unknown function	6
PBANKA_0814000	conserved protein%2C unknown function	6
PBANKA_0924000	conserved protein%2C unknown function	6
PBANKA_1463800	conserved protein%2C unknown function	6
PBANKA_1145500	conserved protein%2C unknown function	6
PBANKA_0202600	conserved protein%2C unknown function	6
PBANKA_1312100	conserved protein%2C unknown function	6
PBANKA_1118900	conserved protein%2C unknown function	6
PBANKA_1328800	conserved protein%2C unknown function	6
PBANKA_0717100	conserved protein%2C unknown function	6
PBANKA_1461200	conserved protein%2C unknown function	6
PBANKA_1323000	conserved protein%2C unknown function	6
PBANKA_1363100	conserved protein%2C unknown function	6
PBANKA_0518600	conserved protein%2C unknown function	6
PBANKA_1205600	conserved protein%2C unknown function	6
PBANKA_1320600	conserved protein%2C unknown function	6
PBANKA_1414000	conserved protein%2C unknown function	6
PBANKA_1003700	conserved protein%2C unknown function	6
PBANKA_1431300	conserved protein%2C unknown function	6
PBANKA_1401400	conserved protein%2C unknown function	6
PBANKA_0214100	conserved protein%2C unknown function	6
PBANKA_0928200	conserved protein%2C unknown function	6
PBANKA_1335500	conserved protein%2C unknown function	6
PBANKA_1412400	conserved protein%2C unknown function	6
PBANKA_1302500	conserved protein%2C unknown function	6
PBANKA_1204100	conserved protein%2C unknown function	6
PBANKA_1311000	conserved protein%2C unknown function	6
PBANKA_1432600	conserved protein%2C unknown function	6
PBANKA_1133900	conserved protein%2C unknown function	6
PBANKA_0822200	conserved protein%2C unknown function	6
PBANKA_0515600	conserved protein%2C unknown function	6
PBANKA_0914000	conserved protein%2C unknown function	6
PBANKA_1017000	CorA-like Mg2 transporter protein%2C putative	6
PBANKA_1125200	CRAL/TRIO domain-containing protein%2C putative	6
PBANKA_0821600	CRAL/TRIO domain-containing protein%2C putative	6
PBANKA_1032300	CTP synthase%2C putative	6
PBANKA_1327061	cyclin 1%2C putative	6
PBANKA_1403200	cyclin%2C putative	6
PBANKA_1213600	cysteine--tRNA ligase%2C putative	6
PBANKA_1362200	cytidine and deoxycytidylate deaminase%2C putative	6
PBANKA_1032600	cytidine diphosphate-diacylglycerol synthase%2C putative	6
PBANKA_1039700	cytochrome c oxidase subunit ApiCOX19%2C putative	6
PBANKA_1328400	cytochrome c oxidase subunit ApiCOX25%2C putative	6
PBANKA_1410200	cytochrome c%2C putative	6
PBANKA_1304900	cytoplasmic tRNA 2-thiolation protein 2%2C putative	6
PBANKA_0811900	cytosolic Fe-S cluster assembly factor NBP35%2C putative	6
PBANKA_0607800	cytosolic iron-sulfur protein assembly protein 1%2C putative	6
PBANKA_0927700	DDRGK domain-containing protein%2C putative	6
PBANKA_0612800	DEAD box ATP-dependent RNA helicase%2C putative	6
PBANKA_0940300	DEAD/DEAH box helicase%2C putative	6
PBANKA_1401100	deoxyhypusine hydroxylase%2C putative	6
PBANKA_0516300	DER1-like protein%2C putative	6
PBANKA_1460700	dipeptidyl aminopeptidase 2	6
PBANKA_1015200	diphthamide biosynthesis protein 2%2C putative	6
PBANKA_1349400	DNA replication complex GINS protein%2C putative	6
PBANKA_1330400	DNA-3-methyladenine glycosylase%2C putative	6
PBANKA_1432500	DNA-binding chaperone%2C putative	6
PBANKA_0913800	DNA-directed RNA polymerase I subunit RPA2%2C putative	6
PBANKA_1403400	DNA-directed RNA polymerase II subunit RPB11%2C putative	6
PBANKA_0203300	DNA-directed RNA polymerase II subunit RPB9%2C putative	6
PBANKA_0304200	DNA-directed RNA polymerase III subunit RPC10%2C putative	6
PBANKA_1327000	DNA-directed RNA polymerase III subunit RPC4%2C putative	6
PBANKA_0905700	DNA-directed RNA polymerases I and III subunit RPAC1%2C putative	6
PBANKA_1027500	DNA-directed RNA polymerases I and III subunit RPAC2%2C putative	6
PBANKA_0401900	DNA-directed RNA polymerases I%2C II%2C and III subunit RPABC2%2C putative	6
PBANKA_0805400	DNA-directed RNA polymerases I%2C II%2C and III subunit RPABC5%2C putative	6
PBANKA_1330800	DNA/RNA-binding protein KIN17%2C putative	6
PBANKA_0911800	DnaJ protein%2C putative	6
PBANKA_1022900	DNL-type zinc finger protein%2C putative	6
PBANKA_0210900	dolichyl-diphosphooligosaccharide--protein glycosyltransferase subunit OST2%2C putative	6
PBANKA_0205600	double-strand break repair protein MRE11%2C putative	6
PBANKA_0621000	dynactin subunit 5%2C putative	6
PBANKA_1434100	dynamin-like protein%2C putative	6
PBANKA_1202600	E3 ubiquitin-protein ligase%2C putative	6
PBANKA_0517000	early transcribed membrane protein	6
PBANKA_0714400	EF-hand calcium-binding domain-containing protein%2C putative	6
PBANKA_0805600	EKC/KEOPS complex subunit BUD32%2C putative	6
PBANKA_1447700	elongation factor G%2C putative	6
PBANKA_0101200	elongation factor G%2C putative	6
PBANKA_1361100	elongation factor Tu%2C putative	6
PBANKA_1229500	endonuclease III-like protein 1%2C putative	6
PBANKA_1426300	ER membrane protein complex subunit 1%2C putative	6
PBANKA_0801200	erythrocyte membrane-associated antigen%2C putative	6
PBANKA_1331900	eukaryotic initiation factor 4a%2C putative	6
PBANKA_0212100	eukaryotic translation initiation factor 2 subunit alpha	6
PBANKA_1209000	eukaryotic translation initiation factor 2 subunit beta%2C putative	6
PBANKA_1428700	eukaryotic translation initiation factor 3 subunit A%2C putative	6
PBANKA_1242800	eukaryotic translation initiation factor 3 subunit E%2C putative	6
PBANKA_0614500	eukaryotic translation initiation factor 3 subunit I%2C putative	6
PBANKA_0720300	eukaryotic translation initiation factor 3 subunit M%2C putative	6
PBANKA_0412800	eukaryotic translation initiation factor 4E%2C putative	6
PBANKA_1347600	eukaryotic translation initiation factor 6%2C putative	6
PBANKA_1007800	exosome complex component RRP4%2C putative	6
PBANKA_0401500	exportin-1%2C putative	6
PBANKA_0600400	fam-a protein	6
PBANKA_0901000	fam-a protein	6
PBANKA_0200600	fam-a protein	6
PBANKA_0100061	fam-c protein	6
PBANKA_1100860	fam-c protein	6
PBANKA_0919200	fam-d protein	6
PBANKA_0919700	Fe-S cluster assembly protein%2C putative	6
PBANKA_0943500	FeS cluster assembly protein SufD	6
PBANKA_0702100	folate transporter 1%2C putative	6
PBANKA_1323700	FYVE and coiled-coil domain-containing protein%2C putative	6
PBANKA_0815800	GINS complex subunit Psf3%2C putative	6
PBANKA_1133500	glutamate--tRNA ligase	6
PBANKA_1362000	glutamate--tRNA ligase%2C putative	6
PBANKA_0610500	glutathione peroxidase-like thioredoxin peroxidase	6
PBANKA_1029800	glycylpeptide N-tetradecanoyltransferase%2C putative	6
PBANKA_1322600	golgi apparatus membrane protein TVP23%2C putative	6
PBANKA_0609300	GPI mannosyltransferase 1%2C putative	6
PBANKA_0600500	GPN-loop GTPase%2C putative	6
PBANKA_0818700	GPN-loop GTPase%2C putative	6
PBANKA_1362600	GPN-loop GTPase%2C putative	6
PBANKA_1030900	GTP-binding protein Obg1%2C putative	6
PBANKA_1326000	GTP-binding protein%2C putative	6
PBANKA_1322800	GTP-binding protein%2C putative	6
PBANKA_0934100	GTP-binding protein%2C putative	6
PBANKA_0933400	GTPase-activating protein%2C putative	6
PBANKA_0829700	guanylate kinase%2C putative	6
PBANKA_1408000	H/ACA ribonucleoprotein complex subunit 1%2C putative	6
PBANKA_1025200	H/ACA ribonucleoprotein complex subunit 4%2C putative	6
PBANKA_0517200	haloacid dehalogenase-like hydrolase%2C putative	6
PBANKA_0618300	Ham1-like protein%2C putative	6
PBANKA_0214800	heat shock protein%2C putative	6
PBANKA_1210300	heme oxygenase%2C putative	6
PBANKA_0513800	heptatricopeptide repeat and RAP domain-containing protein%2C putative	6
PBANKA_0208100	heptatricopeptide repeat and RAP domain-containing protein%2C putative	6
PBANKA_0907000	heptatricopeptide repeat-containing protein%2C putative	6
PBANKA_1144400	heptatricopeptide repeat-containing protein%2C putative	6
PBANKA_0825100	heptatricopeptide repeat-containing protein%2C putative	6
PBANKA_1307100	heptatricopeptide repeat-containing protein%2C putative	6
PBANKA_1118000	heptatricopeptide repeat-containing protein%2C putative	6
PBANKA_1011800	HID1 domain-containing protein%2C putative	6
PBANKA_1233800	histone RNA hairpin-binding protein%2C putative	6
PBANKA_1131800	histone-lysine N-methyltransferase%2C putative	6
PBANKA_0521600	holo-[acyl-carrier-protein] synthase%2C putative	6
PBANKA_1012100	HP12 protein homolog%2C putative	6
PBANKA_0813000	inhibitor of cysteine proteases	6
PBANKA_1324300	inner membrane complex sub-compartment protein 3	6
PBANKA_0414100	inorganic pyrophosphatase%2C putative	6
PBANKA_1227700	inositol 5-phosphatase%2C putative	6
PBANKA_1216000	iron-sulfur assembly protein%2C putative	6
PBANKA_1347700	isoleucine--tRNA ligase%2C putative	6
PBANKA_0101600	JmjC domain-containing protein%2C putative	6
PBANKA_0926100	JmjC domain-containing protein%2C putative	6
PBANKA_1425100	karyopherin alpha%2C putative	6
PBANKA_1356700	kelch protein K13%2C putative	6
PBANKA_0807700	kinesin-5%2C putative	6
PBANKA_0209400	L-seryl-tRNA(Sec) kinase%2C putative	6
PBANKA_1315300	LCCL domain-containing protein	6
PBANKA_1121700	leucine--tRNA ligase%2C putative	6
PBANKA_1012500	leucine-rich repeat protein	6
PBANKA_1315800	leucine-rich repeat protein	6
PBANKA_1413100	lipoate-protein ligase 1	6
PBANKA_0824500	lipoate-protein ligase 2	6
PBANKA_1117600	LMBR1 domain-containing protein%2C putative	6
PBANKA_0820900	long chain fatty acid elongation enzyme%2C putative	6
PBANKA_0715700	lysine decarboxylase-like protein%2C putative	6
PBANKA_1321000	MA3 domain-containing protein%2C putative	6
PBANKA_0415000	Maf-like protein%2C putative	6
PBANKA_0622700	mago nashi protein homologue%2C putative	6
PBANKA_1304700	major facilitator superfamily domain-containing protein%2C putative	6
PBANKA_0804800	mediator of RNA polymerase II transcription subunit 10%2C putative	6
PBANKA_1429000	mediator of RNA polymerase II transcription subunit 18%2C putative	6
PBANKA_1026500	metacaspase-3%2C putative	6
PBANKA_0512100	methyltransferase%2C putative	6
PBANKA_1461000	methyltransferase%2C putative	6
PBANKA_0817600	methyltransferase%2C putative	6
PBANKA_0917700	methyltransferase%2C putative	6
PBANKA_1455000	mitochondrial carrier protein%2C putative	6
PBANKA_0416200	mitochondrial carrier protein%2C putative	6
PBANKA_1005100	mitochondrial carrier protein%2C putative	6
PBANKA_0621900	mitochondrial import inner membrane translocase subunit TIM14%2C putative	6
PBANKA_1113200	mitochondrial import inner membrane translocase subunit TIM16%2C putative	6
PBANKA_1126100	mitochondrial import inner membrane translocase subunit TIM22%2C putative	6
PBANKA_1021800	mitochondrial import inner membrane translocase subunit TIM8%2C putative	6
PBANKA_1352900	mitochondrial ribosomal protein L49 precursor%2C putative	6
PBANKA_1409400	mitochondrial ribosomal protein S15 precursor%2C putative	6
PBANKA_0511300	mitochondrial ribosomal protein S22 precursor%2C putative	6
PBANKA_1104600	MMS19-like protein%2C putative	6
PBANKA_1212800	MO15-related protein kinase	6
PBANKA_1208800	MORN repeat protein%2C putative	6
PBANKA_0213600	mRNA (N6-adenosine)-methyltransferase%2C putative	6
PBANKA_1349200	MSP7-like protein	6
PBANKA_0101000	MYND-type zinc finger protein%2C putative	6
PBANKA_1023000	myosin-specific chaperone UNC%2C putative	6
PBANKA_0204100	N-acetyltransferase%2C GNAT family%2C putative	6
PBANKA_1457400	N-alpha-acetyltransferase 15%2C NatA auxiliary subunit%2C putative	6
PBANKA_0401600	N-ethylmaleimide-sensitive fusion protein%2C putative	6
PBANKA_1201700	N-terminal acetyltransferase A complex catalytic subunit ARD1%2C putative	6
PBANKA_1314000	NADPH--cytochrome P450 reductase%2C putative	6
PBANKA_1420400	negative elongation factor A%2C putative	6
PBANKA_1443000	NIMA related kinase 1%2C putative	6
PBANKA_0824100	nitric oxide synthase%2C putative	6
PBANKA_0610400	non-SERCA-type Ca2 -transporting P-ATPase%2C putative	6
PBANKA_1025500	NOT family protein%2C putative	6
PBANKA_0717500	nuclear cap-binding protein subunit 2%2C putative	6
PBANKA_1122000	nuclear polyadenylated RNA-binding protein NAB2%2C putative	6
PBANKA_1416400	nucleolar complex protein 4%2C putative	6
PBANKA_0111200	nucleolar GTP-binding protein 1%2C putative	6
PBANKA_0512500	nucleolar preribosomal assembly protein%2C putative	6
PBANKA_0831900	nucleolar protein Nop52%2C putative	6
PBANKA_1361900	nucleoside diphosphate hydrolase%2C putative	6
PBANKA_0209900	nucleoside transporter 4%2C putative	6
PBANKA_1337400	nucleoside-diphosphatase%2C putative	6
PBANKA_1447600	nucleotidyltransferase%2C putative	6
PBANKA_0905200	oocyst capsule protein Cap93	6
PBANKA_0803000	origin recognition complex subunit 2%2C putative	6
PBANKA_0202500	P-loop containing nucleoside triphosphate hydrolase%2C putative	6
PBANKA_1420900	palmitoyltransferase DHHC4%2C putative	6
PBANKA_1022600	pantothenate kinase 1%2C putative	6
PBANKA_1350500	parasitophorous vacuolar protein 3	6
PBANKA_0824900	patatin-like phospholipase%2C putative	6
PBANKA_0315300	patatin-like phospholipase%2C putative	6
PBANKA_1110000	PDCD2 domain-containing protein%2C putative	6
PBANKA_0613900	PDCD2 domain-containing protein%2C putative	6
PBANKA_0309100	peptide chain release factor subunit 1%2C putative	6
PBANKA_1020200	peptidyl-prolyl cis-trans isomerase%2C putative	6
PBANKA_1243300	peptidyl-prolyl cis-trans isomerase%2C putative	6
PBANKA_0610600	peripheral plastid protein 1%2C putative	6
PBANKA_0939200	pescadillo homolog%2C putative	6
PBANKA_0203800	phenylalanine--tRNA ligase alpha subunit%2C putative	6
PBANKA_0942900	phenylalanine--tRNA ligase beta subunit%2C putative	6
PBANKA_0710600	phosphatidylglycerophosphate synthase%2C putative	6
PBANKA_1118100	phosphatidylinositol N-acetylglucosaminyltransferase subunit GPI1%2C putative	6
PBANKA_1142700	phosphatidylserine synthase%2C putative	6
PBANKA_1421300	phosphoglycolate phosphatase	6
PBANKA_1423100	phospholipase DDHD1%2C putative	6
PBANKA_1340300	phosphoribosylpyrophosphate synthetase%2C putative	6
PBANKA_1208500	PI31 domain-containing protein%2C putative	6
PBANKA_0200500	PIR protein%2C pseudogene	6
PBANKA_1229000	Plasmodium exported protein (PHIST)%2C unknown function	6
PBANKA_1465100	Plasmodium exported protein%2C unknown function	6
PBANKA_1207100	Plasmodium exported protein%2C unknown function	6
PBANKA_0214700	Plasmodium exported protein%2C unknown function	6
PBANKA_1031100	plastid replication-repair enzyme%2C putative	6
PBANKA_1124500	poly(A) polymerase PAP%2C putative	6
PBANKA_1128200	polyadenylate-binding protein 3%2C putative	6
PBANKA_0608000	porphobilinogen deaminase	6
PBANKA_1433500	PPPDE peptidase domain-containing protein%2C putative	6
PBANKA_1415000	pre-mRNA-processing factor 40%2C putative	6
PBANKA_1003100	pre-mRNA-processing-splicing factor 8%2C putative	6
PBANKA_0823600	pre-mRNA-splicing factor 18%2C putative	6
PBANKA_0818600	pre-mRNA-splicing factor ATP-dependent RNA helicase PRP43%2C putative	6
PBANKA_1114600	pre-mRNA-splicing factor CWC2%2C putative	6
PBANKA_1307700	pre-mRNA-splicing factor CWC24%2C putative	6
PBANKA_1315200	pre-mRNA-splicing factor CWF18%2C putative	6
PBANKA_1229100	pre-mRNA-splicing factor CWF7%2C putative	6
PBANKA_0401000	pre-mRNA-splicing factor PRP46%2C putative	6
PBANKA_1461100	pre-mRNA-splicing factor RBM22%2C putative	6
PBANKA_0522900	pre-mRNA-splicing helicase BRR2%2C putative	6
PBANKA_1445500	pre-mRNA-splicing regulator%2C putative	6
PBANKA_1332500	pre-rRNA-processing protein PNO1%2C putative	6
PBANKA_0206900	pre-rRNA-processing protein TSR2%2C putative	6
PBANKA_0920100	prefoldin subunit 5%2C putative	6
PBANKA_1016300	proliferation-associated protein 2g4%2C putative	6
PBANKA_1308800	prolyl hydroxylase-like protein%2C putative	6
PBANKA_1409500	protein ISD11%2C putative	6
PBANKA_0826900	protein kinase%2C putative	6
PBANKA_0301500	protein MAK16%2C putative	6
PBANKA_1333100	protein MGET%2C putative	6
PBANKA_0515500	protein phosphatase inhibitor 3%2C putative	6
PBANKA_1007700	protein phosphatase PPM1	6
PBANKA_0802500	protein phosphatase PPM12%2C putative	6
PBANKA_1462200	protein phosphatase PPM4	6
PBANKA_1234900	protein phosphatase PPM9	6
PBANKA_0613800	protein SDA1%2C putative	6
PBANKA_1445400	protein transport protein SEC13	6
PBANKA_1335300	protein transport protein YIP1%2C putative	6
PBANKA_1402900	PUB domain-containing protein%2C putative	6
PBANKA_0820600	pyridoxal phosphate homeostasis protein%2C putative	6
PBANKA_1120200	pyridoxine biosynthesis protein PDX1%2C putative	6
PBANKA_1010700	queuine tRNA-ribosyltransferase%2C putative	6
PBANKA_0721700	ran-specific GTPase-activating protein 1%2C putative	6
PBANKA_0508800	RAP protein%2C putative	6
PBANKA_1333800	RAP protein%2C putative	6
PBANKA_0924700	RAP protein%2C putative	6
PBANKA_1130300	reactive oxygen species modulator 1%2C putative	6
PBANKA_1000700	regulator of chromosome condensation%2C putative	6
PBANKA_0913300	regulator of chromosome condensation%2C putative	6
PBANKA_1031300	rhomboid protease ROM8	6
PBANKA_1114700	rhomboid protease ROM9	6
PBANKA_1142300	rhoptry protein RHOP148%2C putative	6
PBANKA_1122800	ribonuclease H2 subunit A%2C putative	6
PBANKA_1236100	ribosomal large subunit pseudouridylate synthase%2C putative	6
PBANKA_0703200	ribosomal protein L21%2C apicoplast%2C putative	6
PBANKA_0809800	ribosomal RNA methyltransferase%2C putative	6
PBANKA_1026900	ribosomal RNA small subunit methyltransferase A1%2C putative	6
PBANKA_1315600	ribosome biogenesis protein TSR1%2C putative	6
PBANKA_1239200	ribosome-interacting GTPase 1%2C putative	6
PBANKA_1244300	RING zinc finger protein%2C putative	6
PBANKA_0311900	RING zinc finger protein%2C putative	6
PBANKA_1334200	RNA 3'-terminal phosphate cyclase-like protein%2C putative	6
PBANKA_0514700	RNA methyltransferase%2C putative	6
PBANKA_1305800	RNA polymerase II transcription factor B subunit 5%2C putative	6
PBANKA_1442600	RNA pseudouridylate synthase%2C putative	6
PBANKA_0817700	RNA-binding protein musashi%2C putative	6
PBANKA_0707400	RNA-binding protein%2C putative	6
PBANKA_0101900	RNA-binding protein%2C putative	6
PBANKA_1317700	RNA-binding protein%2C putative	6
PBANKA_0104900	RNA-binding protein%2C putative	6
PBANKA_0506200	RNA-binding protein%2C putative	6
PBANKA_1036300	RNA-binding protein%2C putative	6
PBANKA_0103900	RNA-binding protein%2C putative	6
PBANKA_0303400	RNA-binding protein%2C putative	6
PBANKA_1035100	rRNA 2'-O-methyltransferase fibrillarin%2C putative	6
PBANKA_1462900	rRNA-processing protein FCF2%2C putative	6
PBANKA_1440300	rRNA-processing protein%2C putative	6
PBANKA_0204800	secreted ookinete protein%2C putative	6
PBANKA_1103000	serine/arginine-rich splicing factor 12%2C putative	6
PBANKA_1445600	serine/threonine protein kinase RIO1%2C putative	6
PBANKA_0401100	serine/threonine protein kinase%2C putative	6
PBANKA_1352600	serine/threonine protein kinase%2C putative	6
PBANKA_1431600	serpentine receptor%2C putative	6
PBANKA_1001600	SET domain protein%2C putative	6
PBANKA_1012000	SF-assemblin%2C putative	6
PBANKA_1308500	shikimate dehydrogenase%2C putative	6
PBANKA_1205000	single-strand telomeric DNA-binding protein GBP2%2C putative	6
PBANKA_0811000	small nuclear ribonucleoprotein Sm D3%2C putative	6
PBANKA_0605700	small subunit rRNA processing factor%2C putative	6
PBANKA_1012900	SNARE protein%2C putative	6
PBANKA_1312300	SNARE protein%2C putative	6
PBANKA_0811700	SNARE protein%2C putative	6
PBANKA_1354300	sodium-dependent phosphate transporter%2C putative	6
PBANKA_1301700	splicing factor 3A subunit 1%2C putative	6
PBANKA_1119100	splicing factor 3A subunit 2%2C putative	6
PBANKA_1325300	splicing factor 3B subunit 2%2C putative	6
PBANKA_1439800	splicing factor 3B subunit 6%2C putative	6
PBANKA_0928800	splicing factor U2AF small subunit%2C putative	6
PBANKA_0921800	steryl ester hydrolase%2C putative	6
PBANKA_0807100	stomatin-like protein	6
PBANKA_1304200	stromal-processing peptidase%2C putative	6
PBANKA_1208700	succinate dehydrogenase subunit 4%2C putative	6
PBANKA_1013200	succinyl-CoA ligase [ADP-forming] subunit beta%2C putative	6
PBANKA_0904500	SUMO-activating enzyme subunit 1%2C putative	6
PBANKA_1233000	SWIB/MDM2 domain-containing protein%2C putative	6
PBANKA_0942800	syntaxin%2C putative	6
PBANKA_1105800	TATA-box binding protein%2C putative	6
PBANKA_1428400	tetratricopeptide repeat protein%2C putative	6
PBANKA_0822500	tetratricopeptide repeat protein%2C putative	6
PBANKA_0618400	tetratricopeptide repeat protein%2C putative	6
PBANKA_0938100	tetratricopeptide repeat protein%2C putative	6
PBANKA_0520500	TFIIH basal transcription factor complex helicase XPB subunit%2C putative	6
PBANKA_1243700	thioredoxin-like protein%2C putative	6
PBANKA_0602500	threonylcarbamoyl-AMP synthase%2C putative	6
PBANKA_0408700	trafficking protein particle complex subunit 4%2C putative	6
PBANKA_0611000	trafficking protein particle complex subunit 5%2C putative	6
PBANKA_1117900	trafficking protein particle complex subunit 6A%2C putative	6
PBANKA_0514000	transcription elongation factor SPT4%2C putative	6
PBANKA_1106400	transcription factor 25%2C putative	6
PBANKA_1343800	transcriptional regulatory protein sir2a	6
PBANKA_1341600	translation initiation factor eIF-2B subunit gamma%2C putative	6
PBANKA_0703600	translation initiation factor IF-2%2C putative	6
PBANKA_1458000	translation machinery-associated protein 46%2C putative	6
PBANKA_1417300	translocation protein SEC63%2C putative	6
PBANKA_1008500	translocon component PTEX150	6
PBANKA_0941300	translocon component PTEX88	6
PBANKA_1138300	transmembrane and coiled-coil domain-containing protein 1%2C putative	6
PBANKA_0813800	tRNA (adenine(58)-N(1))-methyltransferase non-catalytic subunit TRM6%2C putative	6
PBANKA_1417800	tRNA (guanine(26)-N(2))-dimethyltransferase%2C putative	6
PBANKA_0606100	tRNA delta(2)-isopentenylpyrophosphate transferase%2C putative	6
PBANKA_1317800	tRNA intron endonuclease%2C putative	6
PBANKA_1226000	tRNA pseudouridine synthase%2C putative	6
PBANKA_1033600	tRNA-dihydrouridine synthase%2C putative	6
PBANKA_1350700	tryptophan--tRNA ligase%2C putative	6
PBANKA_0308500	tyrosine kinase-like protein%2C putative	6
PBANKA_1039300	U2 snRNP-associated SURP motif-containing protein%2C putative	6
PBANKA_1324900	U3 small nucleolar ribonucleoprotein protein IMP3%2C putative	6
PBANKA_1460800	U3 small nucleolar RNA-associated protein 11%2C putative	6
PBANKA_1211500	U3 small nucleolar RNA-associated protein 13%2C putative	6
PBANKA_1405600	U3 small nucleolar RNA-associated protein 6%2C putative	6
PBANKA_1441500	U3 small nucleolar RNA-interacting protein 2%2C putative	6
PBANKA_1356900	U4/U6 small nuclear ribonucleoprotein PRP4%2C putative	6
PBANKA_0707800	U5 small nuclear ribonucleoprotein 40 kDa protein%2C putative	6
PBANKA_0923900	U6 snRNA-associated Sm-like protein LSm1%2C putative	6
PBANKA_0939900	U6 snRNA-associated Sm-like protein LSm4%2C putative	6
PBANKA_0701400	U6 snRNA-associated Sm-like protein LSm8%2C putative	6
PBANKA_1417600	ubiquitin carboxyl-terminal hydrolase MINDY%2C putative	6
PBANKA_1239600	ubiquitin fusion degradation protein 1%2C putative	6
PBANKA_1222400	ubiquitin regulatory protein%2C putative	6
PBANKA_1001100	ubiquitin specific protease%2C putative	6
PBANKA_1363200	ubiquitin-activating enzyme E1%2C putative	6
PBANKA_1141200	ubiquitin-activating enzyme%2C putative	6
PBANKA_0806000	ubiquitin-conjugating enzyme E2%2C putative	6
PBANKA_1029700	ubiquitin-conjugating enzyme E2%2C putative	6
PBANKA_1452400	ubiquitin-like modifier HUB1%2C putative	6
PBANKA_0916400	ubiquitin-like protein%2C putative	6
PBANKA_0911300	UVB-resistance protein UVR8 homologue%2C putative	6
PBANKA_1405100	V-type proton ATPase subunit H%2C putative	6
PBANKA_1440600	VAC14 domain-containing protein%2C putative	6
PBANKA_0836000	vacuolar protein sorting-associated protein 33%2C putative	6
PBANKA_1339000	vacuolar protein sorting-associated protein 52%2C putative	6
PBANKA_1456800	vacuolar-sorting protein SNF7%2C putative	6
PBANKA_1301600	vacuole membrane protein 1%2C putative	6
PBANKA_1303700	vesicle-associated membrane protein%2C putative	6
PBANKA_1348500	Voldacs domain-containing protein%2C putative	6
PBANKA_1445200	WD repeat-containing protein%2C putative	6
PBANKA_1327800	zinc finger protein%2C putative	6
PBANKA_0100800	zinc finger protein%2C putative	6
PBANKA_1026800	zinc finger protein%2C putative	6
PBANKA_0412700	zinc finger protein%2C putative	6
PBANKA_1134800	zinc finger protein%2C putative	6
PBANKA_1039500	zinc finger protein%2C putative	6
PBANKA_0413600	zinc finger protein%2C putative	6
PBANKA_1226300	zinc finger protein%2C putative	6
PBANKA_1332100	zinc finger protein%2C putative	6
PBANKA_1007400	zinc finger protein%2C putative	6
PBANKA_0604200	zinc finger protein%2C putative	6
PBANKA_0712300	zinc finger protein%2C putative	6
PBANKA_0107700	zinc transporter ZIP1	6
PBANKA_0506500	ZIP domain-containing protein	6
PBANKA_API00120	NA	7
PBANKA_API00280	NA	7
PBANKA_API00160	NA	7
PBANKA_API00150	NA	7
PBANKA_API00170	NA	7
PBANKA_1332800	acetyl-CoA carboxylase	7
PBANKA_0404600	activator of Hsp90 ATPase%2C putative	7
PBANKA_0513600	adenosine deaminase%2C putative	7
PBANKA_0707200	alpha/beta hydrolase%2C putative	7
PBANKA_0112100	AP2 domain transcription factor%2C putative	7
PBANKA_0523800	apical asparagine-rich protein AARP%2C putative	7
PBANKA_0608200	ATP synthase mitochondrial F1 complex assembly factor 1%2C putative	7
PBANKA_0903300	bicoid-interacting protein BIN3%2C putative	7
PBANKA_0615200	calcium-dependent protein kinase 4	7
PBANKA_0301800	condensin-2 complex subunit H2%2C putative	7
PBANKA_0908400	conserved Plasmodium protein%2C unknown function	7
PBANKA_1302000	conserved Plasmodium protein%2C unknown function	7
PBANKA_0308900	conserved Plasmodium protein%2C unknown function	7
PBANKA_0512700	conserved Plasmodium protein%2C unknown function	7
PBANKA_0904600	conserved Plasmodium protein%2C unknown function	7
PBANKA_1323200	conserved Plasmodium protein%2C unknown function	7
PBANKA_1452700	conserved Plasmodium protein%2C unknown function	7
PBANKA_1450400	conserved Plasmodium protein%2C unknown function	7
PBANKA_1115800	conserved Plasmodium protein%2C unknown function	7
PBANKA_1115900	conserved Plasmodium protein%2C unknown function	7
PBANKA_0617400	conserved Plasmodium protein%2C unknown function	7
PBANKA_0815500	conserved Plasmodium protein%2C unknown function	7
PBANKA_0212600	conserved Plasmodium protein%2C unknown function	7
PBANKA_0701200	conserved Plasmodium protein%2C unknown function	7
PBANKA_1329600	conserved Plasmodium protein%2C unknown function	7
PBANKA_1437700	conserved Plasmodium protein%2C unknown function	7
PBANKA_1029100	conserved Plasmodium protein%2C unknown function	7
PBANKA_0934600	conserved Plasmodium protein%2C unknown function	7
PBANKA_1104400	conserved Plasmodium protein%2C unknown function	7
PBANKA_1356800	conserved Plasmodium protein%2C unknown function	7
PBANKA_1326100	conserved Plasmodium protein%2C unknown function	7
PBANKA_0406200	conserved Plasmodium protein%2C unknown function	7
PBANKA_1329000	conserved Plasmodium protein%2C unknown function	7
PBANKA_0706600	conserved Plasmodium protein%2C unknown function	7
PBANKA_1109600	conserved Plasmodium protein%2C unknown function	7
PBANKA_0908600	conserved Plasmodium protein%2C unknown function	7
PBANKA_1457700	conserved Plasmodium protein%2C unknown function	7
PBANKA_0802800	conserved Plasmodium protein%2C unknown function	7
PBANKA_0719100	conserved Plasmodium protein%2C unknown function	7
PBANKA_1019900	conserved Plasmodium protein%2C unknown function	7
PBANKA_0825400	conserved Plasmodium protein%2C unknown function	7
PBANKA_0933200	conserved Plasmodium protein%2C unknown function	7
PBANKA_1341400	conserved Plasmodium protein%2C unknown function	7
PBANKA_1029000	conserved Plasmodium protein%2C unknown function	7
PBANKA_0414000	conserved Plasmodium protein%2C unknown function	7
PBANKA_0508000	conserved Plasmodium protein%2C unknown function	7
PBANKA_0927600	conserved Plasmodium protein%2C unknown function	7
PBANKA_0719700	conserved Plasmodium protein%2C unknown function	7
PBANKA_0602900	conserved Plasmodium protein%2C unknown function	7
PBANKA_1215900	conserved Plasmodium protein%2C unknown function	7
PBANKA_1026700	conserved Plasmodium protein%2C unknown function	7
PBANKA_1435000	conserved Plasmodium protein%2C unknown function	7
PBANKA_0720100	conserved Plasmodium protein%2C unknown function	7
PBANKA_0503800	conserved Plasmodium protein%2C unknown function	7
PBANKA_1128900	conserved Plasmodium protein%2C unknown function	7
PBANKA_0801500	conserved Plasmodium protein%2C unknown function	7
PBANKA_1026100	conserved Plasmodium protein%2C unknown function	7
PBANKA_0818400	conserved Plasmodium protein%2C unknown function	7
PBANKA_0813600	conserved Plasmodium protein%2C unknown function	7
PBANKA_0907900	conserved Plasmodium protein%2C unknown function	7
PBANKA_0701700	conserved Plasmodium protein%2C unknown function	7
PBANKA_0807200	conserved Plasmodium protein%2C unknown function	7
PBANKA_1030400	conserved Plasmodium protein%2C unknown function	7
PBANKA_1125800	conserved Plasmodium protein%2C unknown function	7
PBANKA_1128000	conserved Plasmodium protein%2C unknown function	7
PBANKA_0619000	conserved Plasmodium protein%2C unknown function	7
PBANKA_0818500	conserved protein%2C unknown function	7
PBANKA_0832400	conserved protein%2C unknown function	7
PBANKA_0417100	conserved protein%2C unknown function	7
PBANKA_1439000	conserved protein%2C unknown function	7
PBANKA_0934800	conserved protein%2C unknown function	7
PBANKA_0507500	conserved protein%2C unknown function	7
PBANKA_0823200	conserved protein%2C unknown function	7
PBANKA_0824400	cyclin-dependent kinases regulatory subunit%2C putative	7
PBANKA_0606700	cysteine repeat modular protein 3	7
PBANKA_1447000	cytochrome b5%2C putative	7
PBANKA_1238100	cytochrome c oxidase subunit ApiCOX18%2C putative	7
PBANKA_1019100	DEAD/DEAH box helicase%2C putative	7
PBANKA_1438200	DNA gyrase subunit A%2C putative	7
PBANKA_1133800	DNA helicase%2C putative	7
PBANKA_0712500	dynactin subunit 6%2C putative	7
PBANKA_0925400	dynein heavy chain%2C putative	7
PBANKA_0214000	dynein heavy chain%2C putative	7
PBANKA_1361600	E1-E2 ATPase%2C putative	7
PBANKA_1327100	EF-hand calcium-binding domain-containing protein%2C putative	7
PBANKA_1232400	F-actin-capping protein subunit beta	7
PBANKA_1100700	fam-a protein	7
PBANKA_0316500	fam-a protein%2C pseudogene	7
PBANKA_1465400	fam-b protein	7
PBANKA_1430100	geranylgeranyl transferase type-2 subunit beta%2C putative	7
PBANKA_1115300	glideosome-associated protein 40%2C putative	7
PBANKA_1219700	glutaredoxin-like protein	7
PBANKA_0816800	glycolipid transfer protein%2C putative	7
PBANKA_1306100	GTP-binding protein%2C putative	7
PBANKA_0603900	HAD domain ookinete protein	7
PBANKA_0929700	haloacid dehalogenase-like hydrolase%2C putative	7
PBANKA_1319100	hemolysin III%2C putative	7
PBANKA_1441300	heptatricopeptide repeat and RAP domain-containing protein%2C putative	7
PBANKA_1244100	heptatricopeptide repeat-containing protein%2C putative	7
PBANKA_0302500	hexose transporter	7
PBANKA_0402600	inner membrane complex protein 1a	7
PBANKA_0402700	inner membrane complex protein 1e	7
PBANKA_1364400	inner membrane complex protein 1f%2C putative	7
PBANKA_1334400	inorganic anion antiporter%2C putative	7
PBANKA_0830900	leucine-rich repeat protein	7
PBANKA_1449000	microgamete surface protein MiGS%2C putative	7
PBANKA_1311700	multidrug resistance protein 2%2C putative	7
PBANKA_0112200	myosin E%2C putative	7
PBANKA_1107300	nuclear protein localization protein 4%2C putative	7
PBANKA_0104400	nucleoside diphosphate kinase%2C putative	7
PBANKA_1243000	palmitoyltransferase DHHC7	7
PBANKA_0304000	pentafunctional AROM polypeptide%2C putative	7
PBANKA_1432400	perforin-like protein 2	7
PBANKA_0303500	PH domain-containing protein%2C putative	7
PBANKA_0501700	phosphomannomutase%2C putative	7
PBANKA_1146261	PIR protein	7
PBANKA_1400081	PIR protein	7
PBANKA_0600041	PIR protein	7
PBANKA_0943800	PIR protein%2C pseudogene	7
PBANKA_0300400	PIR protein%2C pseudogene	7
PBANKA_1329100	plasmepsin VIII	7
PBANKA_0418500	Plasmodium exported protein%2C unknown function	7
PBANKA_0701300	prolyl 4-hydroxylase subunit alpha%2C putative	7
PBANKA_0620600	protein CPH1%2C putative	7
PBANKA_1222200	protein MPODD	7
PBANKA_1223900	protein tyrosine phosphatase	7
PBANKA_1434900	raf kinase inhibitor%2C putative	7
PBANKA_1132900	regulator of chromosome condensation%2C putative	7
PBANKA_0600351	reticulocyte binding protein%2C putative	7
PBANKA_1435100	ribulose-phosphate 3-epimerase%2C putative	7
PBANKA_0909800	RNA-binding protein%2C putative	7
PBANKA_1037800	secreted ookinete adhesive protein	7
PBANKA_1233600	secreted ookinete protein%2C putative	7
PBANKA_1129000	secreted ookinete protein%2C putative	7
PBANKA_0901100	serine/threonine protein kinase%2C putative	7
PBANKA_1133100	serine/threonine protein kinase%2C putative	7
PBANKA_1141500	SNARE associated Golgi protein%2C putative	7
PBANKA_1318000	SNF1-related serine/threonine protein kinase KIN	7
PBANKA_1334700	transmembrane protein 43%2C putative	7
PBANKA_1413300	ubiquitin-like protein%2C putative	7
PBANKA_0712700	zinc finger protein%2C putative	7
PBANKA_1228000	1-cys peroxiredoxin%2C putative	8
PBANKA_0712600	14-3-3 protein	8
PBANKA_1404900	26S protease regulatory subunit 10B%2C putative	8
PBANKA_1206600	26S protease regulatory subunit 4%2C putative	8
PBANKA_1039600	26S proteasome regulatory subunit RPN6%2C putative	8
PBANKA_0208700	4-hydroxy-3-methylbut-2-enyl diphosphate reductase%2C putative	8
PBANKA_0617200	40S ribosomal protein S10%2C putative	8
PBANKA_0807600	40S ribosomal protein S11%2C putative	8
PBANKA_0405400	40S ribosomal protein S12%2C putative	8
PBANKA_1423600	40S ribosomal protein S16%2C putative	8
PBANKA_1456100	40S ribosomal protein S17%2C putative	8
PBANKA_0510900	40S ribosomal protein S2%2C putative	8
PBANKA_1201900	40S ribosomal protein S20e%2C putative	8
PBANKA_0905000	40S ribosomal protein S21%2C putative	8
PBANKA_0405300	40S ribosomal protein S23%2C putative	8
PBANKA_1234200	40S ribosomal protein S24%2C putative	8
PBANKA_1329300	40S ribosomal protein S3%2C putative	8
PBANKA_1215600	40S ribosomal protein S3A%2C putative	8
PBANKA_1355100	40S ribosomal protein S6%2C putative	8
PBANKA_1033900	40S ribosomal protein S8e%2C putative	8
PBANKA_0302400	5'-3' exonuclease%2C putative	8
PBANKA_1302100	50S ribosomal protein L20%2C putative	8
PBANKA_1359600	6-cysteine protein	8
PBANKA_1446800	60 kDa chaperonin%2C putative	8
PBANKA_0407700	60S acidic ribosomal protein P2%2C putative	8
PBANKA_1305100	60S ribosomal protein L1%2C putative	8
PBANKA_1231800	60S ribosomal protein L12%2C putative	8
PBANKA_1202400	60S ribosomal protein L13%2C putative	8
PBANKA_1013100	60S ribosomal protein L14%2C putative	8
PBANKA_0717800	60S ribosomal protein L15%2C putative	8
PBANKA_1354400	60S ribosomal protein L18%2C putative	8
PBANKA_1229200	60S ribosomal protein L19%2C putative	8
PBANKA_1018600	60S ribosomal protein L21%2C putative	8
PBANKA_0709100	60S ribosomal protein L22%2C putative	8
PBANKA_1407600	60S ribosomal protein L24%2C putative	8
PBANKA_1324000	60S ribosomal protein L29%2C putative	8
PBANKA_0511900	60S ribosomal protein L3%2C putative	8
PBANKA_1103400	60S ribosomal protein L31%2C putative	8
PBANKA_1221200	60S ribosomal protein L34%2C putative	8
PBANKA_0906400	60S ribosomal protein L35ae%2C putative	8
PBANKA_0937700	60S ribosomal protein L36%2C putative	8
PBANKA_0307000	60S ribosomal protein L37ae%2C putative	8
PBANKA_1106700	60S ribosomal protein L4%2C putative	8
PBANKA_0904700	60S ribosomal protein L41%2C putative	8
PBANKA_0403000	60S ribosomal protein L44%2C putative	8
PBANKA_1338300	60S ribosomal protein L6%2C putative	8
PBANKA_1351900	60S ribosomal protein L6%2C putative	8
PBANKA_0405500	60S ribosomal protein L7%2C putative	8
PBANKA_1403900	AAR2 protein%2C putative	8
PBANKA_1427300	ABC1 family%2C putative	8
PBANKA_1126500	acetyl-CoA synthetase%2C putative	8
PBANKA_0606800	acyl carrier protein%2C mitochondrial%2C putative	8
PBANKA_0305600	acyl carrier protein%2C putative	8
PBANKA_1235600	adenosylhomocysteinase%2C putative	8
PBANKA_1207200	adenylate kinase%2C putative	8
PBANKA_1140500	aldehyde reductase%2C putative	8
PBANKA_1141300	aminomethyltransferase%2C mitochondrial	8
PBANKA_1318100	aminopeptidase P%2C putative	8
PBANKA_1463400	AP-3 complex subunit sigma%2C putative	8
PBANKA_0835200	AP2 domain transcription factor%2C putative	8
PBANKA_1427400	apicoplast ribosomal protein L33 precursor%2C putative	8
PBANKA_1427100	aquaporin%2C putative	8
PBANKA_0407600	asparagine synthetase [glutamine-hydrolyzing]	8
PBANKA_1009100	ataxin-2 like protein%2C putative	8
PBANKA_0803500	ATP synthase subunit C%2C putative	8
PBANKA_1409800	ATP synthase subunit gamma%2C mitochondrial%2C putative	8
PBANKA_0405000	ATP synthase-associated protein%2C putative	8
PBANKA_0816400	ATP-dependent 6-phosphofructokinase%2C putative	8
PBANKA_1035600	ATP-dependent Clp protease regulatory subunit ClpC%2C putative	8
PBANKA_1445100	ATP-dependent protease subunit ClpQ%2C putative	8
PBANKA_1217700	ATP-dependent RNA helicase DDX6	8
PBANKA_0306800	ATP-dependent RNA helicase UAP56%2C putative	8
PBANKA_1300600	bromodomain protein%2C putative	8
PBANKA_1010600	calmodulin%2C putative	8
PBANKA_0912100	casein kinase 1%2C putative	8
PBANKA_1355500	casein kinase II beta chain%2C putative	8
PBANKA_1118600	cell division cycle protein 48 homologue%2C putative	8
PBANKA_0714200	chaperone protein ClpB1%2C putative	8
PBANKA_0942700	chromatin remodeling protein%2C putative	8
PBANKA_1450700	clustered-asparagine-rich protein%2C putative	8
PBANKA_0305900	conserved Plasmodium protein%2C unknown function	8
PBANKA_1323100	conserved Plasmodium protein%2C unknown function	8
PBANKA_1032900	conserved Plasmodium protein%2C unknown function	8
PBANKA_0912000	conserved Plasmodium protein%2C unknown function	8
PBANKA_1332600	conserved Plasmodium protein%2C unknown function	8
PBANKA_0810100	conserved Plasmodium protein%2C unknown function	8
PBANKA_0816500	conserved Plasmodium protein%2C unknown function	8
PBANKA_0619300	conserved Plasmodium protein%2C unknown function	8
PBANKA_1363300	conserved Plasmodium protein%2C unknown function	8
PBANKA_0800400	conserved Plasmodium protein%2C unknown function	8
PBANKA_1364500	conserved Plasmodium protein%2C unknown function	8
PBANKA_0521100	conserved Plasmodium protein%2C unknown function	8
PBANKA_0108200	conserved Plasmodium protein%2C unknown function	8
PBANKA_1244400	conserved Plasmodium protein%2C unknown function	8
PBANKA_1023500	conserved Plasmodium protein%2C unknown function	8
PBANKA_0411100	conserved Plasmodium protein%2C unknown function	8
PBANKA_0804700	conserved Plasmodium protein%2C unknown function	8
PBANKA_1319900	conserved Plasmodium protein%2C unknown function	8
PBANKA_1224600	conserved Plasmodium protein%2C unknown function	8
PBANKA_1211700	conserved Plasmodium protein%2C unknown function	8
PBANKA_0925900	conserved Plasmodium protein%2C unknown function	8
PBANKA_1241200	conserved Plasmodium protein%2C unknown function	8
PBANKA_1031400	conserved Plasmodium protein%2C unknown function	8
PBANKA_1244700	conserved Plasmodium protein%2C unknown function	8
PBANKA_1444200	conserved Plasmodium protein%2C unknown function	8
PBANKA_1134500	conserved Plasmodium protein%2C unknown function	8
PBANKA_1320400	conserved Plasmodium protein%2C unknown function	8
PBANKA_0807500	conserved Plasmodium protein%2C unknown function	8
PBANKA_1211200	conserved Plasmodium protein%2C unknown function	8
PBANKA_1306300	conserved Plasmodium protein%2C unknown function	8
PBANKA_0103100	conserved Plasmodium protein%2C unknown function	8
PBANKA_0415400	conserved Plasmodium protein%2C unknown function%2C pseudogene	8
PBANKA_1108200	conserved protein%2C unknown function	8
PBANKA_1440900	conserved protein%2C unknown function	8
PBANKA_0718200	conserved protein%2C unknown function	8
PBANKA_1217500	conserved protein%2C unknown function	8
PBANKA_0404400	conserved protein%2C unknown function	8
PBANKA_0603400	conserved protein%2C unknown function	8
PBANKA_1437000	conserved protein%2C unknown function	8
PBANKA_1224800	conserved protein%2C unknown function	8
PBANKA_1218600	conserved protein%2C unknown function	8
PBANKA_1448400	conserved protein%2C unknown function	8
PBANKA_1220900	conserved protein%2C unknown function	8
PBANKA_0505200	conserved protein%2C unknown function	8
PBANKA_0932700	conserved protein%2C unknown function	8
PBANKA_0614000	conserved protein%2C unknown function	8
PBANKA_0618600	conserved protein%2C unknown function	8
PBANKA_0208600	conserved protein%2C unknown function	8
PBANKA_1344500	conserved protein%2C unknown function	8
PBANKA_1021500	copper transporter%2C putative	8
PBANKA_1424400	CS domain protein%2C putative	8
PBANKA_1135700	CUGBP Elav-like family member 1%2C putative	8
PBANKA_1121500	cytochrome b-c1 complex subunit 9%2C putative	8
PBANKA_1009800	cytochrome c oxidase assembly protein COX15%2C putative	8
PBANKA_1303000	DEAD/DEAH box helicase%2C putative	8
PBANKA_1316000	DER1-like protein%2C putative	8
PBANKA_1028900	diphthamide biosynthesis protein 1%2C putative	8
PBANKA_1441900	DNA helicase 60%2C putative	8
PBANKA_1226800	DNA repair and recombination protein RAD54%2C putative	8
PBANKA_0303200	DNA-directed RNA polymerase II 16 kDa subunit%2C putative	8
PBANKA_0823900	DNA-directed RNA polymerase II subunit RPB3%2C putative	8
PBANKA_0942200	DNA-directed RNA polymerase III subunit RPC8%2C putative	8
PBANKA_1423300	DNA/RNA-binding protein Alba 1%2C putative	8
PBANKA_1204400	DNA/RNA-binding protein Alba 3%2C putative	8
PBANKA_1360300	DNA/RNA-binding protein Alba 4%2C putative	8
PBANKA_1028800	DnaJ protein%2C putative	8
PBANKA_1405700	DnaJ protein%2C putative	8
PBANKA_1127800	DnaJ protein%2C putative	8
PBANKA_1133000	DnaJ protein%2C putative	8
PBANKA_0806200	E3 ubiquitin-protein ligase RBX1%2C putative	8
PBANKA_0201600	early transcribed membrane protein	8
PBANKA_1133400	elongation factor 1-alpha	8
PBANKA_1133300	elongation factor 1-alpha	8
PBANKA_1218900	elongation factor 1-delta%2C putative	8
PBANKA_1352000	elongation factor 1-gamma%2C putative	8
PBANKA_1314800	elongation factor 2%2C putative	8
PBANKA_0818900	endoplasmic reticulum chaperone BiP%2C putative	8
PBANKA_0938400	endoplasmic reticulum-resident calcium binding protein%2C putative	8
PBANKA_1032500	ER membrane protein complex subunit 2%2C putative	8
PBANKA_1031900	eukaryotic translation initiation factor 2 subunit gamma%2C putative	8
PBANKA_0604800	eukaryotic translation initiation factor 3 subunit C%2C putative	8
PBANKA_0819300	eukaryotic translation initiation factor 3 subunit F%2C putative	8
PBANKA_0110400	eukaryotic translation initiation factor 3 subunit L%2C putative	8
PBANKA_0940600	exonuclease%2C putative	8
PBANKA_0617500	exosome complex component CSL4%2C putative	8
PBANKA_0306300	exosome complex component MTR3%2C putative	8
PBANKA_1405500	exosome complex component RRP40%2C putative	8
PBANKA_0926700	exported protein 1	8
PBANKA_0931500	folate transporter 2%2C putative	8
PBANKA_1308600	fructose-bisphosphate aldolase 2	8
PBANKA_0521000	GDP dissociation inhibitor%2C putative	8
PBANKA_0101300	geranylgeranyl transferase type-2 subunit beta%2C putative	8
PBANKA_1346600	glutamine--tRNA ligase%2C putative	8
PBANKA_0827500	glutamine-dependent NAD( ) synthetase%2C putative	8
PBANKA_0718100	glutamyl-tRNA(Gln) amidotransferase subunit A	8
PBANKA_0105500	glutaredoxin-like protein	8
PBANKA_1326400	glyceraldehyde-3-phosphate dehydrogenase	8
PBANKA_1431900	glycerol-3-phosphate dehydrogenase [NAD( )]%2C putative	8
PBANKA_1211000	GMP synthase [glutamine-hydrolyzing]%2C putative	8
PBANKA_1418300	golgi protein 1%2C putative	8
PBANKA_0923600	GrpE protein homolog%2C mitochondrial%2C putative	8
PBANKA_1441100	haloacid dehalogenase-like hydrolase%2C putative	8
PBANKA_1357200	heat shock protein 110%2C putative	8
PBANKA_1219300	heat shock protein 110%2C putative	8
PBANKA_1214000	heat shock protein 60%2C putative	8
PBANKA_0938300	heat shock protein J2%2C putative	8
PBANKA_1210000	heptatricopeptide repeat-containing protein%2C putative	8
PBANKA_0713300	histidine triad nucleotide-binding protein 1%2C putative	8
PBANKA_1217600	histone H2A.Z%2C putative	8
PBANKA_1317400	HSP90 co-chaperone p23%2C putative	8
PBANKA_0402400	IBR domain protein%2C putative	8
PBANKA_0214500	IMP1-like protein%2C putative	8
PBANKA_1111400	inositol-3-phosphate synthase%2C putative	8
PBANKA_1238800	karyopherin beta%2C putative	8
PBANKA_0833100	M18 aspartyl aminopeptidase%2C putative	8
PBANKA_1444000	macrophage migration inhibitory factor	8
PBANKA_1231300	major facilitator superfamily domain-containing protein%2C putative	8
PBANKA_1235000	mediator of RNA polymerase II transcription subunit 17%2C putative	8
PBANKA_1424100	mediator of RNA polymerase II transcription subunit 21%2C putative	8
PBANKA_1238700	MerC domain-containing protein%2C putative	8
PBANKA_1102200	merozoite surface protein 8	8
PBANKA_0815300	met-10 like protein%2C putative	8
PBANKA_1004700	methyltransferase%2C putative	8
PBANKA_0523300	methyltransferase%2C putative	8
PBANKA_0205100	mitochondrial carrier protein%2C putative	8
PBANKA_1132500	mitochondrial import inner membrane translocase subunit TIM23%2C putative	8
PBANKA_1116500	mitochondrial import receptor subunit TOM40%2C putative	8
PBANKA_0706900	mitochondrial import receptor subunit TOM7%2C putative	8
PBANKA_0601100	mitochondrial phosphate carrier protein%2C putative	8
PBANKA_1320300	mitochondrial ribosomal protein L28 precursor%2C putative	8
PBANKA_0413300	mitochondrial ribosomal protein L29/L47 precursor%2C putative	8
PBANKA_1318300	mitochondrial ribosomal protein S11 precursor%2C putative	8
PBANKA_1359100	nuclear import protein MOG1%2C putative	8
PBANKA_1030300	nuclear transport factor 2%2C putative	8
PBANKA_1353700	nucleolar complex protein 2%2C putative	8
PBANKA_1360100	nucleoside transporter 1	8
[truncated: 1,701 more rows]

## Sheet: Summary
Cluster #	# genes	# unknown function	Fraction of genes with unknown function
1	221	93	0.420814
2	76	18	0.236842
3	248	102	0.41129
4	364	154	0.423077
5	72	18	0.25
6	656	195	0.297256
7	146	63	0.431507
8	333	49	0.147147
9	1080	336	0.311111
10	30	0	0
11	79	34	0.43038
12	120	47	0.391667
13	16	5	0.3125
14	259	71	0.274131
